# Supplementary material for: Microskeletal stiffness promotes aortic aneurysm by sustaining pathological vascular smooth muscle cell mechanosensation via Piezo1
Source: Nat Commun. 2022 Jan 26;13:512. doi: 10.1038/s41467-021-27874-5 (PMC8791986; doi:10.1038/s41467-021-27874-5)
Supplement: Supplementary file 3 — Supplementary Data 1 [file 41467_2021_27874_MOESM3_ESM.xls]

## Sheet: DE AngII vs PBS VSMC
Expr p-value	Expr Log Ratio	ID	Flags	Symbol	Entrez Gene Name	Location	Type(s)
0.0225	0.042	0610009B22Rik		0610009B22Rik	RIKEN cDNA 0610009B22 gene	Nucleus	other
0.386	-0.149	0610009L18Rik		0610009L18Rik	RIKEN cDNA 0610009L18 gene	Other	other
0.0907	-0.025	1110002L01Rik		1110002L01Rik	RIKEN cDNA 1110002L01 gene	Other	other
0.0101	0.073	1110046J04Rik		1110046J04Rik	RIKEN cDNA 1110046J04 gene	Other	other
0.874	-0.037	1110065P20Rik		1110065P20Rik	RIKEN cDNA 1110065P20 gene	Other	other
0.182	-0.113	1200007C13Rik		1200007C13Rik	RIKEN cDNA 1200007C13 gene	Other	other
0.0027	0.037	1300002E11Rik		1300002E11Rik	RIKEN cDNA 1300002E11 gene	Other	other
0.0122	-0.024	1500004A13Rik		1500004A13Rik	RIKEN cDNA 1500004A13 gene	Other	other
0.000904	0.16	1500009L16Rik		1500009L16Rik	RIKEN cDNA 1500009L16 gene	Other	other
0.000146	0.055	1500011B03Rik		1500011B03Rik	RIKEN cDNA 1500011B03 gene	Other	other
0.511	-0.047	1500026H17Rik		1500026H17Rik	RIKEN cDNA 1500026H17 gene	Other	other
0.377	-0.059	1600020E01Rik		1600020E01Rik	RIKEN cDNA 1600020E01 gene	Other	other
0.0277	0.026	1700003F12Rik		1700003F12Rik	RIKEN cDNA 1700003F12 gene	Other	other
0.712	-0.014	1700007L15Rik		1700007L15Rik	RIKEN cDNA 1700007L15 gene	Other	other
0.344	-0.01	1700008J07Rik		1700008J07Rik	RIKEN cDNA 1700008J07 gene	Other	other
0.0282	0.012	1700022N22Rik		1700022N22Rik	RIKEN cDNA 1700022N22 gene	Other	other
0.0122	-0.019	1700049E15Rik		1700049E15Rik	RIKEN cDNA 1700049E15 gene	Other	other
0.649	-0.016	1700052K11Rik		1700052K11Rik	RIKEN cDNA 1700052K11 gene	Other	other
0.0436	0.016	1700055D18Rik		1700055D18Rik	RIKEN cDNA 1700055D18 gene	Other	other
0.141	-0.032	1700056E22Rik		1700056E22Rik	RIKEN cDNA 1700056E22 gene	Other	other
0.0122	-0.019	1700056N10Rik		1700056N10Rik	RIKEN cDNA 1700056N10 gene	Other	other
0.00473	0.055	1700086O06Rik		1700086O06Rik	RIKEN cDNA 1700086O06 gene	Other	other
0.00548	0.034	1700096K18Rik		1700096K18Rik	RIKEN cDNA 1700096K18 gene	Other	other
0.00744	0.037	1700109H08Rik		1700109H08Rik	RIKEN cDNA 1700109H08 gene	Other	other
7.97e-05	0.058	1810024B03Rik		1810024B03Rik	RIKEN cDNA 1810024B03 gene	Other	kinase
0.0275	0.021	1810034E14Rik		1810034E14Rik	RIKEN cDNA 1810034E14 gene	Other	other
0.125	0.06	1810037I17Rik		1810037I17Rik/Gm2036	RIKEN cDNA 1810037I17 gene	Cytoplasm	other
0.00113	0.119	1810058I24Rik		1810058I24Rik	RIKEN cDNA 1810058I24 gene	Cytoplasm	other
0.415	-0.014	1810062G17Rik		1810062G17Rik	RIKEN cDNA 1810062G17 gene	Other	other
0.178	0.041	1810062O18Rik		1810062O18Rik	RIKEN cDNA 1810062O18 gene	Other	other
0.531	-0.034	2010315B03Rik		2010315B03Rik		Other	other
0.0259	0.193	2200002D01Rik		2200002D01Rik	RIKEN cDNA 2200002D01 gene	Nucleus	other
0.055	-0.015	2210406O10Rik		2210406O10Rik	RIKEN cDNA 2210406O10 gene	Other	other
0.486	-0.019	2310015A10Rik		2310015A10Rik	RIKEN cDNA 2310015A10 gene	Other	other
0.0445	-0.081	2310015D24Rik		2310015D24Rik	RIKEN cDNA 2310015D24 gene	Other	other
0.208	-0.039	2310039H08Rik		2310039H08Rik	RIKEN cDNA 2310039H08 gene	Other	other
0.0184	0.015	2310040G07Rik		2310040G07Rik	RIKEN cDNA 2310040G07 gene	Other	other
0.0408	-0.072	2310040G24Rik		2310040G24Rik	RIKEN cDNA 2310040G24 gene	Other	other
0.00496	0.086	2410002F23Rik		2410002F23Rik		Other	other
0.0125	-0.016	2410006H16Rik		2410006H16Rik	RIKEN cDNA 2410006H16 gene	Other	other
0.00614	0.036	2410022M11Rik		2410022M11Rik	RIKEN cDNA 2410022M11 gene	Other	other
0.117	-0.146	2510002D24Rik		2510002D24Rik		Other	other
0.0479	-0.026	2510017J16Rik		2510017J16Rik	RIKEN cDNA 2510017J16 gene	Other	other
0.0735	-0.016	2600006K01Rik		2600006K01Rik		Other	other
8.02e-06	0.205	2610001J05Rik		2610001J05Rik	RIKEN cDNA 2610001J05 gene	Other	other
0.396	-0.039	2610002M06Rik		2610002M06Rik	RIKEN cDNA 2610002M06 gene	Cytoplasm	other
0.868	-0.024	2610008E11Rik		2610008E11Rik	RIKEN cDNA 2610008E11 gene	Other	other
0.712	-0.029	2610021A01Rik		2610021A01Rik	RIKEN cDNA 2610021A01 gene	Other	other
0.00714	0.019	2610037D02Rik		2610037D02Rik	RIKEN cDNA 2610037D02 gene	Other	other
0.00877	0.063	2610044O15Rik8		2610044O15Rik8	RIKEN cDNA 2610044O15 gene	Other	other
0.00261	0.066	2610524H06Rik		2610524H06Rik	RIKEN cDNA 2610524H06 gene	Other	other
0.0505	0.014	2700033N17Rik		2700033N17Rik	RIKEN cDNA 2700033N17 gene	Other	other
0.766	-0.012	2700046G09Rik		2700046G09Rik	RIKEN cDNA 2700046G09 gene	Other	other
0.00823	0.026	2700097O09Rik		2700097O09Rik	RIKEN cDNA 2700097O09 gene	Extracellular Space	other
0.36	-0.046	2810001G20Rik		2810001G20Rik	RIKEN cDNA 2810001G20 gene	Other	other
0.0015	-0.043	2810013P06Rik		2810013P06Rik	RIKEN cDNA 2810013P06 gene	Other	other
0.026	0.04	2810402E24Rik		2810402E24Rik	RIKEN cDNA 2810402E24 gene	Other	other
0.00279	0.028	2810405F17Rik		2810405F17Rik	RIKEN cDNA 2810405F17 gene	Other	other
0.246	0.01	2810433D01Rik		2810433D01Rik	RIKEN cDNA 2810433D01 gene	Other	other
0.00328	-0.058	2810454H06Rik		2810454H06Rik	RIKEN cDNA 2810454H06 gene	Other	other
0.728	-0.013	2900009J06Rik		2900009J06Rik	RIKEN cDNA 2900009J06 gene	Other	other
0.0498	0.014	2900026A02Rik		2900026A02Rik	RIKEN cDNA 2900026A02 gene	Other	other
0.108	-0.106	2900060B14Rik		2900060B14Rik	RIKEN cDNA 2900060B14 gene	Other	other
0.839	-0.03	2900076A07Rik		2900076A07Rik	RIKEN cDNA 2900076A07 gene	Other	other
0.25	-0.012	2900089D17Rik		2900089D17Rik	RIKEN cDNA 2900089D17 gene	Other	other
0.0217	0.017	2900093K20Rik		2900093K20Rik	RIKEN cDNA 2900093K20 gene	Other	other
0.407	-0.015	3110056K07Rik		3110056K07Rik	RIKEN cDNA 3110056K07 gene	Other	other
0.0309	0.024	3110070M22Rik		3110070M22Rik	RIKEN cDNA 3110070M22 gene	Other	other
0.782	-0.032	3222401L13Rik		3222401L13Rik	RIKEN cDNA 3222401L13 gene	Other	other
3.25e-08	0.147	4632415L05Rik		4632415L05Rik	RRS1 ribosome biogenesis regulator homolog pseudogene	Other	other
0.00299	-0.049	4632427E13Rik		4632427E13Rik	RIKEN cDNA 4632427E13 gene	Other	other
0.954	-0.015	4732414G09Rik		4732414G09Rik	RIKEN cDNA 4732414G09 gene	Other	other
0.00327	0.01	4732440D04Rik		4732440D04Rik	RIKEN cDNA 4732440D04 gene	Other	other
0.028	0.016	4732471J01Rik		4732471J01Rik	RIKEN cDNA 4732471J01 gene	Other	other
0.0421	0.024	4732491K20Rik		4732491K20Rik	RIKEN cDNA 4732491K20 gene	Other	other
0.00945	0.027	4833412C05Rik		4833412C05Rik	RIKEN cDNA 4833412C05 gene	Other	other
0.605	-0.038	4833413G10Rik		4833413G10Rik	RIKEN cDNA 4833413G10 gene	Other	other
0.413	-0.019	4921504A21Rik		4921504A21Rik	RIKEN cDNA 4921504A21 gene	Other	other
0.0015	-0.04	4930417O22Rik		4930417O22Rik	RIKEN cDNA 4930417O22 gene	Other	other
0.745	-0.024	4930426L09Rik		4930426L09Rik	RIKEN cDNA 4930426L09 gene	Other	other
0.0685	0.018	4930458D05Rik		4930458D05Rik	RIKEN cDNA 4930458D05 gene	Other	other
0.266	0.024	4930480K23Rik		4930480K23Rik	RIKEN cDNA 4930480K23 gene	Other	other
0.178	-0.015	4930481A15Rik		4930481A15Rik	RIKEN cDNA 4930481A15 gene	Cytoplasm	enzyme
0.394	0.014	4930518I15Rik		4930518I15Rik	RIKEN cDNA 4930518I15 gene	Other	other
0.474	-0.042	4930522L14Rik		4930522L14Rik		Other	other
0.483	-0.022	4930524J08Rik		4930524J08Rik	RIKEN cDNA 4930524J08 gene	Other	other
6.45e-06	-0.085	4930532G15Rik		4930532G15Rik	RIKEN cDNA 4930532G15 gene	Other	other
0.164	0.019	4930539J05Rik		4930539J05Rik	RIKEN cDNA 4930539J05 gene	Other	other
0.121	0.017	4932422M17Rik		4932422M17Rik	RIKEN cDNA 4932422M17 gene	Other	other
0.0251	-0.02	4932441J04Rik		4932441J04Rik	RIKEN cDNA 4932441J04 gene	Other	other
0.282	0.015	4933404O12Rik		4933404O12Rik	RIKEN cDNA 4933404O12 gene	Other	other
0.592	-0.013	4933406C10Rik		4933406C10Rik	RIKEN cDNA 4933406C10 gene	Other	other
0.105	0.022	4933431E20Rik		4933431E20Rik	RIKEN cDNA 4933431E20 gene	Other	other
0.176	0.03	4933433G15Rik		4933433G15Rik	RIKEN cDNA 4933433G15 gene	Other	other
0.115	-0.189	5031425E22Rik		5031425E22Rik	RIKEN cDNA 5031425E22 gene	Other	other
0.626	-0.012	5033430I15Rik		5033430I15Rik	RIKEN cDNA 5033430I15 gene	Other	other
0.65	-0.027	5430403G16Rik		5430403G16Rik	RIKEN cDNA 5430403G16 gene	Other	other
0.00602	-0.033	5430405H02Rik		5430405H02Rik	RIKEN cDNA 5430405H02 gene	Other	other
0.496	0.023	5430416N02Rik		5430416N02Rik	RIKEN cDNA 5430416N02 gene	Other	other
0.658	-0.053	5730596B20Rik		5730596B20Rik	RIKEN cDNA 5730596B20 gene	Other	other
0.46	-0.01	5830454E08Rik		5830454E08Rik	RIKEN cDNA 5830454E08 gene	Other	other
0.0258	0.013	5930430L01Rik		5930430L01Rik	RIKEN cDNA 5930430L01 gene	Other	other
0.105	0.025	6030443J06Rik		6030443J06Rik	RIKEN cDNA 6030443J06 gene	Other	other
0.0282	0.014	6030445D17Rik		6030445D17Rik	RIKEN cDNA 6030445D17 gene	Other	other
0.152	0.021	6230400D17Rik		6230400D17Rik	RIKEN cDNA 6230400D17 gene	Other	other
0.958	-0.073	6330403L08Rik		6330403L08Rik	RIKEN cDNA 6330403L08 gene	Other	other
0.0469	0.032	6330418K02Rik		6330418K02Rik	RIKEN cDNA 6330418K02 gene	Other	other
0.557	0.015	6330562C20Rik		6330562C20Rik	RIKEN cDNA 6330562C20 gene	Other	other
0.289	0.011	6430573P05Rik		6430573P05Rik		Other	other
0.163	0.029	6720427I07Rik		6720427I07Rik	RIKEN cDNA 6720427I07 gene	Other	other
0.496	-0.018	6720489N17Rik		6720489N17Rik	RIKEN cDNA 6720489N17 gene	Other	other
0.511	-0.031	9030407P20Rik		9030407P20Rik	RIKEN cDNA 9030407P20 gene	Other	other
0.21	-0.032	9130019O22Rik	D	9130019O22Rik/Zfp747	RIKEN cDNA 9130019O22 gene	Other	other
0.831	-0.044	Zfp747	D	9130019O22Rik/Zfp747	RIKEN cDNA 9130019O22 gene	Other	other
0.218	-0.035	9130023H24Rik		9130023H24Rik	RIKEN cDNA 9130023H24 gene	Other	other
0.00602	-0.034	9230114K14Rik		9230114K14Rik	RIKEN cDNA 9230114K14 gene	Other	other
0.0937	0.015	9330020H09Rik		9330020H09Rik	RIKEN cDNA 9330020H09 gene	Other	other
0.0898	0.026	9330151L19Rik		9330151L19Rik	RIKEN cDNA 9330151L19 gene	Other	other
0.49	-0.012	9330179D12Rik		9330179D12Rik	RIKEN cDNA 9330179D12 gene	Other	other
0.264	0.018	9430038I01Rik		9430038I01Rik		Other	other
0.327	-0.031	9430065F17Rik		9430065F17Rik	RIKEN cDNA 9430065F17 gene	Other	other
0.272	-0.014	9530026P05Rik		9530026P05Rik	RIKEN cDNA 9530026P05 gene	Other	other
0.0186	0.017	9530082P21Rik		9530082P21Rik	RIKEN cDNA 9530082P21 gene	Other	other
5.05e-16	0.225	9930111J21Rik2		9930111J21Rik2	RIKEN cDNA 9930111J21 gene 2	Other	other
0.469	-0.021	A130014A01Rik		A130014A01Rik	RIKEN cDNA A130014A01 gene	Other	other
0.0179	0.016	A130051J06Rik		A130051J06Rik	RIKEN cDNA A130051J0 gene	Other	other
0.269	-0.018	A230005M16Rik		A230005M16Rik		Other	other
0.107	0.013	A330033J07Rik		A330033J07Rik	RIKEN cDNA A330033J07 gene	Other	other
0.0177	0.012	A330041J22Rik		A330041J22Rik	RIKEN cDNA A330041J22 gene	Other	other
0.48	-0.012	A330069E16Rik		A330069E16Rik	RIKEN cDNA A330069E16 gene	Other	other
0.0276	0.025	A430033K04Rik		A430033K04Rik	RIKEN cDNA A430033K04 gene	Nucleus	other
0.148	-0.053	A430046D13Rik		A430046D13Rik	Riken cDNA A430046D13 gene	Other	other
0.6	-0.015	A430073D23Rik		A430073D23Rik	RIKEN cDNA A430073D23 gene	Other	other
0.0251	-0.037	A430078I02Rik		A430078I02Rik	RIKEN cDNA A430078I02 gene	Other	other
0.295	-0.016	A4galt		A4GALT	alpha 1,4-galactosyltransferase (P blood group)	Cytoplasm	enzyme
0.00214	0.034	A530017D24Rik		A530017D24Rik	RIKEN cDNA A530017D24 gene	Other	other
0.0251	-0.013	A530083I20Rik		A530083I20Rik	RIKEN cDNA A530083I20 gene	Other	other
0.186	0.015	A530095I07Rik		A530095I07Rik	RIKEN cDNA A530095I07 gene	Other	other
0.108	0.019	A630001G21Rik		A630001G21Rik		Other	other
0.0112	0.017	A630023A22Rik		A630023A22Rik	RIKEN cDNA A630023A22 gene	Other	other
0.3	-0.014	A630072M18Rik		A630072M18Rik	RIKEN cDNA A630072M18 gene	Other	other
0.0113	0.048	A630077J23Rik		A630077J23Rik	RIKEN cDNA A630077J23 gene	Other	other
0.595	-0.02	A730049H05Rik		A730049H05Rik	RIKEN cDNA A730049H05 gene	Other	other
0.0646	-0.014	A830082K12Rik		A830082K12Rik	RIKEN cDNA A830082K12 gene	Other	other
0.0826	0.022	A930004D18Rik		A930004D18Rik	RIKEN cDNA A930004D18 gene	Other	other
0.00116	-0.122	A930033H14Rik		A930033H14Rik	RIKEN cDNA A930033H14 gene	Other	other
0.0551	0.018	AA386476		AA386476	expressed sequence AA386476	Other	other
0.296	-0.024	AA543186		AA543186	expressed sequence AA543186	Other	other
0.00919	0.044	Aak1		AAK1	AP2 associated kinase 1	Cytoplasm	kinase
0.0106	0.049	Aamdc		AAMDC	adipogenesis associated Mth938 domain containing	Cytoplasm	other
0.997	-0.069	Aar2		AAR2	AAR2 splicing factor	Other	other
0.0165	0.025	Aars		AARS1	alanyl-tRNA synthetase 1	Cytoplasm	enzyme
0.0462	0.014	Aars2		AARS2	alanyl-tRNA synthetase 2, mitochondrial	Cytoplasm	enzyme
0.753	-0.01	Aarsd1		AARSD1	alanyl-tRNA synthetase domain containing 1	Nucleus	enzyme
0.135	-0.046	Aasdhppt		AASDHPPT	aminoadipate-semialdehyde dehydrogenase-phosphopantetheinyl transferase	Cytoplasm	enzyme
0.676	-0.053	Aass		AASS	aminoadipate-semialdehyde synthase	Cytoplasm	enzyme
0.00613	0.046	Abat		ABAT	4-aminobutyrate aminotransferase	Cytoplasm	enzyme
4.78e-09	0.195	Abca1		ABCA1	ATP binding cassette subfamily A member 1	Plasma Membrane	transporter
0.00943	0.041	Abca2		ABCA2	ATP binding cassette subfamily A member 2	Plasma Membrane	transporter
7.07e-05	0.059	Abca3		ABCA3	ATP binding cassette subfamily A member 3	Plasma Membrane	transporter
0.000854	0.023	Abca5		ABCA5	ATP binding cassette subfamily A member 5	Plasma Membrane	transporter
0.00582	0.059	Abca6		ABCA6	ATP binding cassette subfamily A member 6	Plasma Membrane	transporter
0.00243	0.046	Abca7		ABCA7	ATP binding cassette subfamily A member 7	Plasma Membrane	transporter
0.00778	0.019	Abca8b		ABCA8	ATP binding cassette subfamily A member 8	Plasma Membrane	transporter
0.00036	0.064	Abca8a		Abca8a	ATP-binding cassette, sub-family A (ABC1), member 8a	Other	transporter
0.000541	0.036	Abcb1a		ABCB1	ATP binding cassette subfamily B member 1	Plasma Membrane	transporter
0.000346	0.072	Abcb1b		Abcb1b	ATP-binding cassette, sub-family B (MDR/TAP), member 1B	Plasma Membrane	transporter
0.0276	0.021	Abcb7		ABCB7	ATP binding cassette subfamily B member 7	Cytoplasm	transporter
0.00836	0.035	Abcb9		ABCB9	ATP binding cassette subfamily B member 9	Cytoplasm	transporter
0.71	-0.111	Abcc1		ABCC1	ATP binding cassette subfamily C member 1	Plasma Membrane	transporter
0.154	-0.013	Abcc10		ABCC10	ATP binding cassette subfamily C member 10	Plasma Membrane	transporter
0.0114	0.063	Abcc5		ABCC5	ATP binding cassette subfamily C member 5	Plasma Membrane	transporter
0.0676	0.032	Abcc8		ABCC8	ATP binding cassette subfamily C member 8	Plasma Membrane	transporter
0.268	-0.046	Abcc9		ABCC9	ATP binding cassette subfamily C member 9	Plasma Membrane	ion channel
0.57	-0.032	Abcd1		ABCD1	ATP binding cassette subfamily D member 1	Plasma Membrane	transporter
0.0366	0.031	Abcd3		ABCD3	ATP binding cassette subfamily D member 3	Cytoplasm	transporter
0.00014	0.054	Abcd4		ABCD4	ATP binding cassette subfamily D member 4	Cytoplasm	transporter
0.982	-0.033	Abce1		ABCE1	ATP binding cassette subfamily E member 1	Cytoplasm	transporter
0.0818	-0.022	Abcf1		ABCF1	ATP binding cassette subfamily F member 1	Cytoplasm	transporter
0.00286	0.033	Abcf2		ABCF2	ATP binding cassette subfamily F member 2	Cytoplasm	transporter
0.718	-0.078	Abcf3		ABCF3	ATP binding cassette subfamily F member 3	Other	transporter
0.25	0.021	Abcg1		ABCG1	ATP binding cassette subfamily G member 1	Plasma Membrane	transporter
4.31e-06	0.133	Abcg2		ABCG2	ATP binding cassette subfamily G member 2 (Junior blood group)	Plasma Membrane	transporter
0.211	-0.011	Abcg4		ABCG4	ATP binding cassette subfamily G member 4	Plasma Membrane	transporter
0.428	-0.02	Abhd10		ABHD10	abhydrolase domain containing 10, depalmitoylase	Cytoplasm	enzyme
0.182	0.012	Abhd11		ABHD11	abhydrolase domain containing 11	Cytoplasm	enzyme
2.39e-07	0.182	Abhd11os		Abhd11os	abhydrolase domain containing 11, opposite strand	Other	other
0.00286	0.043	Abhd12		ABHD12	abhydrolase domain containing 12, lysophospholipase	Plasma Membrane	enzyme
0.898	-0.083	Abhd13		ABHD13	abhydrolase domain containing 13	Other	peptidase
0.379	-0.056	Abhd14a		ABHD14A	abhydrolase domain containing 14A	Cytoplasm	enzyme
0.318	-0.098	Abhd14b		ABHD14B	abhydrolase domain containing 14B	Cytoplasm	enzyme
0.273	-0.01	Abhd17a		ABHD17A	abhydrolase domain containing 17A, depalmitoylase	Plasma Membrane	enzyme
0.436	-0.016	Abhd17c		ABHD17C	abhydrolase domain containing 17C, depalmitoylase	Plasma Membrane	enzyme
0.159	-0.054	Abhd18		ABHD18	abhydrolase domain containing 18	Other	other
4.38e-07	0.161	Abhd2		ABHD2	abhydrolase domain containing 2, acylglycerol lipase	Cytoplasm	enzyme
0.054	0.015	Abhd3		ABHD3	abhydrolase domain containing 3, phospholipase	Plasma Membrane	enzyme
0.302	0.024	Abhd4		ABHD4	abhydrolase domain containing 4, N-acyl phospholipase B	Cytoplasm	peptidase
0.00074	0.066	Abhd5		ABHD5	abhydrolase domain containing 5, lysophosphatidic acid acyltransferase	Cytoplasm	enzyme
0.000314	0.043	Abhd8		ABHD8	abhydrolase domain containing 8	Cytoplasm	enzyme
0.00421	0.071	Abi1		ABI1	abl interactor 1	Cytoplasm	other
0.0196	-0.026	Abi2		ABI2	abl interactor 2	Cytoplasm	other
0.655	-0.097	Abi3bp		Abi3bp	ABI family member 3 binding protein	Extracellular Space	other
0.0251	-0.019	Abitram		ABITRAM	actin binding transcription modulator	Extracellular Space	other
0.0194	0.021	Abl1		ABL1	ABL proto-oncogene 1, non-receptor tyrosine kinase	Nucleus	kinase
0.000146	0.078	Abl2		ABL2	ABL proto-oncogene 2, non-receptor tyrosine kinase	Cytoplasm	kinase
2.19e-06	0.076	Ablim1		ABLIM1	actin binding LIM protein 1	Cytoplasm	other
0.00727	0.043	Ablim2		ABLIM2	actin binding LIM protein family member 2	Cytoplasm	other
0.000331	0.08	Abr		ABR	ABR activator of RhoGEF and GTPase	Cytoplasm	other
0.391	-0.019	Abracl		ABRACL	ABRA C-terminal like	Other	other
0.0251	-0.028	Abraxas2		ABRAXAS2	abraxas 2, BRISC complex subunit	Nucleus	other
0.00201	0.056	Abt1		ABT1	activator of basal transcription 1	Nucleus	transcription regulator
3.1e-07	0.17	Abtb1		ABTB1	ankyrin repeat and BTB domain containing 1	Cytoplasm	translation regulator
0.0435	-0.161	Abtb2		ABTB2	ankyrin repeat and BTB domain containing 2	Nucleus	other
0.674	-0.089	Acaa1a		ACAA1	acetyl-CoA acyltransferase 1	Cytoplasm	enzyme
5.1e-09	0.235	Acaa2		ACAA2	acetyl-CoA acyltransferase 2	Cytoplasm	enzyme
3.36e-05	0.091	Acaca		ACACA	acetyl-CoA carboxylase alpha	Cytoplasm	enzyme
0.299	0.019	Acad12		Acad12	acyl-Coenzyme A dehydrogenase family, member 12	Cytoplasm	enzyme
0.0573	0.023	Acad8		ACAD8	acyl-CoA dehydrogenase family member 8	Cytoplasm	enzyme
0.186	0.018	Acad9		ACAD9	acyl-CoA dehydrogenase family member 9	Cytoplasm	enzyme
0.0155	0.052	Acadl		ACADL	acyl-CoA dehydrogenase long chain	Cytoplasm	enzyme
0.246	-0.159	Acadm		ACADM	acyl-CoA dehydrogenase medium chain	Cytoplasm	enzyme
0.000368	0.125	Acads		ACADS	acyl-CoA dehydrogenase short chain	Cytoplasm	enzyme
0.367	-0.015	Acadsb		ACADSB	acyl-CoA dehydrogenase short/branched chain	Cytoplasm	enzyme
0.0875	-0.014	Acadvl		ACADVL	acyl-CoA dehydrogenase very long chain	Cytoplasm	enzyme
8.3e-08	0.197	Acan		Acan	aggrecan	Extracellular Space	other
0.69	-0.129	Acap2		ACAP2	ArfGAP with coiled-coil, ankyrin repeat and PH domains 2	Nucleus	other
2.93e-05	0.082	Acap3		ACAP3	ArfGAP with coiled-coil, ankyrin repeat and PH domains 3	Nucleus	transcription regulator
0.0994	-0.18	Acat1		ACAT1	acetyl-CoA acetyltransferase 1	Cytoplasm	enzyme
0.0348	0.011	Acat3	D	ACAT2	acetyl-CoA acetyltransferase 2	Cytoplasm	enzyme
0.685	-0.082	Acat2	D	ACAT2	acetyl-CoA acetyltransferase 2	Cytoplasm	enzyme
0.0663	0.039	Acbd3		ACBD3	acyl-CoA binding domain containing 3	Cytoplasm	other
0.0101	0.054	Acbd4		ACBD4	acyl-CoA binding domain containing 4	Other	other
0.0128	0.058	Acbd5		ACBD5	acyl-CoA binding domain containing 5	Nucleus	other
0.00569	0.075	Acbd6		ACBD6	acyl-CoA binding domain containing 6	Cytoplasm	other
0.501	-0.022	Acd		ACD	ACD shelterin complex subunit and telomerase recruitment factor	Nucleus	other
9.47e-13	0.483	Ace		ACE	angiotensin I converting enzyme	Plasma Membrane	peptidase
0.00966	0.023	Acer2		ACER2	alkaline ceramidase 2	Cytoplasm	enzyme
0.305	-0.016	Acer3		ACER3	alkaline ceramidase 3	Cytoplasm	enzyme
0.00441	0.052	Ackr3		ACKR3	atypical chemokine receptor 3	Plasma Membrane	G-protein coupled receptor
0.336	-0.028	Acly		ACLY	ATP citrate lyase	Cytoplasm	enzyme
0.898	-0.049	Aco1		ACO1	aconitase 1	Cytoplasm	enzyme
0.712	-0.052	Aco2		ACO2	aconitase 2	Cytoplasm	enzyme
0.283	-0.064	Acot11		ACOT11	acyl-CoA thioesterase 11	Cytoplasm	enzyme
0.715	-0.129	Acot13		ACOT13	acyl-CoA thioesterase 13	Cytoplasm	enzyme
2.68e-09	0.184	Acot7		ACOT7	acyl-CoA thioesterase 7	Cytoplasm	enzyme
0.424	-0.018	Acot8		ACOT8	acyl-CoA thioesterase 8	Cytoplasm	enzyme
6.81e-10	0.244	Acot9		ACOT9	acyl-CoA thioesterase 9	Cytoplasm	enzyme
0.237	-0.016	Acox1		ACOX1	acyl-CoA oxidase 1	Cytoplasm	enzyme
0.339	-0.025	Acox3		ACOX3	acyl-CoA oxidase 3, pristanoyl	Cytoplasm	enzyme
7.13e-05	0.062	Acp5		Acp5	acid phosphatase 5, tartrate resistant	Cytoplasm	phosphatase
0.316	-0.021	Acp6		ACP6	acid phosphatase 6, lysophosphatidic	Cytoplasm	phosphatase
0.134	0.015	Acrbp		ACRBP	acrosin binding protein	Extracellular Space	other
0.0282	0.015	Acsbg2		ACSBG2	acyl-CoA synthetase bubblegum family member 2	Cytoplasm	enzyme
0.0298	0.025	Acsf2		ACSF2	acyl-CoA synthetase family member 2	Cytoplasm	enzyme
0.246	-0.021	Acsf3		ACSF3	acyl-CoA synthetase family member 3	Cytoplasm	enzyme
0.0613	-0.196	Acsl1		ACSL1	acyl-CoA synthetase long chain family member 1	Cytoplasm	enzyme
0.967	-0.03	Acsl3		ACSL3	acyl-CoA synthetase long chain family member 3	Cytoplasm	enzyme
0.00456	0.015	Acsl5		ACSL5	acyl-CoA synthetase long chain family member 5	Cytoplasm	enzyme
0.0177	0.02	Acsm3		ACSM3	acyl-CoA synthetase medium chain family member 3	Cytoplasm	enzyme
0.179	0.048	Acta1		ACTA1	actin alpha 1, skeletal muscle	Cytoplasm	other
3.03e-22	-0.496	Acta2		ACTA2	actin alpha 2, smooth muscle	Cytoplasm	other
0.00569	0.164	Actb		ACTB	actin beta	Cytoplasm	other
0.0282	0.084	Actc1		ACTC1	actin alpha cardiac muscle 1	Cytoplasm	enzyme
2.01e-06	0.203	Actg1		ACTG1	actin gamma 1	Cytoplasm	other
0.167	0.235	Actg2		ACTG2	actin gamma 2, smooth muscle	Cytoplasm	other
0.291	-0.113	Actl6a		ACTL6A	actin like 6A	Nucleus	other
8.65e-13	-0.314	Actn1		ACTN1	actinin alpha 1	Cytoplasm	transcription regulator
8.72e-06	0.108	Actn2		ACTN2	actinin alpha 2	Nucleus	transcription regulator
0.0375	-0.103	Actn4		ACTN4	actinin alpha 4	Cytoplasm	transcription regulator
0.011	0.012	Actr10		ACTR10	actin related protein 10	Cytoplasm	other
0.13	-0.04	Actr1a		ACTR1A	actin related protein 1A	Cytoplasm	other
0.0955	-0.039	Actr1b		ACTR1B	actin related protein 1B	Cytoplasm	other
0.227	-0.015	Actr2		ACTR2	actin related protein 2	Plasma Membrane	other
0.975	-0.046	Actr3		ACTR3	actin related protein 3	Plasma Membrane	other
0.789	-0.043	Actr3b		ACTR3B	actin related protein 3B	Cytoplasm	other
0.703	-0.027	Actr6		ACTR6	actin related protein 6	Nucleus	transporter
0.296	-0.012	Actr8		ACTR8	actin related protein 8	Nucleus	other
9.58e-05	0.076	Acvr1		ACVR1	activin A receptor type 1	Plasma Membrane	kinase
0.164	-0.036	Acvr1b		ACVR1B	activin A receptor type 1B	Plasma Membrane	kinase
0.522	-0.033	Acvr2a		ACVR2A	activin A receptor type 2A	Plasma Membrane	kinase
0.621	-0.106	Acvrl1		ACVRL1	activin A receptor like type 1	Plasma Membrane	kinase
0.867	-0.05	Acy1		ACY1	aminoacylase 1	Cytoplasm	peptidase
0.0318	0.048	Acy3		ACY3	aminoacylase 3	Cytoplasm	enzyme
0.000809	0.052	Acyp1		ACYP1	acylphosphatase 1	Cytoplasm	enzyme
0.00547	0.072	Acyp2		ACYP2	acylphosphatase 2	Cytoplasm	enzyme
0.15	-0.025	Ada		ADA	adenosine deaminase	Cytoplasm	enzyme
0.289	-0.051	Adal		ADAL	adenosine deaminase like	Cytoplasm	enzyme
7.38e-05	0.059	Adam10		ADAM10	ADAM metallopeptidase domain 10	Plasma Membrane	peptidase
0.308	-0.021	Adam11		ADAM11	ADAM metallopeptidase domain 11	Plasma Membrane	peptidase
1.45e-05	0.058	Adam12		ADAM12	ADAM metallopeptidase domain 12	Plasma Membrane	peptidase
0.00459	0.017	Adam15		ADAM15	ADAM metallopeptidase domain 15	Plasma Membrane	peptidase
0.01	0.037	Adam17		ADAM17	ADAM metallopeptidase domain 17	Plasma Membrane	peptidase
0.234	-0.011	Adam19		ADAM19	ADAM metallopeptidase domain 19	Plasma Membrane	peptidase
0.36	0.023	Adam22		ADAM22	ADAM metallopeptidase domain 22	Plasma Membrane	peptidase
0.229	-0.033	Adam28		ADAM28	ADAM metallopeptidase domain 28	Plasma Membrane	peptidase
0.0282	0.011	Adam32		ADAM32	ADAM metallopeptidase domain 32	Other	peptidase
0.093	-0.158	Adam33		ADAM33	ADAM metallopeptidase domain 33	Plasma Membrane	peptidase
8.29e-08	0.202	Adam9		ADAM9	ADAM metallopeptidase domain 9	Plasma Membrane	peptidase
0.929	-0.108	Adamts1		ADAMTS1	ADAM metallopeptidase with thrombospondin type 1 motif 1	Extracellular Space	peptidase
0.294	-0.114	Adamts10		ADAMTS10	ADAM metallopeptidase with thrombospondin type 1 motif 10	Extracellular Space	peptidase
0.0646	-0.11	Adamts15		ADAMTS15	ADAM metallopeptidase with thrombospondin type 1 motif 15	Extracellular Space	peptidase
1.07e-13	0.447	Adamts2		ADAMTS2	ADAM metallopeptidase with thrombospondin type 1 motif 2	Extracellular Space	peptidase
0.000187	0.082	Adamts5		ADAMTS5	ADAM metallopeptidase with thrombospondin type 1 motif 5	Extracellular Space	peptidase
0.668	-0.039	Adamts6		ADAMTS6	ADAM metallopeptidase with thrombospondin type 1 motif 6	Extracellular Space	peptidase
0.000408	-0.252	Adamts8		ADAMTS8	ADAM metallopeptidase with thrombospondin type 1 motif 8	Extracellular Space	peptidase
0.923	-0.064	Adamts9		ADAMTS9	ADAM metallopeptidase with thrombospondin type 1 motif 9	Extracellular Space	peptidase
0.0772	0.043	Adamtsl1		ADAMTSL1	ADAMTS like 1	Extracellular Space	other
6.81e-06	0.066	Adamtsl2		ADAMTSL2	ADAMTS like 2	Extracellular Space	other
0.0585	-0.204	Adamtsl3		ADAMTSL3	ADAMTS like 3	Other	other
0.332	-0.022	Adamtsl4		ADAMTSL4	ADAMTS like 4	Extracellular Space	other
0.29	-0.017	Adamtsl5		ADAMTSL5	ADAMTS like 5	Extracellular Space	other
0.00051	0.147	Adap2		ADAP2	ArfGAP with dual PH domains 2	Cytoplasm	other
0.00013	0.285	Adap2os		Adap2os	ArfGAP with dual PH domains 2, opposite strand	Other	other
0.0364	0.04	Adar		ADAR	adenosine deaminase RNA specific	Nucleus	enzyme
0.117	-0.028	Adarb1		ADARB1	adenosine deaminase RNA specific B1	Nucleus	enzyme
0.936	-0.068	Adat1		ADAT1	adenosine deaminase tRNA specific 1	Other	enzyme
0.792	-0.041	Adck1		ADCK1	aarF domain containing kinase 1	Cytoplasm	kinase
0.0126	0.014	Adck2		ADCK2	aarF domain containing kinase 2	Cytoplasm	kinase
0.894	-0.026	Adck5		ADCK5	aarF domain containing kinase 5	Cytoplasm	kinase
0.0801	-0.019	Adcy1		ADCY1	adenylate cyclase 1	Plasma Membrane	enzyme
0.00385	0.025	Adcy3		ADCY3	adenylate cyclase 3	Plasma Membrane	enzyme
0.000195	0.044	Adcy4		ADCY4	adenylate cyclase 4	Plasma Membrane	enzyme
7.87e-05	-0.247	Adcy5		ADCY5	adenylate cyclase 5	Plasma Membrane	enzyme
0.673	-0.101	Adcy7		ADCY7	adenylate cyclase 7	Plasma Membrane	enzyme
0.964	-0.029	Adcy9		ADCY9	adenylate cyclase 9	Plasma Membrane	enzyme
0.00379	0.069	Add1		ADD1	adducin 1	Cytoplasm	other
0.435	-0.021	Add3		ADD3	adducin 3	Cytoplasm	other
3.36e-05	0.109	Adgra2		ADGRA2	adhesion G protein-coupled receptor A2	Plasma Membrane	G-protein coupled receptor
0.0337	-0.012	Adgra3		ADGRA3	adhesion G protein-coupled receptor A3	Plasma Membrane	G-protein coupled receptor
8.45e-05	0.055	Adgre5		ADGRE5	adhesion G protein-coupled receptor E5	Plasma Membrane	G-protein coupled receptor
4.17e-06	0.139	Adgrf5		ADGRF5	adhesion G protein-coupled receptor F5	Plasma Membrane	G-protein coupled receptor
0.725	-0.068	Adgrl1		ADGRL1	adhesion G protein-coupled receptor L1	Plasma Membrane	G-protein coupled receptor
0.0625	-0.147	Adgrl2		ADGRL2	adhesion G protein-coupled receptor L2	Plasma Membrane	G-protein coupled receptor
0.598	-0.017	Adgrl4		ADGRL4	adhesion G protein-coupled receptor L4	Plasma Membrane	G-protein coupled receptor
0.0181	0.048	Adh1		ADH1C	alcohol dehydrogenase 1C (class I), gamma polypeptide	Cytoplasm	enzyme
0.789	-0.128	Adh5		ADH5	alcohol dehydrogenase 5 (class III), chi polypeptide	Cytoplasm	enzyme
0.287	-0.023	Adhfe1		ADHFE1	alcohol dehydrogenase iron containing 1	Cytoplasm	enzyme
0.0394	0.051	Adi1		ADI1	acireductone dioxygenase 1	Nucleus	enzyme
5.02e-07	0.065	Adig		Adig	adipogenin	Cytoplasm	other
7.09e-05	0.045	Adipoq		ADIPOQ	adiponectin, C1Q and collagen domain containing	Extracellular Space	other
0.00872	0.088	Adipor1		ADIPOR1	adiponectin receptor 1	Plasma Membrane	transmembrane receptor
0.14	-0.014	Adipor2		ADIPOR2	adiponectin receptor 2	Plasma Membrane	transmembrane receptor
0.000413	0.124	Adk		ADK	adenosine kinase	Nucleus	kinase
0.149	-0.021	Adm		ADM	adrenomedullin	Extracellular Space	other
0.00647	-0.067	Adnp		ADNP	activity dependent neuroprotector homeobox	Nucleus	transcription regulator
0.0202	0.072	Ado		ADO	2-aminoethanethiol dioxygenase	Cytoplasm	enzyme
0.741	-0.035	Adora1		ADORA1	adenosine A1 receptor	Plasma Membrane	G-protein coupled receptor
0.0818	0.027	Adora2a		ADORA2A	adenosine A2a receptor	Plasma Membrane	G-protein coupled receptor
0.043	0.029	Adora2b		ADORA2B	adenosine A2b receptor	Plasma Membrane	G-protein coupled receptor
0.521	-0.031	Adpgk		ADPGK	ADP dependent glucokinase	Plasma Membrane	kinase
0.0145	0.026	Adprh		ADPRH	ADP-ribosylarginine hydrolase	Other	enzyme
0.0294	0.044	Adprm		ADPRM	ADP-ribose/CDP-alcohol diphosphatase, manganese dependent	Cytoplasm	enzyme
0.113	-0.05	Adra1a		ADRA1A	adrenoceptor alpha 1A	Plasma Membrane	G-protein coupled receptor
0.0125	0.033	Adra1b		ADRA1B	adrenoceptor alpha 1B	Plasma Membrane	G-protein coupled receptor
0.108	-0.013	Adra1d		ADRA1D	adrenoceptor alpha 1D	Plasma Membrane	G-protein coupled receptor
0.178	0.021	Adra2a		ADRA2A	adrenoceptor alpha 2A	Plasma Membrane	G-protein coupled receptor
0.119	0.015	Adrb2		ADRB2	adrenoceptor beta 2	Plasma Membrane	G-protein coupled receptor
0.253	0.022	Adrm1		ADRM1	adhesion regulating molecule 1	Plasma Membrane	other
0.000119	-0.211	Adsl		ADSL	adenylosuccinate lyase	Cytoplasm	enzyme
0.019	-0.132	Adssl1		ADSS1	adenylosuccinate synthase 1	Cytoplasm	enzyme
0.242	-0.051	Adss		ADSS2	adenylosuccinate synthase 2	Cytoplasm	enzyme
0.00704	-0.186	Aebp1		AEBP1	AE binding protein 1	Nucleus	peptidase
0.867	-0.084	Aebp2		AEBP2	AE binding protein 2	Nucleus	transcription regulator
0.0113	0.029	Aen		AEN	apoptosis enhancing nuclease	Nucleus	enzyme
0.134	0.023	Afap1		AFAP1	actin filament associated protein 1	Cytoplasm	other
0.00157	0.07	Afap1l2		AFAP1L2	actin filament associated protein 1 like 2	Cytoplasm	other
0.00602	-0.064	Afdn		AFDN	afadin, adherens junction formation factor	Nucleus	other
0.000234	0.067	Aff1		AFF1	AF4/FMR2 family member 1	Nucleus	transcription regulator
0.158	0.011	Aff2		Aff2	AF4/FMR2 family, member 2	Nucleus	other
0.75	-0.038	Aff3		AFF3	AF4/FMR2 family member 3	Nucleus	transcription regulator
0.0795	0.043	Aff4		AFF4	AF4/FMR2 family member 4	Nucleus	transcription regulator
0.378	-0.136	Afg3l1		Afg3l1	AFG3-like AAA ATPase 1	Cytoplasm	peptidase
0.866	-0.063	Afg3l2		AFG3L2	AFG3 like matrix AAA peptidase subunit 2	Cytoplasm	peptidase
0.318	-0.015	Afmid		AFMID	arylformamidase	Nucleus	enzyme
0.657	-0.064	Aftph		AFTPH	aftiphilin	Cytoplasm	other
0.000403	0.027	Aga		AGA	aspartylglucosaminidase	Cytoplasm	enzyme
0.196	-0.023	Agap1		AGAP1	ArfGAP with GTPase domain, ankyrin repeat and PH domain 1	Cytoplasm	enzyme
0.0177	0.012	Agbl2		AGBL2	AGBL carboxypeptidase 2	Cytoplasm	enzyme
1.74e-06	0.114	Agbl3		AGBL3	AGBL carboxypeptidase 3	Cytoplasm	peptidase
0.0015	0.058	Agfg2		AGFG2	ArfGAP with FG repeats 2	Other	other
2.35e-05	0.119	Aggf1		AGGF1	angiogenic factor with G-patch and FHA domains 1	Cytoplasm	other
0.111	0.033	Agk		AGK	acylglycerol kinase	Cytoplasm	kinase
0.457	-0.083	Agl		AGL	amylo-alpha-1, 6-glucosidase, 4-alpha-glucanotransferase	Cytoplasm	enzyme
0.0116	0.02	Agmo		AGMO	alkylglycerol monooxygenase	Cytoplasm	enzyme
0.251	-0.061	Ago1		AGO1	argonaute RISC component 1	Cytoplasm	translation regulator
0.197	-0.143	Ago2		AGO2	argonaute RISC catalytic component 2	Cytoplasm	translation regulator
0.153	0.018	Ago3		AGO3	argonaute RISC catalytic component 3	Cytoplasm	translation regulator
0.0345	0.035	Ago4		AGO4	argonaute RISC component 4	Cytoplasm	translation regulator
0.0573	-0.014	Agpat1		AGPAT1	1-acylglycerol-3-phosphate O-acyltransferase 1	Cytoplasm	enzyme
0.00161	0.061	Agpat2		AGPAT2	1-acylglycerol-3-phosphate O-acyltransferase 2	Cytoplasm	enzyme
0.000396	0.094	Agpat3		AGPAT3	1-acylglycerol-3-phosphate O-acyltransferase 3	Cytoplasm	enzyme
5.53e-05	0.126	Agpat4		AGPAT4	1-acylglycerol-3-phosphate O-acyltransferase 4	Cytoplasm	enzyme
0.0533	-0.036	Agpat5		AGPAT5	1-acylglycerol-3-phosphate O-acyltransferase 5	Cytoplasm	enzyme
0.00385	0.06	Agrn		AGRN	agrin	Plasma Membrane	other
0.0181	0.03	Agt		AGT	angiotensinogen	Extracellular Space	growth factor
0.264	-0.021	Agtpbp1		AGTPBP1	ATP/GTP binding carboxypeptidase 1	Nucleus	peptidase
0.0184	0.125	Agtr1a		AGTR1	angiotensin II receptor type 1	Plasma Membrane	G-protein coupled receptor
0.0321	0.035	Agtrap		AGTRAP	angiotensin II receptor associated protein	Plasma Membrane	G-protein coupled receptor
0.0651	0.019	Ahctf1		AHCTF1	AT-hook containing transcription factor 1	Nucleus	transcription regulator
0.667	-0.072	Ahcyl1		AHCYL1	adenosylhomocysteinase like 1	Cytoplasm	enzyme
0.119	-0.032	Ahcyl2		AHCYL2	adenosylhomocysteinase like 2	Other	enzyme
0.0187	-0.014	Ahdc1		AHDC1	AT-hook DNA binding motif containing 1	Other	other
0.59	-0.029	Ahi1		AHI1	Abelson helper integration site 1	Cytoplasm	other
0.638	-0.045	Ahnak		AHNAK	AHNAK nucleoprotein	Nucleus	other
3.85e-17	0.563	Ahnak2		AHNAK2	AHNAK nucleoprotein 2	Cytoplasm	other
0.00346	0.042	Ahr		AHR	aryl hydrocarbon receptor	Nucleus	ligand-dependent nuclear receptor
0.365	-0.049	Ahsa1		AHSA1	activator of HSP90 ATPase activity 1	Cytoplasm	other
0.37	-0.049	Ahsa2		Ahsa2		Other	other
0.000415	0.054	AI413582		AI413582		Other	other
0.278	-0.096	AI480526		AI480526	expressed sequence AI480526	Other	other
0.0251	-0.015	AI506816		AI506816	expressed sequence AI506816	Other	other
0.448	0.016	AI839979		AI839979	expressed sequence AI839979	Other	other
0.0304	0.013	Gm14419	D	AI987944 (includes others)	expressed sequence AI987944	Other	other
0.0553	0.031	Zfp930	D	AI987944 (includes others)	expressed sequence AI987944	Other	other
0.152	-0.031	AI987944	D	AI987944 (includes others)	expressed sequence AI987944	Other	other
0.566	-0.011	Gm14322	D	AI987944 (includes others)	expressed sequence AI987944	Other	other
1.92e-05	0.15	Aida		AIDA	axin interactor, dorsalization associated	Cytoplasm	other
0.132	-0.053	Aifm1		AIFM1	apoptosis inducing factor mitochondria associated 1	Cytoplasm	enzyme
0.591	-0.025	Aifm2		AIFM2	apoptosis inducing factor mitochondria associated 2	Cytoplasm	enzyme
0.488	-0.102	Aimp1		AIMP1	aminoacyl tRNA synthetase complex interacting multifunctional protein 1	Extracellular Space	cytokine
0.0179	0.022	Aimp2		AIMP2	aminoacyl tRNA synthetase complex interacting multifunctional protein 2	Plasma Membrane	other
0.722	-0.075	Aip		AIP	aryl hydrocarbon receptor interacting protein	Nucleus	transcription regulator
0.000115	0.13	Airn		Airn	antisense Igf2r RNA	Nucleus	other
0.0115	0.025	Ajuba		AJUBA	ajuba LIM protein	Nucleus	transcription regulator
0.0116	0.052	Ak2		AK2	adenylate kinase 2	Cytoplasm	kinase
0.123	0.044	Ak3		AK3	adenylate kinase 3	Cytoplasm	kinase
0.172	0.017	Ak4		AK4	adenylate kinase 4	Cytoplasm	kinase
0.00452	0.019	Ak5		AK5	adenylate kinase 5	Cytoplasm	kinase
0.163	-0.02	Ak6		AK6	adenylate kinase 6	Nucleus	kinase
0.322	-0.013	Akap1		AKAP1	A-kinase anchoring protein 1	Cytoplasm	other
0.256	0.016	Akap10		AKAP10	A-kinase anchoring protein 10	Cytoplasm	other
0.689	-0.068	Akap11		AKAP11	A-kinase anchoring protein 11	Cytoplasm	other
0.000319	0.075	Akap12		AKAP12	A-kinase anchoring protein 12	Cytoplasm	transporter
0.907	-0.067	Akap13		AKAP13	A-kinase anchoring protein 13	Cytoplasm	other
0.817	-0.066	Akap17b		Akap17b	A kinase (PRKA) anchor protein 17B	Other	other
0.0549	-0.152	Akap6		AKAP6	A-kinase anchoring protein 6	Nucleus	other
0.049	0.013	Akap7		AKAP7	A-kinase anchoring protein 7	Plasma Membrane	other
0.215	-0.063	Akap8		AKAP8	A-kinase anchoring protein 8	Nucleus	other
0.433	-0.125	Akap8l		AKAP8L	A-kinase anchoring protein 8 like	Nucleus	other
0.17	-0.124	Akap9		Akap9	A kinase (PRKA) anchor protein (yotiao) 9	Cytoplasm	other
0.014	0.08	Akirin1		AKIRIN1	akirin 1	Cytoplasm	enzyme
0.000979	0.132	Akirin2		AKIRIN2	akirin 2	Nucleus	other
0.136	0.017	Akna		AKNA	AT-hook transcription factor	Nucleus	transcription regulator
0.00876	-0.095	Aknad1		AKNAD1	AKNA domain containing 1	Cytoplasm	other
0.00384	-0.168	Akr1a1		AKR1A1	aldo-keto reductase family 1 member A1	Cytoplasm	enzyme
0.666	-0.046	Akr1b3		AKR1B1	aldo-keto reductase family 1 member B	Cytoplasm	enzyme
7.54e-09	0.156	Akr1b8		AKR1B10	aldo-keto reductase family 1 member B10	Cytoplasm	enzyme
0.0001	0.097	Akr1b10		Akr1b10	aldo-keto reductase family 1, member B10 (aldose reductase)	Cytoplasm	enzyme
0.0433	0.026	Akr1c13		Akr1c12/Akr1c13	aldo-keto reductase family 1, member C13	Other	enzyme
0.0402	-0.053	Akr1c14		Akr1c14	aldo-keto reductase family 1, member C14	Cytoplasm	enzyme
0.00352	0.041	Akr1e1		AKR1E2	aldo-keto reductase family 1 member E2	Cytoplasm	enzyme
0.215	-0.03	Akr7a5		AKR7A2	aldo-keto reductase family 7 member A2	Cytoplasm	enzyme
0.871	-0.114	Akt1		AKT1	AKT serine/threonine kinase 1	Cytoplasm	kinase
0.00375	0.049	Akt1s1		AKT1S1	AKT1 substrate 1	Cytoplasm	other
0.624	-0.088	Akt2		AKT2	AKT serine/threonine kinase 2	Cytoplasm	kinase
0.993	-0.082	Akt3		AKT3	AKT serine/threonine kinase 3	Cytoplasm	kinase
0.0863	-0.18	Aktip		AKTIP	AKT interacting protein	Cytoplasm	other
0.0433	0.024	Alad		ALAD	aminolevulinate dehydratase	Cytoplasm	enzyme
0.248	-0.027	Alas1		ALAS1	5'-aminolevulinate synthase 1	Cytoplasm	enzyme
0.00546	-0.027	Alas2		ALAS2	5'-aminolevulinate synthase 2	Cytoplasm	enzyme
1.26e-08	0.353	Alcam		ALCAM	activated leukocyte cell adhesion molecule	Plasma Membrane	other
0.83	0.016	Aldh16a1		ALDH16A1	aldehyde dehydrogenase 16 family member A1	Cytoplasm	enzyme
0.716	-0.033	Aldh18a1		ALDH18A1	aldehyde dehydrogenase 18 family member A1	Cytoplasm	kinase
1.06e-05	0.184	Aldh1a1		ALDH1A1	aldehyde dehydrogenase 1 family member A1	Cytoplasm	enzyme
0.0278	0.014	Aldh1a3		ALDH1A3	aldehyde dehydrogenase 1 family member A3	Cytoplasm	enzyme
0.00129	0.028	Aldh1l1		ALDH1L1	aldehyde dehydrogenase 1 family member L1	Cytoplasm	enzyme
0.402	-0.042	Aldh1l2		ALDH1L2	aldehyde dehydrogenase 1 family member L2	Cytoplasm	enzyme
0.031	-0.206	Aldh2		ALDH2	aldehyde dehydrogenase 2 family member	Cytoplasm	enzyme
0.0687	0.024	Aldh3a1		ALDH3A1	aldehyde dehydrogenase 3 family member A1	Cytoplasm	enzyme
6.06e-05	0.061	Aldh3b1		ALDH3B1	aldehyde dehydrogenase 3 family member B1	Cytoplasm	enzyme
0.631	-0.026	Aldh6a1		ALDH6A1	aldehyde dehydrogenase 6 family member A1	Cytoplasm	enzyme
0.607	-0.144	Aldh7a1		ALDH7A1	aldehyde dehydrogenase 7 family member A1	Cytoplasm	enzyme
0.393	-0.022	Aldh9a1		ALDH9A1	aldehyde dehydrogenase 9 family member A1	Cytoplasm	enzyme
0.95	-0.018	Aldoa		ALDOA	aldolase, fructose-bisphosphate A	Cytoplasm	enzyme
0.839	-0.124	Alg1		ALG1	ALG1 chitobiosyldiphosphodolichol beta-mannosyltransferase	Cytoplasm	enzyme
0.439	0.017	Alg10b		ALG10	ALG10 alpha-1,2-glucosyltransferase	Cytoplasm	enzyme
0.654	-0.043	Alg11		ALG11	ALG11 alpha-1,2-mannosyltransferase	Other	other
0.0254	0.033	Alg12		ALG12	ALG12 alpha-1,6-mannosyltransferase	Cytoplasm	enzyme
0.878	-0.046	Alg13		Alg13	asparagine-linked glycosylation 13	Cytoplasm	enzyme
0.259	-0.065	Alg14		ALG14	ALG14 UDP-N-acetylglucosaminyltransferase subunit	Cytoplasm	enzyme
0.729	-0.022	Alg2		ALG2	ALG2 alpha-1,3/1,6-mannosyltransferase	Cytoplasm	enzyme
0.000602	-0.032	Alg3		ALG3	ALG3 alpha-1,3- mannosyltransferase	Cytoplasm	enzyme
1.13e-05	0.073	Alg5		ALG5	ALG5 dolichyl-phosphate beta-glucosyltransferase	Cytoplasm	enzyme
0.789	-0.024	Alg6		ALG6	ALG6 alpha-1,3-glucosyltransferase	Cytoplasm	enzyme
0.893	-0.057	Alg9		ALG9	ALG9 alpha-1,2-mannosyltransferase	Cytoplasm	enzyme
0.171	-0.035	Alkbh1		ALKBH1	alkB homolog 1, histone H2A dioxygenase	Cytoplasm	enzyme
0.232	-0.071	Alkbh2		ALKBH2	alkB homolog 2, alpha-ketoglutarate dependent dioxygenase	Nucleus	enzyme
0.00964	0.018	Alkbh3		ALKBH3	alkB homolog 3, alpha-ketoglutarate dependent dioxygenase	Nucleus	enzyme
0.0776	0.012	Alkbh4		ALKBH4	alkB homolog 4, lysine demethylase	Cytoplasm	enzyme
0.967	-0.075	Alkbh5		ALKBH5	alkB homolog 5, RNA demethylase	Nucleus	enzyme
0.0014	0.086	Alkbh6		ALKBH6	alkB homolog 6	Nucleus	other
0.0476	-0.139	Alkbh7		ALKBH7	alkB homolog 7	Cytoplasm	other
0.751	-0.09	Alms1		ALMS1	ALMS1 centrosome and basal body associated protein	Cytoplasm	other
0.225	-0.027	Alox12		ALOX12	arachidonate 12-lipoxygenase, 12S type	Cytoplasm	enzyme
0.85	-0.019	Alox5ap		ALOX5AP	arachidonate 5-lipoxygenase activating protein	Plasma Membrane	other
0.00629	0.031	Alpk1		ALPK1	alpha kinase 1	Cytoplasm	kinase
0.519	-0.053	Als2		ALS2	alsin Rho guanine nucleotide exchange factor ALS2	Cytoplasm	other
0.398	-0.021	Als2cl		ALS2CL	ALS2 C-terminal like	Cytoplasm	other
0.282	-0.035	Alyref		Alyref	Aly/REF export factor	Nucleus	other
0.234	-0.019	Alyref2		Alyref2	Aly/REF export factor 2	Cytoplasm	other
0.00643	0.042	Amacr		AMACR	alpha-methylacyl-CoA racemase	Cytoplasm	enzyme
0.902	-0.068	Ambra1		AMBRA1	autophagy and beclin 1 regulator 1	Cytoplasm	other
0.303	-0.046	Amd1	D	AMD1	adenosylmethionine decarboxylase 1	Cytoplasm	enzyme
0.694	-0.012	Amd2	D	AMD1	adenosylmethionine decarboxylase 1	Cytoplasm	enzyme
0.00156	0.063	Amdhd2		AMDHD2	amidohydrolase domain containing 2	Nucleus	enzyme
0.123	0.021	Amer1		AMER1	APC membrane recruitment protein 1	Plasma Membrane	other
6.49e-07	0.105	Amfr		AMFR	autocrine motility factor receptor	Plasma Membrane	transmembrane receptor
0.713	-0.039	Amigo1		AMIGO1	adhesion molecule with Ig like domain 1	Plasma Membrane	other
0.31	-0.074	Amigo2		AMIGO2	adhesion molecule with Ig like domain 2	Plasma Membrane	other
1.32e-08	0.142	Ammecr1		AMMECR1	AMMECR nuclear protein 1	Nucleus	other
0.000875	0.099	Ammecr1l		AMMECR1L	AMMECR1 like	Other	other
2.66e-06	0.162	Amn1		AMN1	antagonist of mitotic exit network 1 homolog	Plasma Membrane	other
0.457	-0.097	Amotl2		AMOTL2	angiomotin like 2	Plasma Membrane	other
0.385	-0.023	Ampd2		AMPD2	adenosine monophosphate deaminase 2	Cytoplasm	enzyme
1.55e-07	0.125	Ampd3		AMPD3	adenosine monophosphate deaminase 3	Cytoplasm	enzyme
0.000736	-0.065	Amt		AMT	aminomethyltransferase	Cytoplasm	enzyme
0.837	-0.059	Amz2		AMZ2	archaelysin family metallopeptidase 2	Other	other
0.0262	-0.021	Anapc1		ANAPC1	anaphase promoting complex subunit 1	Nucleus	other
0.459	-0.04	Anapc10		ANAPC10	anaphase promoting complex subunit 10	Nucleus	other
0.197	-0.1	Anapc11		ANAPC11	anaphase promoting complex subunit 11	Cytoplasm	enzyme
0.744	-0.045	Anapc13		ANAPC13	anaphase promoting complex subunit 13	Nucleus	other
0.0115	0.054	Anapc15		Anapc15	anaphase promoting complex C subunit 15	Nucleus	other
0.0313	0.047	Anapc2		ANAPC2	anaphase promoting complex subunit 2	Nucleus	other
0.734	-0.135	Anapc4		ANAPC4	anaphase promoting complex subunit 4	Nucleus	enzyme
0.00028	-0.31	Anapc5		ANAPC5	anaphase promoting complex subunit 5	Nucleus	other
0.411	-0.155	Anapc7		ANAPC7	anaphase promoting complex subunit 7	Nucleus	other
1.42e-05	0.09	Ang		ANG	angiogenin	Extracellular Space	enzyme
0.175	0.033	Angel2		ANGEL2	angel homolog 2	Nucleus	other
0.104	0.051	Angpt1		ANGPT1	angiopoietin 1	Extracellular Space	growth factor
0.00425	0.1	Angpt2		ANGPT2	angiopoietin 2	Extracellular Space	growth factor
0.00247	0.099	Angpt4		ANGPT4	angiopoietin 4	Extracellular Space	growth factor
1.03e-05	0.083	Angptl1		ANGPTL1	angiopoietin like 1	Plasma Membrane	other
0.631	-0.066	Angptl2		ANGPTL2	angiopoietin like 2	Extracellular Space	other
1.79e-13	0.319	Angptl4		ANGPTL4	angiopoietin like 4	Extracellular Space	other
0.889	-0.018	Angptl6		ANGPTL6	angiopoietin like 6	Extracellular Space	other
0.00473	0.036	Angptl7		ANGPTL7	angiopoietin like 7	Extracellular Space	other
0.057	0.013	Ank1		ANK1	ankyrin 1	Plasma Membrane	other
0.0271	-0.247	Ank2		Ank2	ankyrin 2, brain	Plasma Membrane	other
0.441	0.028	Ank3		ANK3	ankyrin 3	Plasma Membrane	other
6.63e-05	0.115	Ank		ANKH	ANKH inorganic pyrophosphate transport regulator	Plasma Membrane	transporter
0.804	-0.064	Ankhd1		ANKHD1/ANKHD1-EIF4EBP3	ankyrin repeat and KH domain containing 1	Cytoplasm	other
0.0156	0.015	Ankib1		ANKIB1	ankyrin repeat and IBR domain containing 1	Nucleus	transcription regulator
0.00872	0.019	Ankle2		ANKLE2	ankyrin repeat and LEM domain containing 2	Nucleus	transcription regulator
0.914	-0.026	Ankmy2		ANKMY2	ankyrin repeat and MYND domain containing 2	Plasma Membrane	other
0.187	0.041	Ankra2		ANKRA2	ankyrin repeat family A member 2	Cytoplasm	transcription regulator
5.88e-08	0.252	Ankrd1		ANKRD1	ankyrin repeat domain 1	Cytoplasm	transcription regulator
0.881	-0.073	Ankrd10		ANKRD10	ankyrin repeat domain 10	Nucleus	transcription regulator
0.294	-0.147	Ankrd11		ANKRD11	ankyrin repeat domain 11	Nucleus	other
0.17	0.054	Ankrd12		ANKRD12	ankyrin repeat domain 12	Nucleus	other
0.00662	-0.018	Ankrd13a		ANKRD13A	ankyrin repeat domain 13A	Plasma Membrane	other
0.000939	0.02	Ankrd13b		ANKRD13B	ankyrin repeat domain 13B	Plasma Membrane	other
0.13	0.011	Ankrd13c		ANKRD13C	ankyrin repeat domain 13C	Cytoplasm	other
0.00276	-0.046	Ankrd13d		ANKRD13D	ankyrin repeat domain 13D	Plasma Membrane	other
0.35	-0.083	Ankrd16		ANKRD16	ankyrin repeat domain 16	Other	other
0.161	-0.062	Ankrd17		ANKRD17	ankyrin repeat domain 17	Nucleus	other
0.226	-0.024	Ankrd23		ANKRD23	ankyrin repeat domain 23	Nucleus	other
0.001	0.075	Ankrd27		ANKRD27	ankyrin repeat domain 27	Cytoplasm	other
0.00259	0.051	Ankrd28		ANKRD28	ankyrin repeat domain 28	Cytoplasm	other
0.428	-0.018	Ankrd29		ANKRD29	ankyrin repeat domain 29	Other	other
0.327	-0.034	Ankrd34a		ANKRD34A	ankyrin repeat domain 34A	Cytoplasm	other
0.711	-0.023	Ankrd37		ANKRD37	ankyrin repeat domain 37	Cytoplasm	other
0.991	-0.058	Ankrd39		ANKRD39	ankyrin repeat domain 39	Other	other
0.000261	0.082	Ankrd40		ANKRD40	ankyrin repeat domain 40	Other	other
0.0549	0.02	Ankrd42		ANKRD42	ankyrin repeat domain 42	Nucleus	transcription regulator
0.289	-0.129	Ankrd44		ANKRD44	ankyrin repeat domain 44	Other	other
0.307	0.026	Ankrd49		ANKRD49	ankyrin repeat domain 49	Nucleus	transcription regulator
0.063	0.02	Ankrd50		Ankrd50	ankyrin repeat domain 50	Other	other
0.891	-0.022	Ankrd52		ANKRD52	ankyrin repeat domain 52	Nucleus	transcription regulator
0.769	-0.05	Ankrd54		ANKRD54	ankyrin repeat domain 54	Nucleus	transcription regulator
0.79	-0.071	Ankrd9		ANKRD9	ankyrin repeat domain 9	Cytoplasm	other
0.00488	-0.158	Anks1		ANKS1A	ankyrin repeat and sterile alpha motif domain containing 1A	Cytoplasm	other
0.136	-0.106	Anks3		ANKS3	ankyrin repeat and sterile alpha motif domain containing 3	Nucleus	transcription regulator
0.039	0.04	Anks6		ANKS6	ankyrin repeat and sterile alpha motif domain containing 6	Cytoplasm	other
0.0163	-0.026	Ankzf1		ANKZF1	ankyrin repeat and zinc finger peptidyl tRNA hydrolase 1	Nucleus	transcription regulator
0.00017	0.124	Anln		ANLN	anillin actin binding protein	Cytoplasm	other
0.827	-0.061	Ano1		ANO1	anoctamin 1	Plasma Membrane	ion channel
0.0359	0.03	Ano10		ANO10	anoctamin 10	Plasma Membrane	ion channel
4.73e-06	0.218	Ano6		ANO6	anoctamin 6	Plasma Membrane	ion channel
0.0372	0.047	Ano8		ANO8	anoctamin 8	Plasma Membrane	ion channel
0.0623	0.085	Anp32a		Anp32a	acidic (leucine-rich) nuclear phosphoprotein 32 family, member A	Nucleus	other
0.0221	0.11	Anp32b		Anp32b	acidic (leucine-rich) nuclear phosphoprotein 32 family, member B	Nucleus	other
0.884	-0.032	Anp32e		Anp32e	acidic (leucine-rich) nuclear phosphoprotein 32 family, member E	Cytoplasm	other
5.17e-05	0.149	Anpep		ANPEP	alanyl aminopeptidase, membrane	Plasma Membrane	peptidase
0.463	-0.04	Antxr1		ANTXR1	ANTXR cell adhesion molecule 1	Plasma Membrane	transmembrane receptor
0.0664	0.051	Antxr2		ANTXR2	ANTXR cell adhesion molecule 2	Plasma Membrane	transmembrane receptor
2.48e-23	0.681	Anxa1		ANXA1	annexin A1	Plasma Membrane	enzyme
0.00059	-0.303	Anxa11		ANXA11	annexin A11	Nucleus	other
9.45e-23	0.604	Anxa2		ANXA2	annexin A2	Plasma Membrane	other
1.73e-14	0.468	Anxa3		ANXA3	annexin A3	Cytoplasm	enzyme
1.58e-09	0.243	Anxa4		ANXA4	annexin A4	Plasma Membrane	other
0.000165	0.174	Anxa5		ANXA5	annexin A5	Plasma Membrane	transporter
0.0012	-0.23	Anxa6		ANXA6	annexin A6	Plasma Membrane	ion channel
2.46e-05	0.137	Anxa7		ANXA7	annexin A7	Plasma Membrane	ion channel
3.76e-05	0.106	Anxa8		ANXA8/ANXA8L1	annexin A8 like 1	Plasma Membrane	other
0.084	0.012	Aoc2		AOC2	amine oxidase copper containing 2	Plasma Membrane	enzyme
0.00285	-0.272	Aoc3		AOC3	amine oxidase copper containing 3	Plasma Membrane	enzyme
3.25e-05	-0.114	Aopep		AOPEP	aminopeptidase O (putative)	Cytoplasm	peptidase
0.00206	0.047	Aox1		AOX1	aldehyde oxidase 1	Cytoplasm	enzyme
0.372	-0.123	Ap1ar		AP1AR	adaptor related protein complex 1 associated regulatory protein	Cytoplasm	other
0.0285	0.015	Ap1b1		AP1B1	adaptor related protein complex 1 subunit beta 1	Cytoplasm	other
0.000348	0.075	Ap1g1		AP1G1	adaptor related protein complex 1 subunit gamma 1	Cytoplasm	other
0.182	-0.052	Ap1m1		AP1M1	adaptor related protein complex 1 subunit mu 1	Cytoplasm	transporter
0.00275	0.078	Ap1s1		AP1S1	adaptor related protein complex 1 subunit sigma 1	Cytoplasm	transporter
0.312	-0.011	Ap1s2		AP1S2	adaptor related protein complex 1 subunit sigma 2	Cytoplasm	transporter
0.022	0.031	Ap2a1		AP2A1	adaptor related protein complex 2 subunit alpha 1	Cytoplasm	transporter
0.000156	0.065	Ap2a2		AP2A2	adaptor related protein complex 2 subunit alpha 2	Cytoplasm	transporter
0.101	0.035	Ap2b1		Ap2b1	adaptor-related protein complex 2, beta 1 subunit	Plasma Membrane	other
0.458	-0.031	Ap2m1		AP2M1	adaptor related protein complex 2 subunit mu 1	Cytoplasm	other
0.117	0.027	Ap2s1		AP2S1	adaptor related protein complex 2 subunit sigma 1	Cytoplasm	transporter
0.00134	0.069	Ap3b1		AP3B1	adaptor related protein complex 3 subunit beta 1	Plasma Membrane	transporter
0.326	-0.083	Ap3d1		AP3D1	adaptor related protein complex 3 subunit delta 1	Cytoplasm	other
0.24	-0.023	Ap3m1		AP3M1	adaptor related protein complex 3 subunit mu 1	Cytoplasm	transporter
0.247	-0.012	Ap3m2		AP3M2	adaptor related protein complex 3 subunit mu 2	Cytoplasm	transporter
3.64e-06	0.228	Ap3s1		AP3S1	adaptor related protein complex 3 subunit sigma 1	Cytoplasm	transporter
0.121	0.019	Ap4b1		AP4B1	adaptor related protein complex 4 subunit beta 1	Cytoplasm	other
0.00425	0.053	Ap4e1		AP4E1	adaptor related protein complex 4 subunit epsilon 1	Cytoplasm	other
0.854	-0.054	Ap4m1		AP4M1	adaptor related protein complex 4 subunit mu 1	Cytoplasm	other
0.462	-0.037	Ap4s1		AP4S1	adaptor related protein complex 4 subunit sigma 1	Cytoplasm	other
0.0851	-0.016	Ap5m1		AP5M1	adaptor related protein complex 5 subunit mu 1	Cytoplasm	other
0.979	-0.018	Ap5s1		AP5S1	adaptor related protein complex 5 subunit sigma 1	Cytoplasm	other
0.58	0.019	Ap5z1		AP5Z1	adaptor related protein complex 5 subunit zeta 1	Nucleus	other
0.0163	0.015	Apaf1		APAF1	apoptotic peptidase activating factor 1	Cytoplasm	other
0.153	-0.034	Apba1		APBA1	amyloid beta precursor protein binding family A member 1	Cytoplasm	transporter
0.599	-0.044	Apba3		APBA3	amyloid beta precursor protein binding family A member 3	Cytoplasm	transporter
0.18	-0.021	Apbb1ip		APBB1IP	amyloid beta precursor protein binding family B member 1 interacting protein	Cytoplasm	other
0.011	0.109	Apbb2		APBB2	amyloid beta precursor protein binding family B member 2	Cytoplasm	other
0.00154	0.075	Apc		APC	APC regulator of WNT signaling pathway	Nucleus	enzyme
0.000285	0.061	Apex1		APEX1	apurinic/apyrimidinic endodeoxyribonuclease 1	Nucleus	enzyme
0.0771	-0.044	Aph1a		APH1A	aph-1 homolog A, gamma-secretase subunit	Cytoplasm	peptidase
0.0263	0.013	Aph1b		APH1B	aph-1 homolog B, gamma-secretase subunit	Cytoplasm	peptidase
0.0276	0.019	Aph1c		Aph1c	aph1 homolog C, gamma secretase subunit	Cytoplasm	peptidase
0.629	-0.102	Api5		API5	apoptosis inhibitor 5	Cytoplasm	other
0.785	-0.112	Apip		APIP	APAF1 interacting protein	Cytoplasm	enzyme
0.84	-0.017	Aplf		APLF	aprataxin and PNKP like factor	Cytoplasm	enzyme
1.61e-06	0.119	Aplp1		APLP1	amyloid beta precursor like protein 1	Extracellular Space	other
0.164	-0.1	Aplp2		APLP2	amyloid beta precursor like protein 2	Cytoplasm	other
0.16	-0.046	Apmap		APMAP	adipocyte plasma membrane associated protein	Plasma Membrane	enzyme
0.708	-0.028	Apobec1		APOBEC1	apolipoprotein B mRNA editing enzyme catalytic subunit 1	Cytoplasm	enzyme
0.00317	0.044	Apobr		APOBR	apolipoprotein B receptor	Plasma Membrane	transmembrane receptor
1.16e-06	0.091	Apoc1		Apoc1	apolipoprotein C-I	Extracellular Space	other
8.68e-05	0.176	Apod		APOD	apolipoprotein D	Extracellular Space	transporter
0.0187	0.024	Apoe		APOE	apolipoprotein E	Extracellular Space	transporter
0.0282	0.011	Apol11b		Apol11b (includes others)	apolipoprotein L 11b	Other	other
0.000516	0.094	Apol6		APOL6	apolipoprotein L6	Extracellular Space	transporter
0.0149	0.028	Apol9a		Apol9a/Apol9b	apolipoprotein L 9b	Other	other
0.0262	0.015	Apold1		APOLD1	apolipoprotein L domain containing 1	Other	other
0.00157	0.051	Apoo		APOO	apolipoprotein O	Extracellular Space	other
4.36e-14	0.365	App		APP	amyloid beta precursor protein	Plasma Membrane	other
0.0151	0.038	Appbp2		APPBP2	amyloid beta precursor protein binding protein 2	Cytoplasm	other
0.115	-0.178	Appl1		APPL1	adaptor protein, phosphotyrosine interacting with PH domain and leucine zipper 1	Cytoplasm	other
0.00133	0.028	Appl2		APPL2	adaptor protein, phosphotyrosine interacting with PH domain and leucine zipper 2	Cytoplasm	other
0.0631	0.013	Aprt		APRT	adenine phosphoribosyltransferase	Cytoplasm	enzyme
0.0531	0.052	Aptx		APTX	aprataxin	Nucleus	phosphatase
0.0646	0.104	Aqp1		AQP1	aquaporin 1 (Colton blood group)	Plasma Membrane	transporter
0.385	-0.049	Aqr		AQR	aquarius intron-binding spliceosomal factor	Nucleus	enzyme
0.00424	0.053	Ar		AR	androgen receptor	Nucleus	ligand-dependent nuclear receptor
0.00274	0.112	Arap2		ARAP2	ArfGAP with RhoGAP domain, ankyrin repeat and PH domain 2	Cytoplasm	other
0.0874	-0.033	Arc		ARC	activity regulated cytoskeleton associated protein	Cytoplasm	other
0.277	-0.16	Arcn1		ARCN1	archain 1	Cytoplasm	other
0.865	-0.036	Arel1		AREL1	apoptosis resistant E3 ubiquitin protein ligase 1	Cytoplasm	enzyme
0.115	-0.125	Arf1		ARF1	ADP ribosylation factor 1	Cytoplasm	enzyme
0.897	-0.068	Arf2		Arf2	ADP-ribosylation factor 2	Cytoplasm	other
0.392	-0.035	Arf3		ARF3	ADP ribosylation factor 3	Cytoplasm	enzyme
0.0409	0.097	Arf4		ARF4	ADP ribosylation factor 4	Cytoplasm	enzyme
2.49e-08	0.219	Arf5		ARF5	ADP ribosylation factor 5	Cytoplasm	enzyme
4.05e-10	0.253	Arf6		ARF6	ADP ribosylation factor 6	Plasma Membrane	transporter
0.0782	0.01	Arfgap1		ARFGAP1	ADP ribosylation factor GTPase activating protein 1	Cytoplasm	transporter
0.143	-0.084	Arfgap2		ARFGAP2	ADP ribosylation factor GTPase activating protein 2	Nucleus	other
0.00541	0.019	Arfgap3		ARFGAP3	ADP ribosylation factor GTPase activating protein 3	Cytoplasm	transporter
0.0178	0.018	Arfgef1		ARFGEF1	ADP ribosylation factor guanine nucleotide exchange factor 1	Cytoplasm	other
0.0318	0.032	Arfgef2		ARFGEF2	ADP ribosylation factor guanine nucleotide exchange factor 2	Cytoplasm	other
0.601	-0.059	Arfip1		ARFIP1	ADP ribosylation factor interacting protein 1	Cytoplasm	other
0.186	-0.031	Arfrp1		ARFRP1	ADP ribosylation factor related protein 1	Cytoplasm	enzyme
0.326	-0.115	Arglu1		ARGLU1	arginine and glutamate rich 1	Other	other
0.021	0.015	Arhgap1		ARHGAP1	Rho GTPase activating protein 1	Cytoplasm	other
0.394	0.014	Arhgap10		ARHGAP10	Rho GTPase activating protein 10	Cytoplasm	other
0.056	0.031	Arhgap11a		ARHGAP11A	Rho GTPase activating protein 11A	Cytoplasm	other
0.656	-0.065	Arhgap12		ARHGAP12	Rho GTPase activating protein 12	Cytoplasm	other
0.638	-0.052	Arhgap17		ARHGAP17	Rho GTPase activating protein 17	Cytoplasm	other
0.00219	0.072	Arhgap18		ARHGAP18	Rho GTPase activating protein 18	Cytoplasm	other
0.269	-0.045	Arhgap19		ARHGAP19	Rho GTPase activating protein 19	Cytoplasm	other
0.322	-0.014	Arhgap20		ARHGAP20	Rho GTPase activating protein 20	Cytoplasm	other
0.026	-0.167	Arhgap21		ARHGAP21	Rho GTPase activating protein 21	Cytoplasm	other
5.41e-05	0.06	Arhgap22		ARHGAP22	Rho GTPase activating protein 22	Cytoplasm	other
0.00301	0.028	Arhgap23		ARHGAP23	Rho GTPase activating protein 23	Cytoplasm	other
0.00363	0.038	Arhgap24		ARHGAP24	Rho GTPase activating protein 24	Cytoplasm	other
0.00488	-0.053	Arhgap26		ARHGAP26	Rho GTPase activating protein 26	Cytoplasm	other
2.23e-09	0.239	Arhgap29		ARHGAP29	Rho GTPase activating protein 29	Cytoplasm	other
0.208	-0.065	Arhgap31		ARHGAP31	Rho GTPase activating protein 31	Cytoplasm	other
0.556	-0.027	Arhgap32		ARHGAP32	Rho GTPase activating protein 32	Cytoplasm	other
0.292	-0.039	Arhgap35		ARHGAP35	Rho GTPase activating protein 35	Nucleus	transcription regulator
0.593	-0.018	Arhgap39		ARHGAP39	Rho GTPase activating protein 39	Nucleus	other
0.492	-0.015	Arhgap4		ARHGAP4	Rho GTPase activating protein 4	Cytoplasm	other
0.0135	0.112	Arhgap42		ARHGAP42	Rho GTPase activating protein 42	Other	other
0.21	-0.151	Arhgap5		ARHGAP5	Rho GTPase activating protein 5	Cytoplasm	enzyme
0.00116	0.033	Arhgap6		ARHGAP6	Rho GTPase activating protein 6	Cytoplasm	other
0.522	-0.017	Arhgdia		ARHGDIA	Rho GDP dissociation inhibitor alpha	Cytoplasm	other
4.04e-11	0.253	Arhgdib		ARHGDIB	Rho GDP dissociation inhibitor beta	Cytoplasm	enzyme
0.311	-0.073	Arhgef1		ARHGEF1	Rho guanine nucleotide exchange factor 1	Cytoplasm	other
0.0259	0.01	Arhgef10l		ARHGEF10L	Rho guanine nucleotide exchange factor 10 like	Cytoplasm	enzyme
0.428	-0.059	Arhgef11		ARHGEF11	Rho guanine nucleotide exchange factor 11	Cytoplasm	other
0.685	-0.127	Arhgef12		ARHGEF12	Rho guanine nucleotide exchange factor 12	Cytoplasm	other
0.316	-0.156	Arhgef17		ARHGEF17	Rho guanine nucleotide exchange factor 17	Cytoplasm	other
0.0504	0.014	Arhgef18		ARHGEF18	Rho/Rac guanine nucleotide exchange factor 18	Cytoplasm	other
0.00076	0.029	Arhgef19		ARHGEF19	Rho guanine nucleotide exchange factor 19	Cytoplasm	other
0.323	-0.022	Arhgef2		ARHGEF2	Rho/Rac guanine nucleotide exchange factor 2	Cytoplasm	other
0.989	-0.044	Arhgef25		ARHGEF25	Rho guanine nucleotide exchange factor 25	Cytoplasm	other
0.0146	0.034	Arhgef26		ARHGEF26	Rho guanine nucleotide exchange factor 26	Plasma Membrane	other
0.116	-0.083	Arhgef3		ARHGEF3	Rho guanine nucleotide exchange factor 3	Cytoplasm	other
8.04e-05	0.053	Arhgef4		ARHGEF4	Rho guanine nucleotide exchange factor 4	Cytoplasm	other
0.185	-0.023	Arhgef5		ARHGEF5	Rho guanine nucleotide exchange factor 5	Cytoplasm	other
0.287	-0.029	Arhgef6		ARHGEF6	Rac/Cdc42 guanine nucleotide exchange factor 6	Cytoplasm	other
0.0125	0.074	Arhgef7		ARHGEF7	Rho guanine nucleotide exchange factor 7	Cytoplasm	other
0.266	0.032	Arid1a		ARID1A	AT-rich interaction domain 1A	Nucleus	transcription regulator
0.0445	-0.046	Arid1b		ARID1B	AT-rich interaction domain 1B	Nucleus	transcription regulator
0.771	-0.026	Arid2		ARID2	AT-rich interaction domain 2	Nucleus	transcription regulator
0.216	-0.042	Arid3a		ARID3A	AT-rich interaction domain 3A	Nucleus	transcription regulator
0.157	-0.036	Arid3b		ARID3B	AT-rich interaction domain 3B	Nucleus	transcription regulator
0.914	-0.028	Arid4a		ARID4A	AT-rich interaction domain 4A	Nucleus	transcription regulator
0.784	-0.127	Arid4b		ARID4B	AT-rich interaction domain 4B	Nucleus	transcription regulator
0.000326	0.151	Arid5a		ARID5A	AT-rich interaction domain 5A	Nucleus	transcription regulator
0.26	0.032	Arid5b		ARID5B	AT-rich interaction domain 5B	Nucleus	transcription regulator
0.0421	0.053	Arih1		ARIH1	ariadne RBR E3 ubiquitin protein ligase 1	Cytoplasm	enzyme
0.0464	0.014	Arih2		ARIH2	ariadne RBR E3 ubiquitin protein ligase 2	Nucleus	enzyme
0.128	-0.169	Arl1		ARL1	ADP ribosylation factor like GTPase 1	Cytoplasm	enzyme
0.119	-0.103	Arl10		ARL10	ADP ribosylation factor like GTPase 10	Other	other
0.134	0.03	Arl13b		ARL13B	ADP ribosylation factor like GTPase 13B	Extracellular Space	other
0.821	-0.053	Arl14ep		ARL14EP	ADP ribosylation factor like GTPase 14 effector protein	Other	other
0.018	0.046	Arl15		ARL15	ADP ribosylation factor like GTPase 15	Cytoplasm	other
0.0582	-0.057	Arl2		ARL2	ADP ribosylation factor like GTPase 2	Cytoplasm	enzyme
4.5e-06	0.176	Arl2bp		ARL2BP	ADP ribosylation factor like GTPase 2 binding protein	Cytoplasm	transcription regulator
0.586	-0.114	Arl3		ARL3	ADP ribosylation factor like GTPase 3	Cytoplasm	enzyme
4.38e-06	-0.407	Arl4a		ARL4A	ADP ribosylation factor like GTPase 4A	Nucleus	enzyme
0.0114	0.019	Arl4c		ARL4C	ADP ribosylation factor like GTPase 4C	Nucleus	enzyme
1.88e-05	0.109	Arl5a		ARL5A	ADP ribosylation factor like GTPase 5A	Other	enzyme
0.00171	0.041	Arl5b		ARL5B	ADP ribosylation factor like GTPase 5B	Other	enzyme
0.044	0.013	Arl5c		ARL5C	ADP ribosylation factor like GTPase 5C	Other	other
0.723	-0.035	Arl6		ARL6	ADP ribosylation factor like GTPase 6	Cytoplasm	transporter
0.23	0.094	Arl6ip1		ARL6IP1	ADP ribosylation factor like GTPase 6 interacting protein 1	Cytoplasm	other
0.0491	0.023	Arl6ip4		ARL6IP4	ADP ribosylation factor like GTPase 6 interacting protein 4	Nucleus	other
0.0464	0.011	Arl6ip5		ARL6IP5	ADP ribosylation factor like GTPase 6 interacting protein 5	Cytoplasm	other
0.466	-0.07	Arl6ip6		ARL6IP6	ADP ribosylation factor like GTPase 6 interacting protein 6	Nucleus	other
2.36e-05	0.132	Arl8a		ARL8A	ADP ribosylation factor like GTPase 8A	Cytoplasm	enzyme
0.0183	0.03	Arl8b		ARL8B	ADP ribosylation factor like GTPase 8B	Plasma Membrane	enzyme
0.00358	0.067	Armc1		ARMC1	armadillo repeat containing 1	Cytoplasm	other
0.0103	0.033	Armc10		ARMC10	armadillo repeat containing 10	Cytoplasm	other
0.000497	0.061	Armc2		ARMC2	armadillo repeat containing 2	Extracellular Space	other
0.00329	-0.042	Armc3		ARMC3	armadillo repeat containing 3	Cytoplasm	other
0.204	-0.022	Armc5		ARMC5	armadillo repeat containing 5	Cytoplasm	other
0.487	-0.05	Armc8		ARMC8	armadillo repeat containing 8	Nucleus	other
0.586	-0.011	Armc9		ARMC9	armadillo repeat containing 9	Cytoplasm	other
0.185	0.032	Armcx1		ARMCX1	armadillo repeat containing X-linked 1	Other	other
0.00851	0.062	Armcx2		ARMCX2	armadillo repeat containing X-linked 2	Other	other
0.528	-0.046	Armcx3		ARMCX3	armadillo repeat containing X-linked 3	Cytoplasm	other
0.687	-0.05	Armcx4		ARMCX4	armadillo repeat containing X-linked 4	Other	other
0.549	-0.036	Armcx5		ARMCX5	armadillo repeat containing X-linked 5	Other	other
0.000256	0.077	Armcx6		ARMCX6	armadillo repeat containing X-linked 6	Other	other
0.612	-0.022	Armt1		ARMT1	acidic residue methyltransferase 1	Other	enzyme
0.188	-0.018	Arnt		ARNT	aryl hydrocarbon receptor nuclear translocator	Nucleus	transcription regulator
0.000434	0.144	Arpc1a		ARPC1A	actin related protein 2/3 complex subunit 1A	Extracellular Space	other
0.098	0.103	Arpc1b		ARPC1B	actin related protein 2/3 complex subunit 1B	Cytoplasm	other
0.0159	-0.116	Arpc2		ARPC2	actin related protein 2/3 complex subunit 2	Cytoplasm	other
0.00112	0.124	Arpc3		ARPC3	actin related protein 2/3 complex subunit 3	Cytoplasm	other
0.000496	0.09	Arpc4		ARPC4	actin related protein 2/3 complex subunit 4	Cytoplasm	other
0.0468	0.029	Arpc5		ARPC5	actin related protein 2/3 complex subunit 5	Cytoplasm	other
0.546	-0.041	Arpc5l		ARPC5L	actin related protein 2/3 complex subunit 5 like	Cytoplasm	other
0.0592	-0.039	Arpin		ARPIN/ARPIN-AP3S2	ARPIN-AP3S2 readthrough	Plasma Membrane	other
0.614	0.012	Arpp19		ARPP19	cAMP regulated phosphoprotein 19	Cytoplasm	transporter
0.305	-0.024	Arrb2		ARRB2	arrestin beta 2	Cytoplasm	other
0.45	-0.028	Arrdc1		ARRDC1	arrestin domain containing 1	Cytoplasm	other
0.00238	0.084	Arrdc2		ARRDC2	arrestin domain containing 2	Other	other
0.000744	0.104	Arrdc3		ARRDC3	arrestin domain containing 3	Plasma Membrane	other
0.0167	0.03	Arrdc4		ARRDC4	arrestin domain containing 4	Plasma Membrane	other
3.86e-05	0.088	Arsa		ARSA	arylsulfatase A	Cytoplasm	enzyme
0.677	-0.037	Arsb		ARSB	arylsulfatase B	Cytoplasm	enzyme
0.158	0.022	Arsg		ARSG	arylsulfatase G	Cytoplasm	enzyme
0.0437	0.015	Arsi		ARSI	arylsulfatase family member I	Extracellular Space	enzyme
0.128	0.02	Arsj		ARSJ	arylsulfatase family member J	Extracellular Space	enzyme
0.664	-0.084	Arsk		ARSK	arylsulfatase family member K	Extracellular Space	enzyme
0.00443	0.114	Art3		ART3	ADP-ribosyltransferase 3 (inactive)	Plasma Membrane	enzyme
0.00523	0.052	Art4		ART4	ADP-ribosyltransferase 4 (inactive) (Dombrock blood group)	Nucleus	enzyme
0.363	-0.011	Arv1		ARV1	ARV1 homolog, fatty acid homeostasis modulator	Cytoplasm	transporter
0.742	-0.034	Arvcf		ARVCF	ARVCF delta catenin family member	Plasma Membrane	other
0.0399	0.015	Arxes2		Arxes1/Arxes2	adipocyte-related X-chromosome expressed sequence 2	Cytoplasm	other
4.58e-05	0.089	As3mt		AS3MT	arsenite methyltransferase	Cytoplasm	enzyme
0.0781	-0.016	Asah1		ASAH1	N-acylsphingosine amidohydrolase 1	Cytoplasm	enzyme
0.0267	0.067	Asap1		ASAP1	ArfGAP with SH3 domain, ankyrin repeat and PH domain 1	Plasma Membrane	other
0.00606	-0.274	Asap2		ASAP2	ArfGAP with SH3 domain, ankyrin repeat and PH domain 2	Nucleus	other
0.0393	0.018	Asb10		ASB10	ankyrin repeat and SOCS box containing 10	Cytoplasm	other
0.321	-0.01	Asb13		ASB13	ankyrin repeat and SOCS box containing 13	Cytoplasm	other
0.000815	-0.254	Asb2		ASB2	ankyrin repeat and SOCS box containing 2	Nucleus	transcription regulator
0.477	-0.057	Asb3		ASB3/GPR75-ASB3	ankyrin repeat and SOCS box containing 3	Cytoplasm	transcription regulator
0.632	-0.011	Asb4		ASB4	ankyrin repeat and SOCS box containing 4	Nucleus	transcription regulator
0.000237	-0.086	Asb5		ASB5	ankyrin repeat and SOCS box containing 5	Nucleus	transcription regulator
0.368	-0.071	Asb6		ASB6	ankyrin repeat and SOCS box containing 6	Nucleus	transcription regulator
0.000243	0.052	Asb7		ASB7	ankyrin repeat and SOCS box containing 7	Cytoplasm	other
0.124	0.016	Asb8		ASB8	ankyrin repeat and SOCS box containing 8	Nucleus	transcription regulator
0.206	-0.022	Ascc1		ASCC1	activating signal cointegrator 1 complex subunit 1	Nucleus	transcription regulator
8.09e-07	0.118	Ascc2		ASCC2	activating signal cointegrator 1 complex subunit 2	Nucleus	other
0.327	-0.087	Ascc3		ASCC3	activating signal cointegrator 1 complex subunit 3	Cytoplasm	enzyme
0.192	-0.035	Asf1a		ASF1A	anti-silencing function 1A histone chaperone	Nucleus	other
0.701	-0.034	Ash1l		ASH1L	ASH1 like histone lysine methyltransferase	Nucleus	transcription regulator
0.583	-0.041	Ash2l		ASH2L	ASH2 like, histone lysine methyltransferase complex subunit	Nucleus	transcription regulator
0.000411	0.071	Asl		ASL	argininosuccinate lyase	Cytoplasm	enzyme
0.00153	0.031	Asns		ASNS	asparagine synthetase (glutamine-hydrolyzing)	Cytoplasm	enzyme
0.00289	0.036	Aspa		ASPA	aspartoacylase	Cytoplasm	enzyme
0.0396	-0.177	Asph		ASPH	aspartate beta-hydroxylase	Cytoplasm	enzyme
9.05e-13	0.751	Aspn		ASPN	asporin	Extracellular Space	other
0.649	-0.025	Asrgl1		ASRGL1	asparaginase and isoaspartyl peptidase 1	Cytoplasm	enzyme
0.00972	0.033	Ass1		ASS1	argininosuccinate synthase 1	Cytoplasm	enzyme
0.0301	0.035	Aste1		ASTE1	asteroid homolog 1	Other	other
9.96e-05	-0.115	Astn2		ASTN2	astrotactin 2	Cytoplasm	other
6.07e-06	0.071	Asxl1		ASXL1	ASXL transcriptional regulator 1	Nucleus	transcription regulator
0.000122	0.058	Asxl2		ASXL2	ASXL transcriptional regulator 2	Extracellular Space	other
0.494	-0.013	Asxl3		ASXL3	ASXL transcriptional regulator 3	Other	other
0.0414	-0.031	Atad1		ATAD1	ATPase family AAA domain containing 1	Plasma Membrane	enzyme
0.117	-0.031	Atad2		ATAD2	ATPase family AAA domain containing 2	Nucleus	enzyme
0.725	-0.06	Atad2b		ATAD2B	ATPase family AAA domain containing 2B	Nucleus	other
0.0179	0.033	Atad3a		ATAD3A	ATPase family AAA domain containing 3A	Cytoplasm	other
0.25	-0.078	Atad3aos		Atad3aos	ATPase family, AAA domain containing 3A, opposite strand	Other	other
0.659	-0.024	Atad5		ATAD5	ATPase family AAA domain containing 5	Nucleus	enzyme
0.689	-0.15	Atat1		ATAT1	alpha tubulin acetyltransferase 1	Cytoplasm	enzyme
0.00152	-0.307	Atcayos		Atcayos	ataxia, cerebellar, Cayman type, opposite strand	Other	other
0.879	0.025	Ate1		ATE1	arginyltransferase 1	Nucleus	enzyme
0.0503	0.032	Atf1		ATF1	activating transcription factor 1	Nucleus	transcription regulator
0.87	-0.033	Atf3		ATF3	activating transcription factor 3	Nucleus	transcription regulator
0.733	-0.11	Atf4		ATF4	activating transcription factor 4	Nucleus	transcription regulator
7.65e-07	0.283	Atf5		ATF5	activating transcription factor 5	Nucleus	transcription regulator
0.4	-0.038	Atf6		ATF6	activating transcription factor 6	Cytoplasm	transcription regulator
0.0235	-0.059	Atf6b		ATF6B	activating transcription factor 6 beta	Nucleus	transcription regulator
0.932	-0.128	Atf7ip		ATF7IP	activating transcription factor 7 interacting protein	Nucleus	transcription regulator
0.152	-0.024	Atg101		ATG101	autophagy related 101	Cytoplasm	other
0.916	-0.074	Atg12		ATG12	autophagy related 12	Cytoplasm	other
0.0105	0.015	Atg13		ATG13	autophagy related 13	Cytoplasm	other
0.416	-0.016	Atg16l1		ATG16L1	autophagy related 16 like 1	Cytoplasm	enzyme
0.902	-0.107	Atg16l2		ATG16L2	autophagy related 16 like 2	Extracellular Space	other
0.0775	0.012	Atg3		ATG3	autophagy related 3	Cytoplasm	enzyme
0.025	0.018	Atg4a		ATG4A	autophagy related 4A cysteine peptidase	Cytoplasm	peptidase
0.0521	0.016	Atg4b		ATG4B	autophagy related 4B cysteine peptidase	Cytoplasm	peptidase
0.705	-0.013	Atg4c		ATG4C	autophagy related 4C cysteine peptidase	Cytoplasm	peptidase
0.811	-0.034	Atg4d		ATG4D	autophagy related 4D cysteine peptidase	Cytoplasm	peptidase
0.141	-0.019	Atg5		ATG5	autophagy related 5	Cytoplasm	other
0.000507	0.023	Atg7		ATG7	autophagy related 7	Cytoplasm	enzyme
7.63e-05	0.061	Atg9a		ATG9A	autophagy related 9A	Cytoplasm	other
0.561	-0.057	Atic		ATIC	5-aminoimidazole-4-carboxamide ribonucleotide formyltransferase/IMP cyclohydrolase	Cytoplasm	enzyme
0.00356	0.013	Atl2		ATL2	atlastin GTPase 2	Cytoplasm	other
0.000823	0.098	Atl3		ATL3	atlastin GTPase 3	Cytoplasm	other
0.682	-0.057	Atm		ATM	ATM serine/threonine kinase	Nucleus	kinase
0.00826	-0.086	Atmin		ATMIN	ATM interactor	Nucleus	transcription regulator
0.000944	-0.012	Atn1		ATN1	atrophin 1	Nucleus	transcription regulator
2.26e-06	0.27	Atox1		ATOX1	antioxidant 1 copper chaperone	Cytoplasm	transporter
0.66	-0.153	Atp10a		ATP10A	ATPase phospholipid transporting 10A (putative)	Plasma Membrane	transporter
0.146	-0.025	Atp11a		ATP11A	ATPase phospholipid transporting 11A	Plasma Membrane	transporter
0.778	-0.144	Atp11b		ATP11B	ATPase phospholipid transporting 11B (putative)	Plasma Membrane	transporter
0.0881	0.015	Atp11c		ATP11C	ATPase phospholipid transporting 11C	Plasma Membrane	transporter
0.557	-0.084	Atp13a1		ATP13A1	ATPase 13A1	Extracellular Space	transporter
0.382	0.014	Atp13a2		ATP13A2	ATPase cation transporting 13A2	Cytoplasm	transporter
0.00018	0.088	Atp13a3		ATP13A3	ATPase 13A3	Extracellular Space	transporter
0.233	-0.048	Atp1a1		ATP1A1	ATPase Na+/K+ transporting subunit alpha 1	Plasma Membrane	transporter
0.00142	-0.218	Atp1a2		ATP1A2	ATPase Na+/K+ transporting subunit alpha 2	Plasma Membrane	transporter
3.99e-09	0.128	Atp1b1		ATP1B1	ATPase Na+/K+ transporting subunit beta 1	Plasma Membrane	transporter
0.588	-0.056	Atp1b2		ATP1B2	ATPase Na+/K+ transporting subunit beta 2	Plasma Membrane	transporter
0.58	-0.081	Atp1b3		ATP1B3	ATPase Na+/K+ transporting subunit beta 3	Plasma Membrane	transporter
0.128	-0.176	Atp2a2		ATP2A2	ATPase sarcoplasmic/endoplasmic reticulum Ca2+ transporting 2	Cytoplasm	transporter
0.00319	0.092	Atp2a3		ATP2A3	ATPase sarcoplasmic/endoplasmic reticulum Ca2+ transporting 3	Cytoplasm	transporter
0.047	0.024	Atp2b1		ATP2B1	ATPase plasma membrane Ca2+ transporting 1	Plasma Membrane	transporter
0.0237	0.022	Atp2c1		ATP2C1	ATPase secretory pathway Ca2+ transporting 1	Cytoplasm	transporter
8.35e-06	-0.211	Atp5e		Atp5e	ATP synthase, H+ transporting, mitochondrial F1 complex, epsilon subunit	Cytoplasm	transporter
0.629	0.023	Atp5a1		ATP5F1A	ATP synthase F1 subunit alpha	Cytoplasm	transporter
0.0337	-0.117	Atp5b		ATP5F1B	ATP synthase F1 subunit beta	Cytoplasm	transporter
0.844	-0.011	Atp5c1		ATP5F1C	ATP synthase F1 subunit gamma	Cytoplasm	transporter
0.458	0.05	Atp5d		ATP5F1D	ATP synthase F1 subunit delta	Cytoplasm	transporter
0.482	0.019	Atpif1		ATP5IF1	ATP synthase inhibitory factor subunit 1	Cytoplasm	other
0.00439	-0.175	Atp5k		Atp5k	ATP synthase, H+ transporting, mitochondrial F1F0 complex, subunit E	Cytoplasm	enzyme
0.0248	-0.181	Atp5g1		ATP5MC1	ATP synthase membrane subunit c locus 1	Cytoplasm	transporter
0.367	-0.085	Atp5g2		ATP5MC2	ATP synthase membrane subunit c locus 2	Cytoplasm	transporter
2.48e-05	-0.21	Atp5j2		ATP5MF	ATP synthase membrane subunit f	Cytoplasm	transporter
0.854	-0.035	Ptcd1		ATP5MF-PTCD1	ATP5MF-PTCD1 readthrough	Cytoplasm	other
0.251	0.046	Atp5l		ATP5MG	ATP synthase membrane subunit g	Cytoplasm	enzyme
1.7e-05	-0.166	Atp5mpl		ATP5MJ	ATP synthase membrane subunit j	Cytoplasm	other
2.53e-06	-0.257	Atp5md		ATP5MK	ATP synthase membrane subunit k	Cytoplasm	other
0.00431	-0.109	Atp5h		ATP5PD	ATP synthase peripheral stalk subunit d	Cytoplasm	enzyme
1.01e-05	-0.17	Atp5j		ATP5PF	ATP synthase peripheral stalk subunit F6	Cytoplasm	transporter
0.803	-0.046	Atp5o		ATP5PO	ATP synthase peripheral stalk subunit OSCP	Cytoplasm	transporter
0.0155	0.021	Atp6ap1		ATP6AP1	ATPase H+ transporting accessory protein 1	Cytoplasm	transporter
0.0125	-0.05	Atp6ap1l		Atp6ap1l		Other	other
0.287	-0.075	Atp6ap2		ATP6AP2	ATPase H+ transporting accessory protein 2	Cytoplasm	transporter
0.281	-0.089	Atp6v0a1		ATP6V0A1	ATPase H+ transporting V0 subunit a1	Cytoplasm	transporter
0.377	-0.1	Atp6v0b		ATP6V0B	ATPase H+ transporting V0 subunit b	Cytoplasm	transporter
0.000341	-0.103	Atp6v0c		ATP6V0C	ATPase H+ transporting V0 subunit c	Cytoplasm	transporter
0.0886	0.014	Atp6v0d1		ATP6V0D1	ATPase H+ transporting V0 subunit d1	Cytoplasm	transporter
0.00297	0.106	Atp6v0e		ATP6V0E1	ATPase H+ transporting V0 subunit e1	Cytoplasm	transporter
0.00699	0.036	Atp6v1a		ATP6V1A	ATPase H+ transporting V1 subunit A	Plasma Membrane	transporter
0.0001	0.134	Atp6v1d		ATP6V1D	ATPase H+ transporting V1 subunit D	Cytoplasm	transporter
0.688	-0.102	Atp6v1e1		ATP6V1E1	ATPase H+ transporting V1 subunit E1	Cytoplasm	transporter
0.00602	0.089	Atp6v1f		ATP6V1F	ATPase H+ transporting V1 subunit F	Cytoplasm	enzyme
0.902	-0.071	Atp6v1g1		ATP6V1G1	ATPase H+ transporting V1 subunit G1	Cytoplasm	transporter
0.688	-0.125	Atp6v1h		ATP6V1H	ATPase H+ transporting V1 subunit H	Cytoplasm	transporter
0.0226	0.049	Atp7a		ATP7A	ATPase copper transporting alpha	Plasma Membrane	transporter
0.0934	-0.07	Atp8a1		ATP8A1	ATPase phospholipid transporting 8A1	Cytoplasm	transporter
0.902	-0.122	Atp8b1		ATP8B1	ATPase phospholipid transporting 8B1	Plasma Membrane	transporter
0.015	0.054	Atp9a		ATP9A	ATPase phospholipid transporting 9A (putative)	Cytoplasm	transporter
0.0287	0.024	Atp9b		ATP9B	ATPase phospholipid transporting 9B (putative)	Cytoplasm	transporter
0.0883	-0.013	Atr		ATR	ATR serine/threonine kinase	Nucleus	kinase
5.05e-05	0.106	Atraid		ATRAID	all-trans retinoic acid induced differentiation factor	Nucleus	other
0.322	-0.038	Atrip		ATRIP	ATR interacting protein	Nucleus	kinase
0.184	-0.022	Atrn		ATRN	attractin	Extracellular Space	other
0.0345	0.019	Atrnl1		ATRNL1	attractin like 1	Other	other
0.984	-0.121	Atrx		ATRX	ATRX chromatin remodeler	Nucleus	transcription regulator
0.00874	0.114	Atxn1		ATXN1	ataxin 1	Nucleus	transcription regulator
9.18e-06	0.134	Atxn10		ATXN10	ataxin 10	Cytoplasm	other
0.00029	0.06	Atxn1l		ATXN1L	ataxin 1 like	Nucleus	other
0.0323	-0.028	Atxn2		ATXN2	ataxin 2	Nucleus	other
0.0299	0.048	Atxn2l		ATXN2L	ataxin 2 like	Nucleus	other
0.0497	0.011	Atxn3		ATXN3	ataxin 3	Nucleus	peptidase
0.0797	0.06	Atxn7		ATXN7	ataxin 7	Nucleus	other
0.277	-0.023	Atxn7l3b		ATXN7L3B	ataxin 7 like 3B	Cytoplasm	other
0.118	0.043	AU020206		AU020206	expressed sequence AU020206	Other	other
0.422	-0.048	AU041133		AU041133		Other	other
0.139	-0.019	Auh		AUH	AU RNA binding methylglutaconyl-CoA hydratase	Cytoplasm	enzyme
0.0333	-0.064	Aup1		AUP1	AUP1 lipid droplet regulating VLDL assembly factor	Cytoplasm	other
0.0436	0.027	Aurkb		AURKB	aurora kinase B	Nucleus	kinase
0.00213	-0.239	Auts2		AUTS2	activator of transcription and developmental regulator AUTS2	Nucleus	other
0.00719	0.056	Aven		AVEN	apoptosis and caspase activation inhibitor	Nucleus	other
0.965	-0.064	Avl9		AVL9	AVL9 cell migration associated	Other	other
1.49e-06	0.165	Avpi1		AVPI1	arginine vasopressin induced 1	Other	other
0.112	0.019	Avpr1a		AVPR1A	arginine vasopressin receptor 1A	Plasma Membrane	G-protein coupled receptor
0.22	-0.05	AW011738		AW011738	expressed sequence AW011738	Other	other
0.00229	0.045	AW112010		AW112010	expressed sequence AW112010	Other	other
0.177	0.018	AW146154		AW146154	expressed sequence AW146154	Other	other
0.719	-0.02	Axin1		AXIN1	axin 1	Cytoplasm	other
4.8e-05	0.179	Axl		AXL	AXL receptor tyrosine kinase	Plasma Membrane	kinase
0.0113	-0.203	AY036118		AY036118	cDNA sequence AY036118	Other	other
0.00161	0.091	Azi2		AZI2	5-azacytidine induced 2	Cytoplasm	other
0.93	-0.065	Azin1		AZIN1	antizyme inhibitor 1	Cytoplasm	enzyme
0.0246	0.032	Azin2		AZIN2	antizyme inhibitor 2	Cytoplasm	enzyme
0.43	-0.065	B130006D01Rik		B130006D01Rik		Other	other
0.0251	-0.027	B130024G19Rik		B130024G19Rik	RIKEN cDNA B130024G19 gene	Other	other
0.0116	0.026	B230208H11Rik		B230208H11Rik	RIKEN cDNA B230208H11 gene	Other	other
0.174	0.024	B230217C12Rik		B230217C12Rik	RIKEN cDNA B230217C12 gene	Other	other
0.146	0.025	B230307C23Rik		B230307C23Rik		Other	other
0.577	0.011	B230312C02Rik		B230312C02Rik	RIKEN cDNA B230312C02 gene	Other	other
0.0177	0.016	B230317F23Rik		B230317F23Rik	RIKEN cDNA B230317F23 gene	Other	other
0.5	-0.023	B230354K17Rik		B230354K17Rik	RIKEN cDNA B230354K17 gene	Other	other
0.472	-0.038	B230369F24Rik		B230369F24Rik	RIKEN cDNA B230369F24 gene	Other	other
0.298	-0.012	B230398E01Rik		B230398E01Rik		Other	other
2.63e-16	0.449	B2m		B2M	beta-2-microglobulin	Plasma Membrane	transmembrane receptor
0.014	0.043	B3galnt1		B3GALNT1	beta-1,3-N-acetylgalactosaminyltransferase 1 (globoside blood group)	Cytoplasm	enzyme
0.177	-0.028	B3galnt2		B3GALNT2	beta-1,3-N-acetylgalactosaminyltransferase 2	Cytoplasm	enzyme
0.0413	-0.181	B3galt1		B3GALT1	beta-1,3-galactosyltransferase 1	Cytoplasm	enzyme
0.387	-0.031	B3galt4		B3GALT4	beta-1,3-galactosyltransferase 4	Cytoplasm	enzyme
0.594	-0.051	B3galt6		B3GALT6	beta-1,3-galactosyltransferase 6	Cytoplasm	enzyme
0.564	-0.023	B3gat3		B3GAT3	beta-1,3-glucuronyltransferase 3	Cytoplasm	enzyme
0.292	-0.085	B3glct		B3GLCT	beta 3-glucosyltransferase	Cytoplasm	enzyme
0.648	0.014	B3gnt8		B3GNT8	UDP-GlcNAc:betaGal beta-1,3-N-acetylglucosaminyltransferase 8	Cytoplasm	enzyme
8.23e-05	0.079	B3gnt9		B3GNT9	UDP-GlcNAc:betaGal beta-1,3-N-acetylglucosaminyltransferase 9	Cytoplasm	enzyme
9.34e-06	0.056	B4galnt1		B4GALNT1	beta-1,4-N-acetyl-galactosaminyltransferase 1	Cytoplasm	enzyme
3.76e-05	0.158	B4galt1		B4GALT1	beta-1,4-galactosyltransferase 1	Cytoplasm	enzyme
0.351	-0.019	B4galt2		B4GALT2	beta-1,4-galactosyltransferase 2	Cytoplasm	enzyme
0.215	-0.125	B4galt3		B4GALT3	beta-1,4-galactosyltransferase 3	Cytoplasm	enzyme
0.851	-0.015	B4galt4		B4GALT4	beta-1,4-galactosyltransferase 4	Cytoplasm	enzyme
0.00246	0.07	B4galt5		B4GALT5	beta-1,4-galactosyltransferase 5	Cytoplasm	enzyme
0.358	-0.024	B4galt6		B4GALT6	beta-1,4-galactosyltransferase 6	Cytoplasm	enzyme
0.191	-0.087	B4galt7		B4GALT7	beta-1,4-galactosyltransferase 7	Cytoplasm	enzyme
0.159	-0.044	B4gat1		B4GAT1	beta-1,4-glucuronyltransferase 1	Cytoplasm	enzyme
0.999	-0.01	B630019K06Rik		B630019K06Rik	F-box and leucine-rich repeat protein 17 pseudogene	Other	other
0.921	-0.035	B930036N10Rik		B930036N10Rik		Other	other
0.266	0.015	B930082K07Rik		B930082K07Rik	RIKEN cDNA B930082K07 gene	Other	other
0.0272	0.022	B9d1		B9D1	B9 domain containing 1	Plasma Membrane	other
0.664	-0.061	B9d2		B9D2	B9 domain containing 2	Cytoplasm	other
0.191	0.011	Bace1		BACE1	beta-secretase 1	Cytoplasm	peptidase
0.00117	0.06	Bace2		BACE2	beta-secretase 2	Cytoplasm	peptidase
0.000573	0.089	Bach1		BACH1	BTB domain and CNC homolog 1	Nucleus	transcription regulator
0.145	0.018	Bach2		BACH2	BTB domain and CNC homolog 2	Nucleus	transcription regulator
0.0072	0.074	Bad		BAD	BCL2 associated agonist of cell death	Cytoplasm	other
0.628	-0.074	Bag1		BAG1	BAG cochaperone 1	Cytoplasm	other
0.114	-0.018	Bag2		BAG2	BAG cochaperone 2	Cytoplasm	other
0.269	0.013	Bag3		BAG3	BAG cochaperone 3	Cytoplasm	other
0.356	-0.041	Bag5		BAG5	BAG cochaperone 5	Cytoplasm	other
0.95	-0.16	Bag6		BAG6	BAG cochaperone 6	Nucleus	enzyme
0.888	-0.027	Bahcc1		BAHCC1	BAH domain and coiled-coil containing 1	Other	other
2.53e-09	0.118	Baiap2		BAIAP2	BAR/IMD domain containing adaptor protein 2	Plasma Membrane	kinase
0.00132	0.034	Baiap2l1		BAIAP2L1	BAR/IMD domain containing adaptor protein 2 like 1	Cytoplasm	other
0.109	-0.012	Baiap2l2		BAIAP2L2	BAR/IMD domain containing adaptor protein 2 like 2	Cytoplasm	other
0.131	-0.013	Bak1		BAK1	BCL2 antagonist/killer 1	Cytoplasm	other
0.00348	-0.222	Bambi		BAMBI	BMP and activin membrane bound inhibitor	Plasma Membrane	other
0.097	-0.132	Banf1		BANF1	BAF nuclear assembly factor 1	Nucleus	other
0.076	0.01	Banp		BANP	BTG3 associated nuclear protein	Nucleus	other
0.00311	0.066	Basp1		BASP1	brain abundant membrane attached signal protein 1	Nucleus	transcription regulator
1.51e-05	0.179	Bax		BAX	BCL2 associated X, apoptosis regulator	Cytoplasm	transporter
0.175	0.012	Baz1a		BAZ1A	bromodomain adjacent to zinc finger domain 1A	Nucleus	other
0.281	-0.055	Baz1b		BAZ1B	bromodomain adjacent to zinc finger domain 1B	Nucleus	transcription regulator
0.103	0.015	Baz2a		BAZ2A	bromodomain adjacent to zinc finger domain 2A	Nucleus	transcription regulator
0.995	-0.103	Baz2b		BAZ2B	bromodomain adjacent to zinc finger domain 2B	Extracellular Space	other
5.78e-05	0.085	Bbc3		BBC3	BCL2 binding component 3	Cytoplasm	other
0.888	-0.103	Bbip1		BBIP1	BBSome interacting protein 1	Cytoplasm	other
9.54e-05	0.189	1110008P14Rik		BBLN	bublin coiled coil protein	Other	other
0.109	-0.026	Bbs12		BBS12	Bardet-Biedl syndrome 12	Extracellular Space	other
0.28	-0.026	Bbs2		BBS2	Bardet-Biedl syndrome 2	Cytoplasm	other
0.759	-0.022	Bbs4		BBS4	Bardet-Biedl syndrome 4	Cytoplasm	other
0.775	-0.023	Bbs5		BBS5	Bardet-Biedl syndrome 5	Cytoplasm	other
0.825	-0.024	Bbs9		BBS9	Bardet-Biedl syndrome 9	Extracellular Space	other
0.304	-0.028	Bbx		BBX	BBX high mobility group box domain containing	Nucleus	transcription regulator
0.349	-0.016	BC002059		BC002059	cDNA sequence BC002059	Other	other
0.0791	-0.017	BC025920		BC025920	zinc finger protein pseudogene	Other	other
0.032	0.014	BC029722		BC029722	cDNA sequence BC029722	Other	other
0.0263	0.017	BC037039		BC037039		Other	other
0.786	-0.035	BC051077		BC051077	cDNA sequence BC051077	Other	other
0.0855	0.032	BC051226		BC051226	cDNA sequence BC051226	Other	other
0.778	-0.013	BC106179		BC106179	cDNA sequence BC106179	Other	other
2.93e-09	-0.443	Bcam		BCAM	basal cell adhesion molecule (Lutheran blood group)	Plasma Membrane	transmembrane receptor
0.0429	-0.036	Bcap29		BCAP29	B cell receptor associated protein 29	Cytoplasm	transporter
0.128	-0.036	Bcap31		BCAP31	B cell receptor associated protein 31	Cytoplasm	transporter
2.83e-05	0.117	Bcar1		BCAR1	BCAR1 scaffold protein, Cas family member	Plasma Membrane	enzyme
0.00603	-0.22	Bcar3		BCAR3	BCAR3 adaptor protein, NSP family member	Cytoplasm	other
0.0282	0.02	Bcas1		BCAS1	brain enriched myelin associated protein 1	Plasma Membrane	other
0.00747	0.041	Bcas2		BCAS2	BCAS2 pre-mRNA processing factor	Nucleus	other
3.86e-07	0.203	Bcas3		BCAS3	BCAS3 microtubule associated cell migration factor	Nucleus	other
0.0442	0.012	Bcat1		BCAT1	branched chain amino acid transaminase 1	Cytoplasm	enzyme
0.429	-0.032	Bcat2		BCAT2	branched chain amino acid transaminase 2	Cytoplasm	enzyme
0.00958	0.053	Bccip		BCCIP	BRCA2 and CDKN1A interacting protein	Nucleus	other
0.928	-0.039	Bcdin3d		BCDIN3D	BCDIN3 domain containing RNA methyltransferase	Cytoplasm	enzyme
0.0105	-0.222	Bche		BCHE	butyrylcholinesterase	Plasma Membrane	enzyme
0.00131	0.073	Bckdha		BCKDHA	branched chain keto acid dehydrogenase E1 subunit alpha	Cytoplasm	enzyme
0.011	0.095	Bckdhb		BCKDHB	branched chain keto acid dehydrogenase E1 subunit beta	Cytoplasm	enzyme
0.0841	-0.039	Bckdk		BCKDK	branched chain keto acid dehydrogenase kinase	Cytoplasm	kinase
0.244	-0.039	Bcl10		BCL10	BCL10 immune signaling adaptor	Cytoplasm	transcription regulator
0.313	-0.159	Bcl2		BCL2	BCL2 apoptosis regulator	Cytoplasm	transporter
1.94e-05	0.166	Bcl2l1		BCL2L1	BCL2 like 1	Cytoplasm	other
0.715	-0.022	Bcl2l11		BCL2L11	BCL2 like 11	Cytoplasm	other
0.153	-0.03	Bcl2l13		BCL2L13	BCL2 like 13	Cytoplasm	other
0.000242	0.052	Bcl2l2		BCL2L2	BCL2 like 2	Cytoplasm	other
0.00274	0.032	Bcl3		BCL3	BCL3 transcription coactivator	Nucleus	transcription regulator
0.000111	0.061	Bcl6		BCL6	BCL6 transcription repressor	Nucleus	transcription regulator
0.177	-0.097	Bcl7a		BCL7A	BAF chromatin remodeling complex subunit BCL7A	Nucleus	other
0.00739	0.111	Bcl7c		BCL7C	BAF chromatin remodeling complex subunit BCL7C	Nucleus	other
0.00118	0.075	Bcl9		BCL9	BCL9 transcription coactivator	Nucleus	other
0.00515	0.073	Bcl9l		BCL9L	BCL9 like	Cytoplasm	other
0.732	-0.077	Bclaf1		BCLAF1	BCL2 associated transcription factor 1	Nucleus	transcription regulator
0.0251	-0.021	Bclaf3		BCLAF3	BCLAF1 and THRAP3 family member 3	Other	other
0.427	-0.04	Bcor		BCOR	BCL6 corepressor	Nucleus	transcription regulator
0.763	-0.063	Bcorl1		BCORL1	BCL6 corepressor like 1	Nucleus	transcription regulator
0.0135	0.055	Bcr		BCR	BCR activator of RhoGEF and GTPase	Cytoplasm	kinase
0.0727	0.041	Bcs1l		BCS1L	BCS1 homolog, ubiquinol-cytochrome c reductase complex chaperone	Cytoplasm	other
0.283	0.031	Bdh1		BDH1	3-hydroxybutyrate dehydrogenase 1	Cytoplasm	enzyme
1.07e-07	0.053	Bdh2		BDH2	3-hydroxybutyrate dehydrogenase 2	Cytoplasm	enzyme
6.18e-16	0.36	Bdnf		BDNF	brain derived neurotrophic factor	Extracellular Space	growth factor
0.384	-0.064	Bdp1		BDP1	B double prime 1, subunit of RNA polymerase III transcription initiation factor IIIB	Nucleus	transcription regulator
0.000141	0.043	Bean1		BEAN1	brain expressed associated with NEDD4 1	Other	other
0.0665	0.019	Becn1		BECN1	beclin 1	Cytoplasm	other
0.442	-0.019	Bend4		BEND4	BEN domain containing 4	Other	other
0.0136	0.029	Bend5		BEND5	BEN domain containing 5	Cytoplasm	other
0.0144	-0.082	Bend7		BEND7	BEN domain containing 7	Cytoplasm	other
0.32	-0.018	Bet1		BET1	Bet1 golgi vesicular membrane trafficking protein	Cytoplasm	transporter
0.0052	0.034	Bet1l		BET1L	Bet1 golgi vesicular membrane trafficking protein like	Cytoplasm	transporter
0.0251	-0.021	Bex3		BEX3	brain expressed X-linked 3	Cytoplasm	other
0.0658	-0.153	Bex4		BEX4	brain expressed X-linked 4	Cytoplasm	other
3.58e-53	0.787	Bgn		BGN	biglycan	Extracellular Space	other
0.512	-0.058	Bhlhb9		BHLHB9	basic helix-loop-helix family member b9	Cytoplasm	other
0.00029	0.129	Bhlhe40		BHLHE40	basic helix-loop-helix family member e40	Nucleus	transcription regulator
0.754	-0.048	Bhlhe41		Bhlhe41	basic helix-loop-helix family, member e41	Nucleus	transcription regulator
4.62e-08	0.149	Bicc1		BICC1	BicC family RNA binding protein 1	Other	other
0.0111	0.054	Bicd1		BICD1	BICD cargo adaptor 1	Cytoplasm	other
4.29e-05	0.121	Bicd2		BICD2	BICD cargo adaptor 2	Cytoplasm	other
0.0251	-0.019	Bicral		BICRAL	BRD4 interacting chromatin remodeling complex associated protein like	Nucleus	other
2.85e-06	0.072	Bid		BID	BH3 interacting domain death agonist	Cytoplasm	other
0.00026	-0.19	Bik		BIK	BCL2 interacting killer	Cytoplasm	other
0.0444	-0.017	Bin1		BIN1	bridging integrator 1	Nucleus	other
0.0647	-0.012	Bin3		BIN3	bridging integrator 3	Cytoplasm	other
0.111	-0.012	Birc2		BIRC2	baculoviral IAP repeat containing 2	Cytoplasm	enzyme
0.0916	0.055	Birc3		BIRC3	baculoviral IAP repeat containing 3	Cytoplasm	enzyme
0.0812	0.033	Birc5		BIRC5	baculoviral IAP repeat containing 5	Cytoplasm	other
0.0162	-0.242	Birc6		BIRC6	baculoviral IAP repeat containing 6	Cytoplasm	enzyme
0.705	0.011	Blcap		BLCAP	BLCAP apoptosis inducing factor	Other	other
0.691	-0.045	Blmh		BLMH	bleomycin hydrolase	Cytoplasm	peptidase
0.273	-0.128	Bloc1s1		BLOC1S1	biogenesis of lysosomal organelles complex 1 subunit 1	Cytoplasm	other
0.356	-0.039	Bloc1s5		BLOC1S5	biogenesis of lysosomal organelles complex 1 subunit 5	Extracellular Space	other
0.0452	-0.014	Bloc1s6		BLOC1S6	biogenesis of lysosomal organelles complex 1 subunit 6	Cytoplasm	other
0.133	-0.026	Blvra		BLVRA	biliverdin reductase A	Cytoplasm	enzyme
0.904	-0.035	Bmf		BMF	Bcl2 modifying factor	Cytoplasm	other
1.22e-09	0.251	Bmp1		BMP1	bone morphogenetic protein 1	Extracellular Space	peptidase
0.078	-0.051	Bmp2		BMP2	bone morphogenetic protein 2	Extracellular Space	growth factor
0.208	0.044	Bmp2k		BMP2K	BMP2 inducible kinase	Nucleus	kinase
0.00703	-0.117	Bmp3		BMP3	bone morphogenetic protein 3	Extracellular Space	growth factor
3.81e-07	0.162	Bmp4		BMP4	bone morphogenetic protein 4	Extracellular Space	growth factor
0.121	0.051	Bmp5		BMP5	bone morphogenetic protein 5	Extracellular Space	growth factor
0.00177	0.046	Bmper		BMPER	BMP binding endothelial regulator	Extracellular Space	other
0.0797	-0.176	Bmpr1a		BMPR1A	bone morphogenetic protein receptor type 1A	Plasma Membrane	kinase
0.146	-0.05	Bmpr2		BMPR2	bone morphogenetic protein receptor type 2	Plasma Membrane	kinase
0.933	-0.061	Bms1		BMS1	BMS1 ribosome biogenesis factor	Nucleus	other
0.033	-0.023	Bmt2		BMT2	base methyltransferase of 25S rRNA 2 homolog	Other	other
0.272	-0.127	Bmyc		Bmyc	brain expressed myelocytomatosis oncogene	Nucleus	other
0.0685	0.015	Bnc2		BNC2	basonuclin 2	Nucleus	transcription regulator
0.195	-0.066	Bnip2		BNIP2	BCL2 interacting protein 2	Cytoplasm	other
0.000313	0.108	Bnip3		BNIP3	BCL2 interacting protein 3	Cytoplasm	other
0.051	0.043	Bnip3l		BNIP3L	BCL2 interacting protein 3 like	Cytoplasm	other
0.152	0.017	Boc		BOC	BOC cell adhesion associated, oncogene regulated	Plasma Membrane	other
0.0639	-0.169	Bod1		BOD1	biorientation of chromosomes in cell division 1	Nucleus	other
0.201	-0.152	Bod1l		BOD1L1	biorientation of chromosomes in cell division 1 like 1	Nucleus	other
1.1e-08	0.153	Bok		BOK	BCL2 family apoptosis regulator BOK	Cytoplasm	other
0.4	-0.085	Bola1		BOLA1	bolA family member 1	Cytoplasm	other
0.532	-0.099	Bola3		BOLA3	bolA family member 3	Cytoplasm	other
0.0285	0.046	Borcs6		BORCS6	BLOC-1 related complex subunit 6	Cytoplasm	other
8.56e-09	0.198	Borcs7		BORCS7	BLOC-1 related complex subunit 7	Cytoplasm	other
0.325	-0.043	Borcs8		BORCS8	BLOC-1 related complex subunit 8	Cytoplasm	other
0.174	0.013	Bpnt1		BPNT1	3'(2'), 5'-bisphosphate nucleotidase 1	Nucleus	phosphatase
0.874	-0.154	Bptf		BPTF	bromodomain PHD finger transcription factor	Nucleus	transcription regulator
0.0101	0.018	Brap		BRAP	BRCA1 associated protein	Cytoplasm	enzyme
0.577	-0.093	Brcc3		BRCC3	BRCA1/BRCA2-containing complex subunit 3	Nucleus	enzyme
0.701	-0.139	Brd3		BRD3	bromodomain containing 3	Nucleus	kinase
0.135	0.012	Brd4		Brd4	bromodomain containing 4	Nucleus	kinase
0.0237	-0.257	Brd7		BRD7	bromodomain containing 7	Nucleus	transcription regulator
0.362	-0.048	Brd8		BRD8	bromodomain containing 8	Nucleus	transcription regulator
0.562	-0.017	Brdt		BRDT	bromodomain testis associated	Nucleus	kinase
0.163	0.016	Brf1		BRF1	BRF1 RNA polymerase III transcription initiation factor subunit	Nucleus	transcription regulator
0.579	-0.017	Brf2		BRF2	BRF2 RNA polymerase III transcription initiation factor subunit	Nucleus	transcription regulator
0.0594	-0.089	Bri3		BRI3	brain protein I3	Cytoplasm	other
0.632	-0.041	Bri3bp		BRI3BP	BRI3 binding protein	Extracellular Space	other
0.151	-0.032	Brip1		BRIP1	BRCA1 interacting protein C-terminal helicase 1	Nucleus	enzyme
3.29e-05	0.186	Brk1		BRK1	BRICK1 subunit of SCAR/WAVE actin nucleating complex	Cytoplasm	other
0.177	-0.011	Brms1		BRMS1	BRMS1 transcriptional repressor and anoikis regulator	Nucleus	transcription regulator
0.042	0.066	Brms1l		BRMS1L	BRMS1 like transcriptional repressor	Other	other
0.0206	0.05	Brox		BROX	BRO1 domain and CAAX motif containing	Cytoplasm	other
0.792	-0.027	Brpf1		BRPF1	bromodomain and PHD finger containing 1	Nucleus	transporter
0.434	-0.039	Brsk1		BRSK1	BR serine/threonine kinase 1	Cytoplasm	kinase
0.404	-0.068	Brwd1		BRWD1	bromodomain and WD repeat domain containing 1	Nucleus	transcription regulator
0.255	0.034	Brwd3		BRWD3	bromodomain and WD repeat domain containing 3	Other	other
0.00617	0.044	Bscl2		BSCL2	BSCL2 lipid droplet biogenesis associated, seipin	Cytoplasm	other
0.0031	0.045	Bsdc1		BSDC1	BSD domain containing 1	Other	other
0.033	0.092	Bsg		BSG	basigin (Ok blood group)	Plasma Membrane	transporter
0.000215	0.229	Bst2		Bst2	bone marrow stromal cell antigen 2	Plasma Membrane	other
0.58	-0.026	Btaf1		BTAF1	B-TFIID TATA-box binding protein associated factor 1	Nucleus	transcription regulator
0.00759	0.044	Btbd1		BTBD1	BTB domain containing 1	Cytoplasm	other
0.00804	0.034	Btbd10		BTBD10	BTB domain containing 10	Cytoplasm	other
0.741	-0.022	Btbd11		BTBD11	BTB domain containing 11	Other	transcription regulator
0.206	-0.052	Btbd2		BTBD2	BTB domain containing 2	Cytoplasm	other
0.0116	0.165	Btbd3		BTBD3	BTB domain containing 3	Other	other
0.519	-0.122	Btbd7		BTBD7	BTB domain containing 7	Nucleus	other
0.113	0.037	Btbd9		BTBD9	BTB domain containing 9	Other	other
0.142	-0.162	Btc		BTC	betacellulin	Extracellular Space	growth factor
0.289	-0.095	Btd		BTD	biotinidase	Extracellular Space	enzyme
0.0171	0.112	Btf3		BTF3	basic transcription factor 3	Nucleus	transcription regulator
0.00117	0.08	Btf3l4		BTF3L4	basic transcription factor 3 like 4	Other	other
0.237	-0.131	Btg1		BTG1	BTG anti-proliferation factor 1	Nucleus	transcription regulator
1e-52	-1.91	Btg2		BTG2	BTG anti-proliferation factor 2	Nucleus	transcription regulator
0.727	-0.084	Btg3		BTG3	BTG anti-proliferation factor 3	Nucleus	other
0.319	-0.024	Bub1b		BUB1B	BUB1 mitotic checkpoint serine/threonine kinase B	Nucleus	kinase
0.317	-0.051	Bub3		BUB3	BUB3 mitotic checkpoint protein	Nucleus	other
0.145	0.029	Bud13		BUD13	BUD13 homolog	Nucleus	other
0.00635	0.062	Bud31		Bud31	BUD31 homolog	Nucleus	transcription regulator
0.176	-0.075	Bves		BVES	blood vessel epicardial substance	Plasma Membrane	other
0.0189	0.041	Bvht		Bvht	braveheart long non-coding RNA	Other	other
0.00985	0.023	Bysl		BYSL	bystin like	Nucleus	other
0.0108	0.089	Bzw1		BZW1	basic leucine zipper and W2 domains 1	Cytoplasm	translation regulator
0.126	0.02	Bzw2		BZW2	basic leucine zipper and W2 domains 2	Cytoplasm	translation regulator
0.0778	0.016	C030014I23Rik		C030014I23Rik	RIKEN cDNA C030014I23 gene	Other	other
0.214	-0.018	C030034I22Rik		C030034I22Rik	RIKEN cDNA C030034I22 gene	Other	other
0.00128	0.073	2310057M21Rik		C10orf88	chromosome 10 open reading frame 88	Other	enzyme
0.354	-0.078	1110032A03Rik		C11orf1	chromosome 11 open reading frame 1	Nucleus	other
0.119	-0.044	1810055G02Rik		C11orf24	chromosome 11 open reading frame 24	Extracellular Space	other
0.0251	0.018	1110051M20Rik		C11orf49	chromosome 11 open reading frame 49	Nucleus	other
0.0347	0.028	2310030G06Rik		C11orf52	chromosome 11 open reading frame 52	Cytoplasm	other
0.0223	0.022	4931406C07Rik		C11orf54	chromosome 11 open reading frame 54	Nucleus	enzyme
0.4	-0.101	1110004F10Rik		C11orf58	chromosome 11 open reading frame 58	Other	other
0.194	0.025	4930550C14Rik		C11orf65	chromosome 11 open reading frame 65	Other	other
1.77e-05	0.093	AI837181		C11orf68	chromosome 11 open reading frame 68	Other	other
3.15e-05	0.061	Gm5617		C11orf71	chromosome 11 open reading frame 71	Nucleus	other
0.108	-0.011	1700029I15Rik		C11orf94	chromosome 11 open reading frame 94	Other	other
0.014	0.416	Gm13889		C11orf96	chromosome 11 open reading frame 96	Other	other
0.23	-0.046	4930430F08Rik		C12orf29	chromosome 12 open reading frame 29	Other	other
0.484	-0.066	D6Wsu163e		C12orf4	chromosome 12 open reading frame 4	Cytoplasm	other
0.184	-0.041	2210016L21Rik		C12orf43	chromosome 12 open reading frame 43	Other	other
0.00327	-0.239	Grcc10		C12orf57	chromosome 12 open reading frame 57	Cytoplasm	other
0.108	-0.012	BC049715		C12orf60	chromosome 12 open reading frame 60	Extracellular Space	other
0.00374	0.066	1190007I07Rik		C12orf73	chromosome 12 open reading frame 73	Cytoplasm	other
0.0112	0.011	C130050O18Rik		C130050O18Rik		Other	other
0.00793	0.069	1700123O20Rik		C14orf119	chromosome 14 open reading frame 119	Other	other
0.00749	0.031	A530016L24Rik		C14orf180	chromosome 14 open reading frame 180	Plasma Membrane	other
0.353	-0.052	4930447C04Rik		C14orf39	chromosome 14 open reading frame 39	Extracellular Space	other
0.0252	0.028	4931414P19Rik		C14orf93	chromosome 14 open reading frame 93	Other	other
0.96	-0.018	1700017B05Rik		C15orf39	chromosome 15 open reading frame 39	Cytoplasm	other
0.189	0.016	3110040N11Rik		C15orf40	chromosome 15 open reading frame 40	Other	other
0.000489	0.062	AA467197		C15orf48	chromosome 15 open reading frame 48	Nucleus	other
0.132	0.037	2300009A05Rik		C15orf61	chromosome 15 open reading frame 61	Other	other
0.673	-0.037	Ccpg1os		C15orf65	chromosome 15 open reading frame 65	Other	other
4.03e-06	0.074	1810013L24Rik		C16orf72	chromosome 16 open reading frame 72	Other	other
9.97e-05	-0.302	1190005I06Rik		C16orf74	chromosome 16 open reading frame 74	Other	other
0.61	-0.113	4921524J17Rik		C16orf87	chromosome 16 open reading frame 87	Other	other
0.441	0.017	1700037C18Rik		C16orf90	chromosome 16 open reading frame 90	Other	other
0.115	-0.038	BC003965		C16orf91	chromosome 16 open reading frame 91	Other	other
0.175	-0.034	0610010K14Rik		C17orf49	chromosome 17 open reading frame 49	Nucleus	other
0.0162	-0.014	5730455P16Rik		C17orf75	chromosome 17 open reading frame 75	Extracellular Space	other
0.677	-0.022	D11Wsu47e		C17orf80	chromosome 17 open reading frame 80	Cytoplasm	other
0.0743	0.028	2700062C07Rik		C18orf21	chromosome 18 open reading frame 21	Other	other
0.00674	0.076	BC031181		C18orf32	chromosome 18 open reading frame 32	Other	other
0.255	-0.014	4930503L19Rik		C18orf54	chromosome 18 open reading frame 54	Extracellular Space	other
0.00033	0.046	1600014C10Rik		C19orf12	chromosome 19 open reading frame 12	Cytoplasm	other
2.12e-05	0.071	2310011J03Rik		C19orf25	chromosome 19 open reading frame 25	Other	other
0.232	-0.027	2310022A10Rik		C19orf47	chromosome 19 open reading frame 47	Nucleus	other
0.009	0.073	D8Ertd738e		C19orf53	chromosome 19 open reading frame 53	Nucleus	other
0.681	-0.015	1700008O03Rik		C19orf81	chromosome 19 open reading frame 81	Other	other
0.000145	0.136	C1d		C1D	C1D nuclear receptor corepressor	Nucleus	transcription regulator
0.202	-0.049	C1galt1c1		C1GALT1C1	C1GALT1 specific chaperone 1	Cytoplasm	other
0.00722	0.039	C130074G19Rik		C1orf115	chromosome 1 open reading frame 115	Other	other
0.284	0.054	2810004N23Rik		C1orf131	chromosome 1 open reading frame 131	Nucleus	other
0.963	-0.015	9430015G10Rik		C1orf159	chromosome 1 open reading frame 159	Other	other
0.304	-0.022	A430005L14Rik		C1orf174	chromosome 1 open reading frame 174	Nucleus	other
0.0308	-0.194	2310022B05Rik		C1orf198	chromosome 1 open reading frame 198	Cytoplasm	other
0.0179	0.067	1700025G04Rik		C1orf21	chromosome 1 open reading frame 21	Other	other
0.00165	0.034	Gm7694		C1orf226	chromosome 1 open reading frame 226	Other	other
0.00843	0.057	2310033P09Rik		C1orf35	chromosome 1 open reading frame 35	Other	other
0.167	-0.044	4933434E20Rik		C1orf43	chromosome 1 open reading frame 43	Other	other
0.783	-0.055	AU022252		C1orf50	chromosome 1 open reading frame 50	Other	other
0.0354	0.027	2410004B18Rik		C1orf52	chromosome 1 open reading frame 52	Nucleus	other
0.381	-0.064	2310009B15Rik		C1orf53	chromosome 1 open reading frame 53	Other	other
0.0786	0.023	BC028528		C1orf54	chromosome 1 open reading frame 54	Other	other
0.772	-0.014	A130010J15Rik		C1orf74	chromosome 1 open reading frame 74	Other	other
0.00028	0.041	C1qa		C1QA	complement C1q A chain	Extracellular Space	other
9.59e-12	0.144	C1qb		C1QB	complement C1q B chain	Extracellular Space	other
0.746	-0.085	C1qbp		C1QBP	complement C1q binding protein	Cytoplasm	transcription regulator
0.00663	0.02	C1qc		C1QC	complement C1q C chain	Extracellular Space	other
0.149	0.03	C1qtnf1		C1QTNF1	C1q and TNF related 1	Extracellular Space	other
0.044	-0.016	C1qtnf12		C1QTNF12	C1q and TNF related 12	Extracellular Space	other
0.0309	-0.214	C1qtnf2		C1QTNF2	C1q and TNF related 2	Extracellular Space	other
0.00276	0.038	C1qtnf3		C1QTNF3	C1q and TNF related 3	Extracellular Space	other
0.198	-0.05	C1qtnf4		C1QTNF4	C1q and TNF related 4	Extracellular Space	other
0.0182	0.127	C1qtnf6		C1QTNF6	C1q and TNF related 6	Extracellular Space	other
4.1e-06	0.147	C1qtnf7		C1QTNF7	C1q and TNF related 7	Extracellular Space	other
1.6e-09	0.304	C1ra		C1R	complement C1r	Extracellular Space	peptidase
0.00629	0.014	C1rl		C1RL	complement C1r subcomponent like	Extracellular Space	peptidase
1.98e-16	0.7	C1s1		C1S	complement C1s	Extracellular Space	peptidase
4.1e-05	0.111	C2		C2	complement C2	Extracellular Space	peptidase
0.000137	0.08	1700037H04Rik		C20orf27	chromosome 20 open reading frame 27	Other	other
0.0392	0.022	D16Ertd472e		C21orf91	chromosome 21 open reading frame 91	Other	other
0.807	-0.015	1700088E04Rik		C22orf23	chromosome 22 open reading frame 23	Other	other
0.0119	0.018	C230035I16Rik		C230035I16Rik	RIKEN cDNA C230035I16 gene	Other	other
0.084	0.01	C230037L18Rik		C230037L18Rik	RIKEN cDNA C230037L18 gene	Other	other
0.000153	0.054	C2cd2		C2CD2	C2 calcium dependent domain containing 2	Cytoplasm	other
0.0238	0.023	C2cd2l		C2CD2L	C2CD2 like	Cytoplasm	transporter
0.846	0.016	C2cd3		C2CD3	C2 domain containing 3 centriole elongation regulator	Cytoplasm	other
0.38	-0.017	C2cd5		C2CD5	C2 calcium dependent domain containing 5	Cytoplasm	other
0.679	-0.097	C87436		C2orf42	chromosome 2 open reading frame 42	Nucleus	other
0.0601	0.036	AI597479		C2orf49	chromosome 2 open reading frame 49	Nucleus	other
0.0286	-0.019	0610030E20Rik		C2orf68	chromosome 2 open reading frame 68	Other	other
0.029	0.013	1700066M21Rik		C2orf69	chromosome 2 open reading frame 69	Other	other
0.751	-0.038	3110009E18Rik		C2orf76	chromosome 2 open reading frame 76	Other	other
5.13e-22	0.446	C3		C3	complement C3	Extracellular Space	peptidase
0.101	0.027	C330013E15Rik		C330013E15Rik	RIKEN cDNA C330013E15 gene	Other	other
0.0192	0.024	4930453N24Rik		C3orf38	chromosome 3 open reading frame 38	Nucleus	peptidase
0.399	-0.09	2510009E07Rik		C3orf70	chromosome 3 open reading frame 70	Other	other
4.62e-16	0.376	C4b		C4A/C4B	complement C4A (Rodgers blood group)	Extracellular Space	other
0.561	-0.032	D3Ertd751e		C4orf33	chromosome 4 open reading frame 33	Other	other
0.234	-0.059	1700029J07Rik		C4orf47	chromosome 4 open reading frame 47	Cytoplasm	other
8.62e-07	0.214	9530068E07Rik		C5orf15	chromosome 5 open reading frame 15	Other	other
0.000144	0.035	6030458C11Rik		C5orf22	chromosome 5 open reading frame 22	Other	other
0.517	-0.137	B230219D22Rik		C5orf24	chromosome 5 open reading frame 24	Other	other
0.944	-0.075	4833420G17Rik		C5orf34	chromosome 5 open reading frame 34	Other	other
0.273	-0.078	AW549877		C5orf51	chromosome 5 open reading frame 51	Other	other
0.00077	0.057	C330018D20Rik		C5orf63	chromosome 5 open reading frame 63	Cytoplasm	other
3.55e-05	0.081	1600012H06Rik		C6orf120	chromosome 6 open reading frame 120	Cytoplasm	other
0.569	-0.055	2310061I04Rik		C6orf136	chromosome 6 open reading frame 136	Cytoplasm	other
0.000257	0.107	D17H6S53E		C6orf47	chromosome 6 open reading frame 47	Cytoplasm	other
0.00415	0.084	BC005537		C6orf62	chromosome 6 open reading frame 62	Other	other
0.422	-0.056	BC004004		C6orf89	chromosome 6 open reading frame 89	Cytoplasm	other
0.322	-0.058	C7		C7	complement C7	Extracellular Space	other
0.259	-0.019	E130309D02Rik		C7orf26	chromosome 7 open reading frame 26	Nucleus	other
0.00179	-0.035	4921507P07Rik		C7orf31	chromosome 7 open reading frame 31	Cytoplasm	transporter
0.00523	0.066	3110082I17Rik		C7orf50	chromosome 7 open reading frame 50	Other	other
0.8	-0.017	Sgk3		C8orf44-SGK3/SGK3	serum/glucocorticoid regulated kinase family member 3	Cytoplasm	kinase
0.0071	0.021	9930012K11Rik		C8orf58	chromosome 8 open reading frame 58	Nucleus	other
0.807	0.035	Gm11837		C8orf88	chromosome 8 open reading frame 88	Other	other
0.0179	0.034	C920006O11Rik		C920006O11Rik	RIKEN cDNA C920006O11 gene	Other	other
0.764	-0.019	C920021L13Rik		C920021L13Rik	RIKEN cDNA C920021L13 gene	Other	other
0.0282	0.024	1700007K13Rik		C9orf116	chromosome 9 open reading frame 116	Nucleus	other
0.106	-0.022	D030056L22Rik		C9orf40	chromosome 9 open reading frame 40	Other	other
0.318	-0.019	1700001O22Rik		C9orf50	chromosome 9 open reading frame 50	Other	other
0.596	-0.127	2210016F16Rik		C9orf64	chromosome 9 open reading frame 64	Other	other
0.884	-0.089	BC005624		C9orf78	chromosome 9 open reading frame 78	Other	other
0.0179	0.079	1110059E24Rik		C9orf85	chromosome 9 open reading frame 85	Other	other
0.248	-0.128	Car11		CA11	carbonic anhydrase 11	Extracellular Space	enzyme
6.4e-17	0.299	Car3		CA3	carbonic anhydrase 3	Cytoplasm	enzyme
3.39e-06	0.065	Car5b		CA5B	carbonic anhydrase 5B	Cytoplasm	enzyme
0.427	-0.086	Caap1		CAAP1	caspase activity and apoptosis inhibitor 1	Other	other
0.237	-0.133	Cab39		CAB39	calcium binding protein 39	Cytoplasm	enzyme
0.000178	0.077	Cab39l		CAB39L	calcium binding protein 39 like	Cytoplasm	kinase
0.966	-0.044	Cabin1		CABIN1	calcineurin binding protein 1	Nucleus	other
0.281	-0.018	Cables2		CABLES2	Cdk5 and Abl enzyme substrate 2	Other	other
0.0173	0.044	Cacfd1		CACFD1	calcium channel flower domain containing 1	Plasma Membrane	ion channel
0.0522	0.011	Cacna1a		CACNA1A	calcium voltage-gated channel subunit alpha1 A	Plasma Membrane	ion channel
0.00467	0.147	Cacna1c		CACNA1C	calcium voltage-gated channel subunit alpha1 C	Plasma Membrane	ion channel
0.0109	-0.076	Cacna1d		CACNA1D	calcium voltage-gated channel subunit alpha1 D	Plasma Membrane	ion channel
0.0177	0.069	Cacna1g		CACNA1G	calcium voltage-gated channel subunit alpha1 G	Plasma Membrane	ion channel
0.0812	0.02	Cacna1h		CACNA1H	calcium voltage-gated channel subunit alpha1 H	Plasma Membrane	ion channel
0.175	0.062	Cacna2d1		CACNA2D1	calcium voltage-gated channel auxiliary subunit alpha2delta 1	Plasma Membrane	ion channel
0.0312	0.013	Cacnb2		CACNB2	calcium voltage-gated channel auxiliary subunit beta 2	Plasma Membrane	ion channel
0.000569	0.117	Cacnb3		CACNB3	calcium voltage-gated channel auxiliary subunit beta 3	Plasma Membrane	ion channel
0.0798	-0.033	Cacnb4		CACNB4	calcium voltage-gated channel auxiliary subunit beta 4	Plasma Membrane	ion channel
0.62	-0.077	Cactin		CACTIN	cactin, spliceosome C complex subunit	Nucleus	other
0.0156	-0.232	Cacybp		CACYBP	calcyclin binding protein	Nucleus	other
0.13	-0.052	Cad		CAD	carbamoyl-phosphate synthetase 2, aspartate transcarbamylase, and dihydroorotase	Cytoplasm	enzyme
0.156	0.015	Cadm3		CADM3	cell adhesion molecule 3	Plasma Membrane	other
0.132	0.051	Calcoco1		CALCOCO1	calcium binding and coiled-coil domain 1	Nucleus	transcription regulator
0.321	-0.029	Calcrl		CALCRL	calcitonin receptor like receptor	Plasma Membrane	G-protein coupled receptor
1.45e-05	-0.179	Cald1		Cald1	caldesmon 1	Plasma Membrane	other
0.308	0.025	Calhm2		CALHM2	calcium homeostasis modulator family member 2	Other	other
0.000379	-0.071	Calhm5		CALHM5	calcium homeostasis modulator family member 5	Cytoplasm	other
0.0607	0.098	Calm2	D	Calm1 (includes others)	calmodulin 1	Nucleus	other
0.181	0.072	Calm1	D	Calm1 (includes others)	calmodulin 1	Nucleus	other
0.75	-0.014	Calm3	D	Calm1 (includes others)	calmodulin 1	Nucleus	other
0.223	-0.162	Calr		CALR	calreticulin	Cytoplasm	transcription regulator
0.293	-0.106	Camk1		CAMK1	calcium/calmodulin dependent protein kinase I	Cytoplasm	kinase
0.436	-0.019	Camk2b		CAMK2B	calcium/calmodulin dependent protein kinase II beta	Cytoplasm	kinase
0.0446	0.068	Camk2d		CAMK2D	calcium/calmodulin dependent protein kinase II delta	Cytoplasm	kinase
0.00298	-0.235	Camk2g		CAMK2G	calcium/calmodulin dependent protein kinase II gamma	Cytoplasm	kinase
0.236	0.033	Camk2n1		CAMK2N1	calcium/calmodulin dependent protein kinase II inhibitor 1	Plasma Membrane	kinase
0.000436	0.062	Camk2n2		CAMK2N2	calcium/calmodulin dependent protein kinase II inhibitor 2	Nucleus	other
0.00756	0.016	Camkk1		CAMKK1	calcium/calmodulin dependent protein kinase kinase 1	Cytoplasm	kinase
0.136	-0.016	Camkk2		CAMKK2	calcium/calmodulin dependent protein kinase kinase 2	Cytoplasm	kinase
0.91	-0.102	Camsap1		CAMSAP1	calmodulin regulated spectrin associated protein 1	Cytoplasm	other
0.00337	0.036	Camsap2		CAMSAP2	calmodulin regulated spectrin associated protein family member 2	Cytoplasm	other
0.312	-0.093	Camta1		CAMTA1	calmodulin binding transcription activator 1	Other	other
0.776	-0.039	Camta2		CAMTA2	calmodulin binding transcription activator 2	Nucleus	transcription regulator
0.759	-0.121	Cand1		CAND1	cullin associated and neddylation dissociated 1	Cytoplasm	transcription regulator
0.181	-0.03	Cand2		CAND2	cullin associated and neddylation dissociated 2 (putative)	Nucleus	transcription regulator
0.683	-0.052	Canx		CANX	calnexin	Cytoplasm	other
0.4	-0.059	Cap1		CAP1	cyclase associated actin cytoskeleton regulatory protein 1	Plasma Membrane	other
0.00467	-0.23	Cap2		CAP2	cyclase associated actin cytoskeleton regulatory protein 2	Plasma Membrane	other
2.11e-12	0.316	Capg		CAPG	capping actin protein, gelsolin like	Nucleus	other
0.000185	0.115	Capn1		CAPN1	calpain 1	Cytoplasm	peptidase
0.227	-0.024	Capn12		CAPN12	calpain 12	Other	peptidase
0.421	-0.025	Capn15		CAPN15	calpain 15	Other	peptidase
0.625	-0.061	Capn2		CAPN2	calpain 2	Cytoplasm	peptidase
0.00076	0.06	Capn5		CAPN5	calpain 5	Cytoplasm	peptidase
0.00121	0.03	Capn6		CAPN6	calpain 6	Cytoplasm	peptidase
0.283	-0.079	Capn7		CAPN7	calpain 7	Cytoplasm	peptidase
0.0851	0.062	Capns1		CAPNS1	calpain small subunit 1	Cytoplasm	peptidase
0.00159	0.077	Caprin1		CAPRIN1	cell cycle associated protein 1	Plasma Membrane	other
0.000275	0.136	Capza1		CAPZA1	capping actin protein of muscle Z-line subunit alpha 1	Cytoplasm	other
0.00585	0.062	Capza2		CAPZA2	capping actin protein of muscle Z-line subunit alpha 2	Cytoplasm	other
0.091	0.045	Capzb		CAPZB	capping actin protein of muscle Z-line subunit beta	Cytoplasm	other
0.356	0.016	Card10		CARD10	caspase recruitment domain family member 10	Cytoplasm	other
9.98e-05	0.122	Card19		CARD19	caspase recruitment domain family member 19	Cytoplasm	other
0.739	-0.013	Card6		CARD6	caspase recruitment domain family member 6	Cytoplasm	other
0.734	-0.031	Carf		CARF	calcium responsive transcription factor	Nucleus	transcription regulator
1.18e-06	0.137	Carhsp1		CARHSP1	calcium regulated heat stable protein 1	Cytoplasm	transcription regulator
0.126	-0.027	Carm1		CARM1	coactivator associated arginine methyltransferase 1	Nucleus	transcription regulator
6.35e-05	-0.196	Carmn		Carmn	cardiac mesoderm enhancer-associated non-coding RNA	Other	other
0.773	-0.038	Carnmt1		CARNMT1	carnosine N-methyltransferase 1	Cytoplasm	enzyme
0.54	-0.058	Carns1		CARNS1	carnosine synthase 1	Cytoplasm	enzyme
0.177	-0.014	Cars		CARS1	cysteinyl-tRNA synthetase 1	Cytoplasm	enzyme
0.0367	-0.134	Cars2		CARS2	cysteinyl-tRNA synthetase 2, mitochondrial	Cytoplasm	enzyme
0.202	0.047	Casc3		CASC3	CASC3 exon junction complex subunit	Nucleus	other
0.00945	0.032	Casd1		CASD1	CAS1 domain containing 1	Cytoplasm	enzyme
0.00016	0.049	Cask		CASK	calcium/calmodulin dependent serine protein kinase	Plasma Membrane	kinase
0.00384	0.051	Caskin2		CASKIN2	CASK interacting protein 2	Cytoplasm	other
0.223	0.01	Casp12		Casp12	caspase 12	Cytoplasm	peptidase
0.336	-0.042	Casp2		CASP2	caspase 2	Cytoplasm	peptidase
0.216	-0.064	Casp3		CASP3	caspase 3	Cytoplasm	peptidase
9.72e-06	0.104	Casp4		CASP4	caspase 4	Cytoplasm	peptidase
0.0249	0.015	Casp6		CASP6	caspase 6	Cytoplasm	peptidase
0.722	-0.035	Casp7		CASP7	caspase 7	Cytoplasm	peptidase
0.0112	0.016	Casp8		CASP8	caspase 8	Nucleus	peptidase
0.215	0.033	Casp8ap2		CASP8AP2	caspase 8 associated protein 2	Nucleus	transcription regulator
0.409	-0.013	Casp9		CASP9	caspase 9	Cytoplasm	peptidase
0.00121	-0.207	Casq1		CASQ1	calsequestrin 1	Cytoplasm	other
0.000489	0.094	Casq2		CASQ2	calsequestrin 2	Cytoplasm	other
0.0795	-0.018	Cast		CAST	calpastatin	Cytoplasm	peptidase
0.962	-0.024	Casz1		CASZ1	castor zinc finger 1	Nucleus	enzyme
2.64e-06	0.128	Cat		CAT	catalase	Cytoplasm	enzyme
0.835	0.02	Cav1		CAV1	caveolin 1	Plasma Membrane	transmembrane receptor
0.0573	0.017	Cav2		CAV2	caveolin 2	Plasma Membrane	other
0.74	-0.066	Cav3		CAV3	caveolin 3	Plasma Membrane	enzyme
6.65e-05	-0.38	Cavin1		CAVIN1	caveolae associated protein 1	Nucleus	transcription regulator
0.00361	-0.043	Cavin2		CAVIN2	caveolae associated protein 2	Plasma Membrane	other
2.26e-06	-0.193	Cavin3		CAVIN3	caveolae associated protein 3	Cytoplasm	other
0.525	-0.044	Cbarp		Cbarp	calcium channel, voltage-dependent, beta subunit associated regulatory protein	Other	other
0.962	-0.036	Cbfa2t2		CBFA2T2	CBFA2/RUNX1 partner transcriptional co-repressor 2	Nucleus	transcription regulator
0.0522	0.092	Cbfa2t3		CBFA2T3	CBFA2/RUNX1 partner transcriptional co-repressor 3	Nucleus	transcription regulator
0.00229	0.04	Cbfb		CBFB	core-binding factor subunit beta	Nucleus	transcription regulator
0.689	-0.051	Cbl		CBL	Cbl proto-oncogene	Nucleus	transcription regulator
0.232	-0.016	Cblb		CBLB	Cbl proto-oncogene B	Nucleus	enzyme
0.311	-0.018	Cblc		CBLC	Cbl proto-oncogene C	Nucleus	enzyme
0.215	-0.086	Cbll1		CBLL1	Cbl proto-oncogene like 1	Nucleus	enzyme
7.62e-06	0.128	Cbr1		CBR1	carbonyl reductase 1	Cytoplasm	enzyme
9.53e-11	-0.439	Cbr2		Cbr2	carbonyl reductase 2	Cytoplasm	enzyme
0.0126	0.048	Cbr3		CBR3	carbonyl reductase 3	Cytoplasm	enzyme
0.000554	0.04	Cbr4		CBR4	carbonyl reductase 4	Cytoplasm	enzyme
0.327	-0.039	Cbs		CBS/CBSL	cystathionine beta-synthase	Cytoplasm	enzyme
0.303	-0.011	Cbwd1		CBWD1	COBW domain containing 1	Other	other
0.603	-0.107	Cbx1		CBX1	chromobox 1	Nucleus	transcription regulator
0.00861	0.116	Cbx3		CBX3	chromobox 3	Nucleus	transcription regulator
0.00128	0.066	Cbx4		CBX4	chromobox 4	Nucleus	transcription regulator
0.00213	0.058	Cbx5		CBX5	chromobox 5	Nucleus	transcription regulator
0.0537	0.024	Cbx6		CBX6	chromobox 6	Nucleus	other
0.464	-0.034	Cbx7		CBX7	chromobox 7	Nucleus	other
0.0063	0.047	Cbx8		CBX8	chromobox 8	Nucleus	other
0.0314	0.054	Cby1		CBY1	chibby family member 1, beta catenin antagonist	Cytoplasm	other
0.000446	0.065	Cc2d1a		CC2D1A	coiled-coil and C2 domain containing 1A	Cytoplasm	transcription regulator
0.362	-0.022	Cc2d1b		CC2D1B	coiled-coil and C2 domain containing 1B	Nucleus	transcription regulator
0.0723	-0.012	Cc2d2a		CC2D2A	coiled-coil and C2 domain containing 2A	Cytoplasm	other
0.224	-0.048	Ccar1		CCAR1	cell division cycle and apoptosis regulator 1	Nucleus	transcription regulator
0.27	0.027	Ccar2		CCAR2	cell cycle and apoptosis regulator 2	Cytoplasm	peptidase
0.0071	0.019	Ccbe1		CCBE1	collagen and calcium binding EGF domains 1	Extracellular Space	other
0.0344	0.025	Ccdc106		CCDC106	coiled-coil domain containing 106	Extracellular Space	other
0.000211	-0.259	Ccdc107		CCDC107	coiled-coil domain containing 107	Other	other
0.496	-0.048	Ccdc112		CCDC112	coiled-coil domain containing 112	Extracellular Space	other
0.892	-0.069	Ccdc117		CCDC117	coiled-coil domain containing 117	Other	other
0.0017	0.107	Ccdc12		CCDC12	coiled-coil domain containing 12	Other	other
0.000146	0.046	Ccdc122		CCDC122	coiled-coil domain containing 122	Other	other
0.434	-0.046	Ccdc124		CCDC124	coiled-coil domain containing 124	Other	other
0.0216	-0.024	Ccdc126		CCDC126	coiled-coil domain containing 126	Other	other
0.952	-0.074	Ccdc127		CCDC127	coiled-coil domain containing 127	Other	other
0.82	-0.034	Ccdc130		CCDC130	coiled-coil domain containing 130	Other	other
0.943	-0.019	Ccdc134		CCDC134	coiled-coil domain containing 134	Other	other
0.14	-0.067	Ccdc141		CCDC141	coiled-coil domain containing 141	Cytoplasm	other
0.2	-0.021	Ccdc142os		Ccdc142os	coiled-coil domain containing 142, opposite strand	Other	other
0.196	-0.048	Ccdc148		CCDC148	coiled-coil domain containing 148	Other	other
0.147	0.025	Ccdc149		CCDC149	coiled-coil domain containing 149	Other	other
0.0307	-0.037	Ccdc15		CCDC15	coiled-coil domain containing 15	Cytoplasm	other
0.0665	-0.033	Ccdc157		CCDC157	coiled-coil domain containing 157	Other	other
0.0796	0.011	Ccdc158		CCDC158	coiled-coil domain containing 158	Other	other
0.334	-0.015	Ccdc163		Ccdc163	coiled-coil domain containing 163	Other	other
0.613	-0.017	Ccdc167		CCDC167	coiled-coil domain containing 167	Other	other
0.0188	0.03	Ccdc17		CCDC17	coiled-coil domain containing 17	Other	other
0.000112	-0.107	Ccdc173		CCDC173	coiled-coil domain containing 173	Other	other
0.0493	0.021	Ccdc174		CCDC174	coiled-coil domain containing 174	Nucleus	other
0.0436	0.017	Ccdc18		CCDC18	coiled-coil domain containing 18	Other	other
0.0182	0.015	Ccdc181		CCDC181	coiled-coil domain containing 181	Nucleus	other
0.345	-0.153	Ccdc186		CCDC186	coiled-coil domain containing 186	Cytoplasm	other
0.744	-0.016	Ccdc189		CCDC189	coiled-coil domain containing 189	Other	other
0.014	0.06	Ccdc22		CCDC22	coiled-coil domain containing 22	Cytoplasm	other
0.00286	0.063	Ccdc25		CCDC25	coiled-coil domain containing 25	Cytoplasm	other
0.0556	0.021	Ccdc28b		CCDC28B	coiled-coil domain containing 28B	Cytoplasm	other
0.0164	0.142	Ccdc3		CCDC3	coiled-coil domain containing 3	Cytoplasm	other
0.0333	0.015	Ccdc32		CCDC32	coiled-coil domain containing 32	Other	other
0.012	0.079	Ccdc34		CCDC34	coiled-coil domain containing 34	Other	other
0.0183	-0.053	Ccdc39		CCDC39	coiled-coil domain containing 39	Cytoplasm	other
0.01	-0.366	Ccdc42		CCDC42	coiled-coil domain containing 42	Other	other
0.623	-0.022	Ccdc42os		Ccdc42os	coiled-coil domain containing 42, opposite strand	Other	other
0.0201	0.043	Ccdc43		CCDC43	coiled-coil domain containing 43	Cytoplasm	other
0.00665	0.014	Ccdc47		CCDC47	coiled-coil domain containing 47	Extracellular Space	other
0.606	-0.073	Ccdc50		Ccdc50	coiled-coil domain containing 50	Cytoplasm	other
0.341	-0.139	Ccdc59		CCDC59	coiled-coil domain containing 59	Nucleus	other
0.0123	0.013	Ccdc6		CCDC6	coiled-coil domain containing 6	Cytoplasm	other
0.166	0.011	Ccdc60		CCDC60	coiled-coil domain containing 60	Other	other
0.964	-0.014	Ccdc62		CCDC62	coiled-coil domain containing 62	Nucleus	transcription regulator
0.0548	-0.025	Ccdc65		CCDC65	coiled-coil domain containing 65	Cytoplasm	other
0.258	-0.077	Ccdc66		CCDC66	coiled-coil domain containing 66	Cytoplasm	other
0.0248	0.07	Ccdc68		CCDC68	coiled-coil domain containing 68	Cytoplasm	other
0.00186	-0.141	Ccdc69		Ccdc69	coiled-coil domain containing 69	Other	other
0.000878	0.065	Ccdc71		Ccdc71	coiled-coil domain containing 71	Other	other
0.136	-0.055	Ccdc73		CCDC73	coiled-coil domain containing 73	Other	other
0.0116	0.035	Ccdc77		CCDC77	coiled-coil domain containing 77	Cytoplasm	other
7.78e-05	0.208	Ccdc80		CCDC80	coiled-coil domain containing 80	Nucleus	other
0.524	-0.045	Ccdc82		CCDC82	coiled-coil domain containing 82	Other	other
0.0019	0.061	Ccdc85a		CCDC85A	coiled-coil domain containing 85A	Other	other
0.136	0.03	Ccdc85b		CCDC85B	coiled-coil domain containing 85B	Cytoplasm	other
0.127	-0.015	Ccdc86		CCDC86	coiled-coil domain containing 86	Nucleus	other
0.602	-0.102	Ccdc88a		CCDC88A	coiled-coil domain containing 88A	Cytoplasm	other
0.0271	-0.036	Ccdc88c		CCDC88C	coiled-coil domain containing 88C	Cytoplasm	other
0.0284	0.02	Ccdc9		CCDC9	coiled-coil domain containing 9	Extracellular Space	other
0.922	-0.078	Ccdc90b		CCDC90B	coiled-coil domain containing 90B	Cytoplasm	other
0.277	-0.025	Ccdc91		CCDC91	coiled-coil domain containing 91	Cytoplasm	other
0.0629	0.023	Ccdc93		CCDC93	coiled-coil domain containing 93	Extracellular Space	other
0.118	0.022	Ccdc97		CCDC97	coiled-coil domain containing 97	Other	other
0.0122	-0.017	Ccdc9b		CCDC9B	coiled-coil domain containing 9B	Other	other
0.0315	0.015	Cchcr1		CCHCR1	coiled-coil alpha-helical rod protein 1	Cytoplasm	other
5.94e-05	0.346	Ccl11		CCL11	C-C motif chemokine ligand 11	Extracellular Space	cytokine
0.00452	0.028	Ccl17		CCL17	C-C motif chemokine ligand 17	Extracellular Space	cytokine
5.18e-05	0.615	Ccl19	D	CCL19	C-C motif chemokine ligand 19	Extracellular Space	cytokine
0.0283	0.018	Gm2564	D	CCL19	C-C motif chemokine ligand 19	Extracellular Space	cytokine
1.15e-15	0.181	Ccl21a		CCL21	C-C motif chemokine ligand 21	Extracellular Space	cytokine
0.591	-0.084	Ccl27a		Ccl27a	chemokine (C-C motif) ligand 27A	Extracellular Space	cytokine
0.0151	0.08	Ccl5		CCL5	C-C motif chemokine ligand 5	Extracellular Space	cytokine
8.64e-08	0.088	Ccl6		Ccl6	chemokine (C-C motif) ligand 6	Extracellular Space	cytokine
0.0282	0.115	Ccl7		Ccl7	chemokine (C-C motif) ligand 7	Extracellular Space	cytokine
7.36e-07	0.08	Ccl8		Ccl8	chemokine (C-C motif) ligand 8	Extracellular Space	other
9.84e-07	0.081	Ccl9		Ccl9	chemokine (C-C motif) ligand 9	Extracellular Space	cytokine
0.000382	0.108	Ccm2		CCM2	CCM2 scaffold protein	Cytoplasm	other
8.52e-07	-0.29	Ccn1		CCN1	cellular communication network factor 1	Extracellular Space	other
1.25e-06	-0.483	Ccn2		CCN2	cellular communication network factor 2	Extracellular Space	growth factor
3.61e-07	-0.482	Ccn3		CCN3	cellular communication network factor 3	Extracellular Space	growth factor
0.0251	-0.018	Ccn5		CCN5	cellular communication network factor 5	Extracellular Space	growth factor
0.578	0.076	Ccna2		CCNA2	cyclin A2	Nucleus	other
0.0439	0.034	Ccnb1		CCNB1	cyclin B1	Cytoplasm	kinase
0.00312	0.054	Ccnb2		CCNB2	cyclin B2	Cytoplasm	other
0.418	-0.082	Ccnc		CCNC	cyclin C	Nucleus	other
1.95e-06	0.139	Ccnd1		CCND1	cyclin D1	Nucleus	transcription regulator
0.79	0.019	Ccnd2		CCND2	cyclin D2	Nucleus	other
0.254	-0.16	Ccnd3		CCND3	cyclin D3	Nucleus	kinase
7.25e-05	0.056	Ccndbp1		CCNDBP1	cyclin D1 binding protein 1	Nucleus	other
0.0251	-0.029	Ccne1		CCNE1	cyclin E1	Nucleus	transcription regulator
0.325	-0.013	Ccne2		CCNE2	cyclin E2	Nucleus	other
0.00347	0.053	Ccng1		CCNG1	cyclin G1	Nucleus	other
0.0206	0.036	Ccng2		CCNG2	cyclin G2	Nucleus	other
0.0493	-0.178	Ccni		CCNI	cyclin I	Other	other
0.222	-0.022	Ccnj		CCNJ	cyclin J	Nucleus	other
0.0553	-0.015	Ccnk		CCNK	cyclin K	Nucleus	kinase
0.00109	-0.23	Ccnl1		CCNL1	cyclin L1	Nucleus	other
0.778	-0.08	Ccnl2		CCNL2	cyclin L2	Nucleus	other
0.659	-0.087	Ccnt1		CCNT1	cyclin T1	Nucleus	transcription regulator
0.246	-0.049	Ccnt2		CCNT2	cyclin T2	Nucleus	transcription regulator
6.21e-06	0.081	Ccny		CCNY	cyclin Y	Nucleus	other
0.00254	0.022	Ccnyl1		CCNYL1	cyclin Y like 1	Plasma Membrane	other
0.085	0.029	Ccp110		CCP110	centriolar coiled-coil protein 110	Cytoplasm	other
0.00143	-0.089	Ccrl2		CCRL2	C-C motif chemokine receptor like 2	Plasma Membrane	G-protein coupled receptor
0.0156	0.088	Ccs		CCS	copper chaperone for superoxide dismutase	Cytoplasm	enzyme
0.0227	0.023	Ccsap		CCSAP	centriole, cilia and spindle associated protein	Cytoplasm	other
0.00012	0.144	Ccser2		CCSER2	coiled-coil serine rich protein 2	Other	other
0.00162	0.118	Cct2		CCT2	chaperonin containing TCP1 subunit 2	Cytoplasm	kinase
0.00229	0.036	Cct3		CCT3	chaperonin containing TCP1 subunit 3	Cytoplasm	other
0.0149	0.071	Cct4		CCT4	chaperonin containing TCP1 subunit 4	Cytoplasm	other
0.607	-0.033	Cct5		CCT5	chaperonin containing TCP1 subunit 5	Cytoplasm	other
7.01e-05	-0.078	Cct6a		CCT6A	chaperonin containing TCP1 subunit 6A	Cytoplasm	other
0.699	-0.042	Cct7		CCT7	chaperonin containing TCP1 subunit 7	Cytoplasm	other
0.00235	0.097	Cct8		CCT8	chaperonin containing TCP1 subunit 8	Cytoplasm	enzyme
0.000488	0.077	Ccz1		CCZ1/CCZ1B	CCZ1 homolog B, vacuolar protein trafficking and biogenesis associated	Cytoplasm	other
5.98e-18	0.313	Cd109		CD109	CD109 molecule	Plasma Membrane	other
1.13e-06	0.196	Cd151		CD151	CD151 molecule (Raph blood group)	Plasma Membrane	other
0.744	-0.027	Cd163		CD163	CD163 molecule	Plasma Membrane	transmembrane receptor
0.384	0.085	Cd200		CD200	CD200 molecule	Plasma Membrane	other
7.3e-20	0.41	Cd248		CD248	CD248 molecule	Plasma Membrane	other
0.212	-0.09	Cd27		CD27	CD27 molecule	Plasma Membrane	transmembrane receptor
0.0138	0.027	Cd274		CD274	CD274 molecule	Plasma Membrane	enzyme
0.000406	0.072	Cd276		CD276	CD276 molecule	Plasma Membrane	other
0.676	-0.056	Cd2ap		CD2AP	CD2 associated protein	Cytoplasm	other
0.00471	0.049	Cd2bp2		CD2BP2	CD2 cytoplasmic tail binding protein 2	Cytoplasm	other
0.851	-0.018	Cd300lg		CD300LG	CD300 molecule like family member g	Plasma Membrane	other
6.26e-06	0.251	Cd302		CD302	CD302 molecule	Plasma Membrane	transmembrane receptor
0.762	-0.072	Cd320		CD320	CD320 molecule	Plasma Membrane	transmembrane receptor
2.73e-11	0.285	Cd34		CD34	CD34 molecule	Plasma Membrane	other
6.66e-10	0.31	Cd36		CD36	CD36 molecule	Plasma Membrane	transmembrane receptor
3.87e-16	0.29	Cd44		CD44	CD44 molecule (Indian blood group)	Plasma Membrane	other
0.178	0.015	Cd46		CD46	CD46 molecule	Plasma Membrane	transmembrane receptor
0.146	-0.014	Cd47		CD47	CD47 molecule	Plasma Membrane	transmembrane receptor
0.365	-0.012	Cd55		CD55	CD55 molecule (Cromer blood group)	Plasma Membrane	other
0.137	0.01	Cd59b		CD59	CD59 molecule (CD59 blood group)	Plasma Membrane	other
0.46	-0.125	Cd59a		Cd59a	CD59a antigen	Plasma Membrane	other
0.000489	0.029	Cd5l		CD5L	CD5 molecule like	Plasma Membrane	transmembrane receptor
0.783	-0.015	Cd63		CD63	CD63 molecule	Plasma Membrane	other
0.00429	0.019	Cd68		CD68	CD68 molecule	Plasma Membrane	other
0.165	0.018	Cd72		CD72	CD72 molecule	Plasma Membrane	transmembrane receptor
6.48e-11	0.042	Cd74		CD74	CD74 molecule	Plasma Membrane	transmembrane receptor
0.988	-0.019	Cd79a		CD79A	CD79a molecule	Plasma Membrane	transmembrane receptor
1.44e-08	0.301	Cd81		CD81	CD81 molecule	Plasma Membrane	other
0.88	-0.031	Cd82		CD82	CD82 molecule	Plasma Membrane	other
0.276	-0.144	Cd9		CD9	CD9 molecule	Plasma Membrane	other
0.00494	0.023	Cd93		CD93	CD93 molecule	Plasma Membrane	other
0.177	-0.017	Cd99l2		CD99L2	CD99 molecule like 2	Plasma Membrane	other
0.00737	0.023	Cda		CDA	cytidine deaminase	Nucleus	enzyme
0.0253	0.027	Cdadc1		CDADC1	cytidine and dCMP deaminase domain containing 1	Other	kinase
0.0309	0.013	Cdc123		CDC123	cell division cycle 123	Cytoplasm	other
0.414	-0.05	Cdc14a		CDC14A	cell division cycle 14A	Nucleus	phosphatase
0.000885	0.074	Cdc14b		CDC14B	cell division cycle 14B	Nucleus	phosphatase
0.0344	0.063	Cdc20		CDC20	cell division cycle 20	Nucleus	other
0.656	-0.065	Cdc23		CDC23	cell division cycle 23	Nucleus	enzyme
0.0382	0.033	Cdc25a		CDC25A	cell division cycle 25A	Nucleus	phosphatase
0.108	0.027	Cdc25b		CDC25B	cell division cycle 25B	Nucleus	phosphatase
0.0282	0.018	Cdc25c		CDC25C	cell division cycle 25C	Nucleus	phosphatase
0.0406	-0.025	Cdc26		CDC26	cell division cycle 26	Nucleus	other
0.00959	0.011	Cdc27		CDC27	cell division cycle 27	Nucleus	other
0.000856	0.057	Cdc34		CDC34	cell division cycle 34, ubiqiutin conjugating enzyme	Nucleus	enzyme
0.223	0.014	Cdc37		CDC37	cell division cycle 37, HSP90 cochaperone	Cytoplasm	other
0.832	-0.139	Cdc37l1		CDC37L1	cell division cycle 37 like 1	Cytoplasm	other
0.625	-0.104	Cdc40		CDC40	cell division cycle 40	Nucleus	other
0.288	0.055	Cdc42		Cdc42	cell division cycle 42	Plasma Membrane	enzyme
0.0113	0.059	Cdc42bpa		CDC42BPA	CDC42 binding protein kinase alpha	Cytoplasm	kinase
0.000931	0.047	Cdc42bpb		CDC42BPB	CDC42 binding protein kinase beta	Cytoplasm	kinase
0.293	0.034	Cdc42bpg		CDC42BPG	CDC42 binding protein kinase gamma	Cytoplasm	kinase
0.00194	0.082	Cdc42ep1		CDC42EP1	CDC42 effector protein 1	Extracellular Space	other
0.00161	0.021	Cdc42ep2		CDC42EP2	CDC42 effector protein 2	Plasma Membrane	other
0.000153	-0.304	Cdc42ep3		CDC42EP3	CDC42 effector protein 3	Cytoplasm	other
0.0496	0.112	Cdc42ep4		CDC42EP4	CDC42 effector protein 4	Cytoplasm	other
0.00163	0.038	Cdc42ep5		CDC42EP5	CDC42 effector protein 5	Cytoplasm	other
0.237	0.054	Cdc42se1		CDC42SE1	CDC42 small effector 1	Plasma Membrane	other
0.372	0.021	Cdc42se2		CDC42SE2	CDC42 small effector 2	Plasma Membrane	other
0.00477	0.027	Cdc45		CDC45	cell division cycle 45	Nucleus	other
0.53	-0.071	Cdc5l		CDC5L	cell division cycle 5 like	Nucleus	transcription regulator
0.0375	0.05	Cdca3		CDCA3	cell division cycle associated 3	Cytoplasm	other
0.202	0.012	Cdca4		CDCA4	cell division cycle associated 4	Nucleus	other
0.18	0.016	Cdca8		CDCA8	cell division cycle associated 8	Nucleus	other
5.22e-08	0.252	Cdh11		CDH11	cadherin 11	Plasma Membrane	other
4.75e-08	0.252	Cdh13		CDH13	cadherin 13	Plasma Membrane	other
0.0227	0.018	Cdh18		CDH18	cadherin 18	Plasma Membrane	other
6.51e-06	0.111	Cdh2		CDH2	cadherin 2	Plasma Membrane	other
0.52	-0.014	Cdh3		CDH3	cadherin 3	Plasma Membrane	other
0.126	-0.024	Cdh4		CDH4	cadherin 4	Plasma Membrane	other
0.0144	-0.011	Cdh5		CDH5	cadherin 5	Plasma Membrane	other
0.0414	-0.074	Cdh6		CDH6	cadherin 6	Plasma Membrane	other
0.0282	0.018	Cdhr1		CDHR1	cadherin related family member 1	Plasma Membrane	other
0.0371	0.023	Cdip1		CDIP1	cell death inducing p53 target 1	Nucleus	other
0.00424	0.047	Cdipt		CDIPT	CDP-diacylglycerol--inositol 3-phosphatidyltransferase	Cytoplasm	enzyme
0.00308	0.082	Cdk1		CDK1	cyclin dependent kinase 1	Nucleus	kinase
0.377	-0.042	Cdk10		CDK10	cyclin dependent kinase 10	Nucleus	kinase
0.0726	-0.033	Cdk11b		CDK11A	cyclin dependent kinase 11A	Nucleus	kinase
0.48	-0.045	Cdk12		CDK12	cyclin dependent kinase 12	Nucleus	kinase
0.00377	0.017	Cdk16		CDK16	cyclin dependent kinase 16	Cytoplasm	kinase
0.00728	0.056	Cdk17		CDK17	cyclin dependent kinase 17	Cytoplasm	kinase
0.0112	0.035	Cdk18		CDK18	cyclin dependent kinase 18	Cytoplasm	kinase
0.0178	-0.045	Cdk19		CDK19	cyclin dependent kinase 19	Nucleus	kinase
0.579	-0.018	Cdk2		CDK2	cyclin dependent kinase 2	Nucleus	kinase
0.00256	0.095	Cdk2ap1		CDK2AP1	cyclin dependent kinase 2 associated protein 1	Nucleus	other
0.714	-0.136	Cdk2ap2		CDK2AP2	cyclin dependent kinase 2 associated protein 2	Nucleus	other
0.278	-0.016	Cdk5		CDK5	cyclin dependent kinase 5	Nucleus	kinase
0.659	-0.021	Cdk5rap1		CDK5RAP1	CDK5 regulatory subunit associated protein 1	Extracellular Space	enzyme
0.747	-0.022	Cdk5rap2		CDK5RAP2	CDK5 regulatory subunit associated protein 2	Cytoplasm	other
0.211	-0.03	Cdk5rap3		CDK5RAP3	CDK5 regulatory subunit associated protein 3	Nucleus	other
0.227	-0.046	Cdk6		CDK6	cyclin dependent kinase 6	Nucleus	kinase
0.531	-0.06	Cdk7		CDK7	cyclin dependent kinase 7	Nucleus	kinase
2.47e-05	0.123	Cdk9		CDK9	cyclin dependent kinase 9	Nucleus	kinase
0.0356	-0.159	Cdkal1		CDKAL1	CDK5 regulatory subunit associated protein 1 like 1	Cytoplasm	enzyme
0.331	-0.133	Cdkl5		CDKL5	cyclin dependent kinase like 5	Nucleus	kinase
1.35e-12	0.545	Cdkn1a		CDKN1A	cyclin dependent kinase inhibitor 1A	Nucleus	kinase
0.0216	0.025	Cdkn1b		CDKN1B	cyclin dependent kinase inhibitor 1B	Nucleus	kinase
0.964	-0.049	Cdkn1c		Cdkn1c	cyclin-dependent kinase inhibitor 1C (P57)	Nucleus	other
0.0112	0.019	Cdkn2a		CDKN2A	cyclin dependent kinase inhibitor 2A	Nucleus	transcription regulator
0.347	-0.1	Cdkn2aip		CDKN2AIP	CDKN2A interacting protein	Nucleus	transcription regulator
0.0252	0.022	Cdkn2aipnl		CDKN2AIPNL	CDKN2A interacting protein N-terminal like	Other	other
0.115	0.015	Cdkn2b		CDKN2B	cyclin dependent kinase inhibitor 2B	Nucleus	transcription regulator
1.51e-09	0.201	Cdkn2c		CDKN2C	cyclin dependent kinase inhibitor 2C	Nucleus	transcription regulator
0.0035	0.05	Cdkn2d		CDKN2D	cyclin dependent kinase inhibitor 2D	Cytoplasm	transcription regulator
0.0178	0.053	Cdkn3		CDKN3	cyclin dependent kinase inhibitor 3	Cytoplasm	phosphatase
0.738	-0.018	Cdnf		CDNF	cerebral dopamine neurotrophic factor	Other	other
2.86e-15	0.544	Cdo1		CDO1	cysteine dioxygenase type 1	Cytoplasm	enzyme
0.00316	0.042	Cdon		CDON	cell adhesion associated, oncogene regulated	Plasma Membrane	other
0.709	-0.053	Cdr2		CDR2	cerebellar degeneration related protein 2	Cytoplasm	other
0.205	0.037	Cdr2l		CDR2L	cerebellar degeneration related protein 2 like	Other	other
0.0414	-0.203	Cds2		CDS2	CDP-diacylglycerol synthase 2	Cytoplasm	enzyme
0.000352	0.037	Cdsn		Cdsn	corneodesmosin	Extracellular Space	other
0.00171	0.096	Cdv3		CDV3	CDV3 homolog	Cytoplasm	other
0.899	-0.022	Cdyl		CDYL	chromodomain Y like	Nucleus	transcription regulator
0.00717	0.061	Cdyl2		CDYL2	chromodomain Y like 2	Nucleus	other
0.000533	0.046	Cebpa		CEBPA	CCAAT enhancer binding protein alpha	Nucleus	transcription regulator
0.833	-0.159	Cebpb		CEBPB	CCAAT enhancer binding protein beta	Nucleus	transcription regulator
1.98e-06	0.134	Cebpg		CEBPG	CCAAT enhancer binding protein gamma	Nucleus	transcription regulator
0.988	-0.063	Cebpz		CEBPZ	CCAAT enhancer binding protein zeta	Nucleus	transcription regulator
0.00286	0.084	Cebpzos		Cebpzos	CCAAT/enhancer binding protein (C/EBP), zeta, opposite strand	Other	other
0.00115	0.086	Cela1		CELA1	chymotrypsin like elastase 1	Extracellular Space	peptidase
0.392	0.012	Celf1		Celf1	CUGBP, Elav-like family member 1	Nucleus	other
0.0319	0.109	Celf2		CELF2	CUGBP Elav-like family member 2	Nucleus	other
0.381	-0.018	Celsr2		CELSR2	cadherin EGF LAG seven-pass G-type receptor 2	Plasma Membrane	G-protein coupled receptor
0.0177	0.153	Cemip		CEMIP	cell migration inducing hyaluronidase 1	Cytoplasm	enzyme
0.00602	-0.05	Cemip2		CEMIP2	cell migration inducing hyaluronidase 2	Cytoplasm	enzyme
0.249	-0.013	Ccdc84		CENATAC	centrosomal AT-AC splicing factor	Cytoplasm	other
0.00267	0.255	Cenpa		CENPA	centromere protein A	Nucleus	other
0.00373	0.097	Cenpb		CENPB	centromere protein B	Nucleus	other
0.0668	0.058	Cenpc1		CENPC	centromere protein C	Nucleus	other
0.0096	0.058	Cenpe		CENPE	centromere protein E	Nucleus	other
0.172	0.093	Cenpf		CENPF	centromere protein F	Nucleus	other
0.0278	0.023	Cenpi		CENPI	centromere protein I	Nucleus	other
2.51e-05	0.075	Cenpk		CENPK	centromere protein K	Nucleus	other
0.0404	0.018	Cenpl		CENPL	centromere protein L	Cytoplasm	other
0.0814	0.023	Cenpm		CENPM	centromere protein M	Cytoplasm	other
0.0177	0.015	Cenpn		CENPN	centromere protein N	Nucleus	other
0.941	-0.011	Cenpo		CENPO	centromere protein O	Nucleus	other
0.406	-0.012	Cenpq		CENPQ	centromere protein Q	Nucleus	other
0.228	-0.065	Cenpw		CENPW	centromere protein W	Nucleus	other
2.5e-05	-0.099	Cenpx		CENPX	centromere protein X	Nucleus	other
0.686	-0.039	Cep104		CEP104	centrosomal protein 104	Cytoplasm	other
0.133	0.029	Cep120		CEP120	centrosomal protein 120	Cytoplasm	other
0.193	0.012	Cep126		CEP126	centrosomal protein 126	Cytoplasm	other
0.00977	0.013	Cep128		CEP128	centrosomal protein 128	Cytoplasm	other
0.805	-0.018	Cep131		CEP131	centrosomal protein 131	Cytoplasm	other
0.218	0.017	Cep135		CEP135	centrosomal protein 135	Cytoplasm	other
0.326	-0.014	Cep162		CEP162	centrosomal protein 162	Nucleus	other
0.195	-0.019	Cep170		CEP170	centrosomal protein 170	Nucleus	other
5.78e-05	0.103	Cep170b		CEP170B	centrosomal protein 170B	Other	other
0.601	-0.091	Cep290		CEP290	centrosomal protein 290	Cytoplasm	transcription regulator
0.0853	-0.061	Cep295		CEP295	centrosomal protein 295	Cytoplasm	other
0.472	-0.07	Cep41		CEP41	centrosomal protein 41	Cytoplasm	other
0.376	-0.026	Cep44		CEP44	centrosomal protein 44	Cytoplasm	other
0.116	0.038	Cep55		CEP55	centrosomal protein 55	Cytoplasm	other
0.0243	-0.139	Cep57		CEP57	centrosomal protein 57	Cytoplasm	other
0.0527	0.037	Cep57l1		CEP57L1	centrosomal protein 57 like 1	Other	other
0.769	-0.084	Cep63		CEP63	centrosomal protein 63	Cytoplasm	other
0.116	-0.033	Cep68		CEP68	centrosomal protein 68	Cytoplasm	other
0.719	-0.05	Cep70		CEP70	centrosomal protein 70	Cytoplasm	other
0.771	-0.02	Cep78		CEP78	centrosomal protein 78	Cytoplasm	other
0.992	-0.043	Cep83os		Cep83os	centrosomal protein 83, opposite strand	Other	other
0.784	-0.061	Cep85		CEP85	centrosomal protein 85	Nucleus	other
0.745	-0.047	Cep85l		CEP85L	centrosomal protein 85 like	Cytoplasm	other
0.401	-0.057	Cep97		CEP97	centrosomal protein 97	Cytoplasm	other
0.331	-0.108	Cept1		CEPT1	choline/ethanolamine phosphotransferase 1	Cytoplasm	enzyme
1.41e-05	0.131	Cercam		CERCAM	cerebral endothelial cell adhesion molecule	Other	other
0.166	-0.035	Cerk		CERK	ceramide kinase	Plasma Membrane	kinase
0.233	0.011	Cerkl		CERKL	ceramide kinase like	Nucleus	other
0.205	-0.044	Cers2		CERS2	ceramide synthase 2	Nucleus	transcription regulator
2.17e-05	0.061	Cers6		CERS6	ceramide synthase 6	Nucleus	transcription regulator
0.00256	0.056	Ces1d		CES1	carboxylesterase 1	Cytoplasm	enzyme
2.23e-06	0.136	Ces2g		Ces2g	carboxylesterase 2G	Other	enzyme
0.355	-0.142	Cetn2		CETN2	centrin 2	Nucleus	enzyme
0.896	-0.122	Cetn3		CETN3	centrin 3	Cytoplasm	other
0.0153	0.041	Cetn4		Cetn4/Gm7094	centrin 4	Cytoplasm	other
0.737	-0.123	Cfap36		CFAP36	cilia and flagella associated protein 36	Extracellular Space	other
0.000434	0.054	Cfap43		CFAP43	cilia and flagella associated protein 43	Cytoplasm	other
0.00204	0.058	Cfap97		CFAP97	cilia and flagella associated protein 97	Other	other
0.00436	0.042	Cfb		CFB	complement factor B	Extracellular Space	peptidase
1.74e-73	1.093	Cfd		CFD	complement factor D	Extracellular Space	peptidase
0.242	0.032	Cfdp1		CFDP1	craniofacial development protein 1	Extracellular Space	other
1.28e-28	0.668	Cfh		CFH	complement factor H	Extracellular Space	other
3.09e-05	0.182	Cfl1		CFL1	cofilin 1	Nucleus	other
0.297	0.061	Cfl2		CFL2	cofilin 2	Extracellular Space	other
3.45e-07	0.18	Cflar		CFLAR	CASP8 and FADD like apoptosis regulator	Cytoplasm	other
0.212	0.019	Cfp		CFP	complement factor properdin	Extracellular Space	other
1.99e-07	0.157	Cgnl1		CGNL1	cingulin like 1	Plasma Membrane	other
4.3e-07	0.071	Cgref1		CGREF1	cell growth regulator with EF-hand domain 1	Extracellular Space	other
0.0278	0.02	Chac1		CHAC1	ChaC glutathione specific gamma-glutamylcyclotransferase 1	Cytoplasm	enzyme
0.0585	0.02	Chac2		CHAC2	ChaC glutathione specific gamma-glutamylcyclotransferase 2	Cytoplasm	enzyme
0.208	-0.115	Chchd1		CHCHD1	coiled-coil-helix-coiled-coil-helix domain containing 1	Nucleus	other
0.00294	0.044	Chchd10		CHCHD10	coiled-coil-helix-coiled-coil-helix domain containing 10	Cytoplasm	other
0.392	-0.03	Chchd2		CHCHD2	coiled-coil-helix-coiled-coil-helix domain containing 2	Cytoplasm	other
0.433	-0.156	Chchd3		CHCHD3	coiled-coil-helix-coiled-coil-helix domain containing 3	Cytoplasm	transcription regulator
0.776	-0.027	Chchd4		CHCHD4	coiled-coil-helix-coiled-coil-helix domain containing 4	Cytoplasm	enzyme
0.00649	0.031	Chchd5		CHCHD5	coiled-coil-helix-coiled-coil-helix domain containing 5	Other	other
0.6	-0.083	Chchd6		CHCHD6	coiled-coil-helix-coiled-coil-helix domain containing 6	Cytoplasm	other
0.789	-0.078	Chchd7		CHCHD7	coiled-coil-helix-coiled-coil-helix domain containing 7	Cytoplasm	other
0.00578	0.07	Chd1		CHD1	chromodomain helicase DNA binding protein 1	Nucleus	enzyme
0.826	-0.052	Chd1l		CHD1L	chromodomain helicase DNA binding protein 1 like	Nucleus	enzyme
0.0626	-0.229	Chd2		CHD2	chromodomain helicase DNA binding protein 2	Nucleus	enzyme
0.0588	-0.143	Chd3		CHD3	chromodomain helicase DNA binding protein 3	Nucleus	enzyme
1.49e-05	0.109	Chd4		CHD4	chromodomain helicase DNA binding protein 4	Nucleus	enzyme
0.0254	-0.193	Chd6		CHD6	chromodomain helicase DNA binding protein 6	Nucleus	enzyme
0.859	-0.011	Chd7		CHD7	chromodomain helicase DNA binding protein 7	Nucleus	enzyme
0.248	-0.048	Chd9		CHD9	chromodomain helicase DNA binding protein 9	Cytoplasm	other
0.00505	0.061	Chek2		CHEK2	checkpoint kinase 2	Nucleus	kinase
9.25e-07	0.191	Chfr		CHFR	checkpoint with forkhead and ring finger domains	Nucleus	enzyme
0.00417	0.05	Chic1		CHIC1	cysteine rich hydrophobic domain 1	Plasma Membrane	other
0.0475	-0.013	Chic2		CHIC2	cysteine rich hydrophobic domain 2	Plasma Membrane	other
0.0775	-0.029	Chka		CHKA	choline kinase alpha	Cytoplasm	kinase
0.69	-0.074	Chkb		CHKB	choline kinase beta	Cytoplasm	kinase
0.181	-0.035	Chm		CHM	CHM Rab escort protein	Cytoplasm	enzyme
0.724	-0.074	Chml		CHML	CHM like Rab escort protein	Cytoplasm	enzyme
0.0126	0.044	Chmp1a		CHMP1A	charged multivesicular body protein 1A	Extracellular Space	peptidase
0.0122	-0.03	Chmp1b		CHMP1B	charged multivesicular body protein 1B	Plasma Membrane	enzyme
0.29	-0.018	Chmp2a		CHMP2A	charged multivesicular body protein 2A	Cytoplasm	other
0.917	-0.083	Chmp2b		CHMP2B	charged multivesicular body protein 2B	Cytoplasm	other
0.242	0.039	Chmp3		CHMP3	charged multivesicular body protein 3	Cytoplasm	other
0.0197	-0.128	Chmp4c		CHMP4C	charged multivesicular body protein 4C	Cytoplasm	other
0.128	0.027	Chmp5		CHMP5	charged multivesicular body protein 5	Cytoplasm	other
1.68e-05	0.094	Chmp7		CHMP7	charged multivesicular body protein 7	Cytoplasm	other
0.000582	0.074	Chn1		CHN1	chimerin 1	Cytoplasm	other
0.119	0.011	Chn1os3		Chn1os3	chimerin 1, opposite strand 3	Other	other
0.667	-0.12	Chordc1		CHORDC1	cysteine and histidine rich domain containing 1	Other	other
0.0657	0.021	Chp1		CHP1	calcineurin like EF-hand protein 1	Cytoplasm	other
0.000169	0.087	Chpf		CHPF	chondroitin polymerizing factor	Cytoplasm	enzyme
2.57e-05	0.128	Chpf2		CHPF2	chondroitin polymerizing factor 2	Cytoplasm	enzyme
0.103	-0.103	Chpt1		CHPT1	choline phosphotransferase 1	Cytoplasm	enzyme
0.0106	0.075	Chrac1		CHRAC1	chromatin accessibility complex subunit 1	Nucleus	enzyme
0.805	-0.041	Chrd		CHRD	chordin	Extracellular Space	other
0.282	0.075	Chrdl1		CHRDL1	chordin like 1	Extracellular Space	other
0.206	-0.033	Chrna1		CHRNA1	cholinergic receptor nicotinic alpha 1 subunit	Plasma Membrane	transmembrane receptor
7.77e-06	0.074	Chrna1os		Chrna1os	cholinergic receptor, nicotinic, alpha polypeptide 1 (muscle), opposite strand	Other	other
0.456	-0.036	Chrnb1		CHRNB1	cholinergic receptor nicotinic beta 1 subunit	Plasma Membrane	transmembrane receptor
0.00185	0.056	Chst1		CHST1	carbohydrate sulfotransferase 1	Cytoplasm	enzyme
0.335	-0.016	Chst10		CHST10	carbohydrate sulfotransferase 10	Cytoplasm	enzyme
0.000643	0.037	Chst12		CHST12	carbohydrate sulfotransferase 12	Cytoplasm	enzyme
0.241	-0.011	Chst15		CHST15	carbohydrate sulfotransferase 15	Plasma Membrane	enzyme
0.288	-0.116	Chst3		CHST3	carbohydrate sulfotransferase 3	Cytoplasm	enzyme
0.00633	0.084	Chsy1		CHSY1	chondroitin sulfate synthase 1	Cytoplasm	enzyme
0.0322	0.02	Chtf8		CHTF8	chromosome transmission fidelity factor 8	Cytoplasm	other
0.25	-0.025	Chtop		Chtop	chromatin target of PRMT1	Nucleus	other
0.0366	0.016	Chuk		CHUK	component of inhibitor of nuclear factor kappa B kinase complex	Cytoplasm	kinase
0.0296	0.032	Churc1		CHURC1	churchill domain containing 1	Nucleus	transcription regulator
0.000148	0.097	Ciao1		CIAO1	cytosolic iron-sulfur assembly component 1	Nucleus	transcription regulator
0.000752	-0.055	Ciao2b		CIAO2B	cytosolic iron-sulfur assembly component 2B	Cytoplasm	other
0.0676	0.025	Ciart		CIART	circadian associated repressor of transcription	Nucleus	other
4.1e-05	0.04	Cib1		CIB1	calcium and integrin binding 1	Nucleus	other
0.559	-0.017	Cib2		CIB2	calcium and integrin binding family member 2	Cytoplasm	kinase
0.105	-0.012	Cic		CIC	capicua transcriptional repressor	Nucleus	transcription regulator
0.407	-0.018	Cidea		CIDEA	cell death inducing DFFA like effector a	Cytoplasm	other
0.0282	0.011	Cideb		CIDEB	cell death inducing DFFA like effector b	Cytoplasm	other
2.1e-08	0.118	Cidec		CIDEC	cell death inducing DFFA like effector c	Cytoplasm	other
0.0043	0.025	Cilp		CILP	cartilage intermediate layer protein	Extracellular Space	phosphatase
0.59	-0.012	Cilp2		CILP2	cartilage intermediate layer protein 2	Extracellular Space	other
0.919	-0.073	Cir1		CIR1	corepressor interacting with RBPJ, CIR1	Nucleus	transcription regulator
0.962	-0.048	Cirbp		CIRBP	cold inducible RNA binding protein	Nucleus	translation regulator
0.976	-0.102	Cisd1		CISD1	CDGSH iron sulfur domain 1	Cytoplasm	other
0.862	-0.09	Cisd2		CISD2	CDGSH iron sulfur domain 2	Cytoplasm	other
0.0849	0.032	Cisd3		CISD3	CDGSH iron sulfur domain 3	Cytoplasm	other
0.0525	0.015	Cit		CIT	citron rho-interacting serine/threonine kinase	Cytoplasm	kinase
0.147	-0.02	Cited2		CITED2	Cbp/p300 interacting transactivator with Glu/Asp rich carboxy-terminal domain 2	Nucleus	transcription regulator
0.519	-0.027	Cited4		CITED4	Cbp/p300 interacting transactivator with Glu/Asp rich carboxy-terminal domain 4	Nucleus	transcription regulator
0.117	0.049	Ciz1		CIZ1	CDKN1A interacting zinc finger protein 1	Nucleus	transporter
0.00735	0.037	Ckap2		CKAP2	cytoskeleton associated protein 2	Cytoplasm	other
0.0527	0.018	Ckap2l		CKAP2L	cytoskeleton associated protein 2 like	Cytoplasm	other
0.0614	0.034	Ckap4		CKAP4	cytoskeleton associated protein 4	Cytoplasm	other
0.3	-0.163	Ckap5		CKAP5	cytoskeleton associated protein 5	Nucleus	transcription regulator
0.368	0.021	Cks1b		CKS1B	CDC28 protein kinase regulatory subunit 1B	Other	kinase
0.7	-0.041	Cks1brt		Cks1brt	CDC28 protein kinase 1b, retrogene	Cytoplasm	other
0.0259	0.217	Cks2		CKS2	CDC28 protein kinase regulatory subunit 2	Other	kinase
4.57e-06	0.134	Clasp1		CLASP1	cytoplasmic linker associated protein 1	Cytoplasm	other
0.632	-0.128	Clasrp		Clasrp	CLK4-associating serine/arginine rich protein	Nucleus	other
0.0274	0.092	Clca3a2		Clca3a1/Clca3a2	chloride channel accessory 3A1	Plasma Membrane	ion channel
0.321	-0.138	Clcc1		CLCC1	chloride channel CLIC like 1	Cytoplasm	ion channel
0.497	-0.023	Clcn2		CLCN2	chloride voltage-gated channel 2	Plasma Membrane	ion channel
0.000141	0.101	Clcn4		CLCN4	chloride voltage-gated channel 4	Plasma Membrane	ion channel
0.081	-0.052	Clcn6		CLCN6	chloride voltage-gated channel 6	Plasma Membrane	ion channel
0.821	-0.036	Clcn7		CLCN7	chloride voltage-gated channel 7	Plasma Membrane	ion channel
0.0179	0.027	Cldn10		CLDN10	claudin 10	Plasma Membrane	other
0.087	0.049	Cldn12		CLDN12	claudin 12	Plasma Membrane	other
0.00118	0.07	Cldn15		CLDN15	claudin 15	Plasma Membrane	other
0.401	-0.042	Cldn22		CLDN22	claudin 22	Plasma Membrane	other
1.15e-09	0.158	Cldn3		CLDN3	claudin 3	Plasma Membrane	transmembrane receptor
5.5e-05	0.051	Cldn5		CLDN5	claudin 5	Plasma Membrane	other
0.107	0.012	Cldn7		CLDN7	claudin 7	Plasma Membrane	other
0.0212	0.03	Cldnd1		CLDND1	claudin domain containing 1	Plasma Membrane	other
7.99e-07	0.192	Clec11a		CLEC11A	C-type lectin domain containing 11A	Extracellular Space	growth factor
0.77	-0.013	Clec16a		CLEC16A	C-type lectin domain containing 16A	Cytoplasm	other
3.64e-07	0.219	Clec2d		Clec2d (includes others)	C-type lectin domain family 2, member d	Plasma Membrane	transmembrane receptor
0.104	-0.06	Clec3b		CLEC3B	C-type lectin domain family 3 member B	Extracellular Space	other
7.35e-11	0.335	Clic1		CLIC1	chloride intracellular channel 1	Nucleus	ion channel
0.684	0.058	Clic4		CLIC4	chloride intracellular channel 4	Plasma Membrane	ion channel
0.0776	0.016	Clic5		CLIC5	chloride intracellular channel 5	Cytoplasm	ion channel
0.738	-0.084	Clint1		CLINT1	clathrin interactor 1	Cytoplasm	other
0.871	-0.045	Clip1		CLIP1	CAP-Gly domain containing linker protein 1	Cytoplasm	other
0.0313	0.022	Clip2		CLIP2	CAP-Gly domain containing linker protein 2	Cytoplasm	transcription regulator
0.00562	0.04	Clip3		CLIP3	CAP-Gly domain containing linker protein 3	Plasma Membrane	other
0.0652	0.018	Clip4		CLIP4	CAP-Gly domain containing linker protein family member 4	Other	other
0.00752	-0.189	Clk1		CLK1	CDC like kinase 1	Nucleus	kinase
0.000473	0.06	Clk3		CLK3	CDC like kinase 3	Nucleus	kinase
0.00405	0.047	Clk4		CLK4	CDC like kinase 4	Nucleus	kinase
0.818	-0.062	Clmp		CLMP	CXADR like membrane protein	Plasma Membrane	other
0.0027	0.059	Cln3		CLN3	CLN3 lysosomal/endosomal transmembrane protein, battenin	Cytoplasm	other
0.0139	0.027	Cln5		CLN5	CLN5 intracellular trafficking protein	Cytoplasm	other
0.0195	0.023	Cln6		CLN6	CLN6 transmembrane ER protein	Cytoplasm	other
0.487	-0.035	Cln8		CLN8	CLN8 transmembrane ER and ERGIC protein	Cytoplasm	other
0.132	-0.032	Clns1a		CLNS1A	chloride nucleotide-sensitive channel 1A	Plasma Membrane	ion channel
0.208	-0.017	Clock		CLOCK	clock circadian regulator	Nucleus	transcription regulator
0.861	-0.023	Clp1		CLP1	cleavage factor polyribonucleotide kinase subunit 1	Nucleus	kinase
0.00839	0.018	Clpb		CLPB	caseinolytic mitochondrial matrix peptidase chaperone subunit B	Nucleus	transcription regulator
0.0924	-0.047	Clpp		CLPP	caseinolytic mitochondrial matrix peptidase proteolytic subunit	Cytoplasm	peptidase
0.121	-0.136	Clptm1l		CLPTM1L	CLPTM1 like	Other	other
0.501	-0.021	Clstn1		CLSTN1	calsyntenin 1	Plasma Membrane	other
0.0071	0.037	Clstn2		CLSTN2	calsyntenin 2	Plasma Membrane	transporter
0.0112	0.018	Clstn3		CLSTN3	calsyntenin 3	Plasma Membrane	other
5.4e-05	0.191	Clta		CLTA	clathrin light chain A	Plasma Membrane	other
6.01e-06	0.23	Cltb		CLTB	clathrin light chain B	Plasma Membrane	other
0.267	-0.11	Cltc		CLTC	clathrin heavy chain	Plasma Membrane	other
0.289	-0.067	Cluap1		CLUAP1	clusterin associated protein 1	Nucleus	other
0.0376	0.026	Clybl		CLYBL	citramalyl-CoA lyase	Cytoplasm	enzyme
0.0342	0.03	Cma1		CMA1	chymase 1	Extracellular Space	peptidase
0.0408	0.034	Cmas		CMAS	cytidine monophosphate N-acetylneuraminic acid synthetase	Nucleus	enzyme
1.27e-05	0.093	Cmbl		CMBL	carboxymethylenebutenolidase homolog	Cytoplasm	enzyme
0.0127	0.017	Cmc2		CMC2	C-X9-C motif containing 2	Cytoplasm	other
0.672	-0.025	Mtcp1		CMC4	C-X9-C motif containing 4	Cytoplasm	other
0.0272	0.06	Cmip		CMIP	c-Maf inducing protein	Cytoplasm	other
0.00015	0.141	Cmpk1		CMPK1	cytidine/uridine monophosphate kinase 1	Nucleus	kinase
0.749	-0.017	Cmpk2		CMPK2	cytidine/uridine monophosphate kinase 2	Cytoplasm	kinase
0.226	0.014	Cmss1		CMSS1	cms1 ribosomal small subunit homolog	Other	other
0.0022	0.065	Cmtm3		CMTM3	CKLF like MARVEL transmembrane domain containing 3	Extracellular Space	cytokine
8.25e-05	0.114	Cmtm4		CMTM4	CKLF like MARVEL transmembrane domain containing 4	Extracellular Space	cytokine
0.000177	0.098	Cmtm7		CMTM7	CKLF like MARVEL transmembrane domain containing 7	Extracellular Space	cytokine
0.0829	0.011	Cmtr2		CMTR2	cap methyltransferase 2	Other	enzyme
0.0412	-0.052	Cmya5		Cmya5	cardiomyopathy associated 5	Cytoplasm	other
0.0828	0.012	Cnbd2		CNBD2	cyclic nucleotide binding domain containing 2	Cytoplasm	other
0.336	-0.085	Cnbp		CNBP	CCHC-type zinc finger nucleic acid binding protein	Nucleus	transcription regulator
0.00976	0.053	Cndp2		CNDP2	carnosine dipeptidase 2	Cytoplasm	peptidase
0.0525	0.015	Cngb1		Cngb1	cyclic nucleotide gated channel beta 1	Other	ion channel
1.42e-05	0.143	Cnih1		CNIH1	cornichon family AMPA receptor auxiliary protein 1	Plasma Membrane	other
0.141	0.019	Cnih4		CNIH4	cornichon family AMPA receptor auxiliary protein 4	Plasma Membrane	other
0.112	0.019	Cnksr1		CNKSR1	connector enhancer of kinase suppressor of Ras 1	Cytoplasm	other
0.036	0.023	Cnksr3		CNKSR3	CNKSR family member 3	Plasma Membrane	kinase
0.773	0.045	Cnn1		CNN1	calponin 1	Cytoplasm	other
0.241	-0.119	Cnn3		CNN3	calponin 3	Cytoplasm	other
0.117	0.036	Cnnm2		CNNM2	cyclin and CBS domain divalent metal cation transport mediator 2	Plasma Membrane	transporter
0.655	-0.086	Cnnm3		CNNM3	cyclin and CBS domain divalent metal cation transport mediator 3	Other	other
0.0285	0.034	Cnnm4		CNNM4	cyclin and CBS domain divalent metal cation transport mediator 4	Plasma Membrane	transporter
0.498	0.014	Cnot1		CNOT1	CCR4-NOT transcription complex subunit 1	Cytoplasm	other
0.474	-0.11	Cnot10		CNOT10	CCR4-NOT transcription complex subunit 10	Cytoplasm	other
0.127	-0.055	Cnot11		CNOT11	CCR4-NOT transcription complex subunit 11	Cytoplasm	other
0.572	-0.076	Cnot2		CNOT2	CCR4-NOT transcription complex subunit 2	Nucleus	transcription regulator
0.863	-0.066	Cnot3		CNOT3	CCR4-NOT transcription complex subunit 3	Cytoplasm	other
0.754	-0.027	Cnot4		CNOT4	CCR4-NOT transcription complex subunit 4	Cytoplasm	enzyme
0.00294	0.085	Cnot6		CNOT6	CCR4-NOT transcription complex subunit 6	Nucleus	enzyme
0.0708	-0.016	Cnot6l		CNOT6L	CCR4-NOT transcription complex subunit 6 like	Cytoplasm	enzyme
0.356	-0.018	Cnot7		CNOT7	CCR4-NOT transcription complex subunit 7	Nucleus	transcription regulator
0.00103	0.024	Cnp		CNP	2',3'-cyclic nucleotide 3' phosphodiesterase	Cytoplasm	enzyme
0.000973	0.076	Cnppd1		CNPPD1	cyclin Pas1/PHO80 domain containing 1	Other	other
0.967	-0.033	Cnpy2		CNPY2	canopy FGF signaling regulator 2	Plasma Membrane	other
0.00712	0.039	Cnpy3		CNPY3	canopy FGF signaling regulator 3	Cytoplasm	other
0.00175	0.069	Cnpy4		CNPY4	canopy FGF signaling regulator 4	Other	other
0.19	0.019	Cnrip1		CNRIP1	cannabinoid receptor interacting protein 1	Extracellular Space	other
0.112	0.013	Cnst		CNST	consortin, connexin sorting protein	Cytoplasm	other
0.636	-0.117	Cntln		CNTLN	centlein	Cytoplasm	other
0.172	0.024	Cntn6		CNTN6	contactin 6	Plasma Membrane	enzyme
0.244	-0.038	Cntrl		CNTRL	centriolin	Nucleus	transcription regulator
0.00248	0.091	Coa3		COA3	cytochrome c oxidase assembly factor 3	Cytoplasm	other
0.0229	0.033	Coa4		COA4	cytochrome c oxidase assembly factor 4 homolog	Cytoplasm	other
0.00012	0.09	Coa5		COA5	cytochrome c oxidase assembly factor 5	Cytoplasm	other
0.21	-0.06	Coa6		Coa6	cytochrome c oxidase assembly factor 6	Cytoplasm	other
0.0185	0.023	Coa7		COA7	cytochrome c oxidase assembly factor 7	Cytoplasm	other
0.063	0.019	Coasy		COASY	Coenzyme A synthase	Cytoplasm	kinase
0.906	-0.098	Cobl		COBL	cordon-bleu WH2 repeat protein	Plasma Membrane	other
4.87e-05	0.146	Cobll1		COBLL1	cordon-bleu WH2 repeat protein like 1	Extracellular Space	other
0.18	-0.077	Cog1		COG1	component of oligomeric golgi complex 1	Cytoplasm	transporter
0.155	0.016	Cog2		COG2	component of oligomeric golgi complex 2	Cytoplasm	other
0.669	-0.083	Cog3		COG3	component of oligomeric golgi complex 3	Cytoplasm	other
0.00071	0.065	Cog4		COG4	component of oligomeric golgi complex 4	Cytoplasm	transporter
0.462	-0.012	Cog5		COG5	component of oligomeric golgi complex 5	Cytoplasm	transporter
0.941	-0.082	Cog6		COG6	component of oligomeric golgi complex 6	Cytoplasm	transporter
0.74	0.06	Cog7		COG7	component of oligomeric golgi complex 7	Cytoplasm	transporter
0.861	-0.073	Cog8		COG8	component of oligomeric golgi complex 8	Cytoplasm	transporter
0.0179	0.034	Col11a1		COL11A1	collagen type XI alpha 1 chain	Extracellular Space	other
0.445	-0.013	Col11a2		COL11A2	collagen type XI alpha 2 chain	Extracellular Space	other
6.45e-07	0.171	Col12a1		COL12A1	collagen type XII alpha 1 chain	Extracellular Space	other
1.67e-05	0.248	Col14a1		COL14A1	collagen type XIV alpha 1 chain	Extracellular Space	other
0.000122	0.22	Col15a1		COL15A1	collagen type XV alpha 1 chain	Extracellular Space	other
2.18e-11	0.263	Col16a1		COL16A1	collagen type XVI alpha 1 chain	Extracellular Space	other
0.206	0.058	Col18a1		COL18A1	collagen type XVIII alpha 1 chain	Extracellular Space	other
0.00553	-0.112	Col19a1		COL19A1	collagen type XIX alpha 1 chain	Extracellular Space	other
5.1e-24	1.13	Col1a1		COL1A1	collagen type I alpha 1 chain	Extracellular Space	other
1.63e-26	0.872	Col1a2		COL1A2	collagen type I alpha 2 chain	Extracellular Space	other
0.0718	-0.199	Col27a1		COL27A1	collagen type XXVII alpha 1 chain	Extracellular Space	other
1.71e-06	0.57	Col3a1		COL3A1	collagen type III alpha 1 chain	Extracellular Space	other
7.51e-17	0.51	Col4a1		COL4A1	collagen type IV alpha 1 chain	Extracellular Space	other
2.52e-14	0.48	Col4a2		COL4A2	collagen type IV alpha 2 chain	Extracellular Space	other
1.51e-05	0.128	Col4a3		COL4A3	collagen type IV alpha 3 chain	Extracellular Space	other
0.00703	0.103	Col4a4		COL4A4	collagen type IV alpha 4 chain	Extracellular Space	other
0.4	0.012	Col4a5		COL4A5	collagen type IV alpha 5 chain	Extracellular Space	other
0.0747	0.048	Col4a6		COL4A6	collagen type IV alpha 6 chain	Extracellular Space	other
1.19e-09	0.365	Col5a1		COL5A1	collagen type V alpha 1 chain	Extracellular Space	other
5.6e-19	0.695	Col5a2		COL5A2	collagen type V alpha 2 chain	Extracellular Space	other
0.000936	0.161	Col5a3		COL5A3	collagen type V alpha 3 chain	Extracellular Space	other
8.23e-08	0.357	Col6a1		COL6A1	collagen type VI alpha 1 chain	Extracellular Space	other
2.07e-08	0.346	Col6a2		COL6A2	collagen type VI alpha 2 chain	Extracellular Space	other
2.64e-18	0.586	Col6a3		COL6A3	collagen type VI alpha 3 chain	Extracellular Space	other
2.59e-20	0.816	Col8a1		COL8A1	collagen type VIII alpha 1 chain	Extracellular Space	other
0.0177	0.024	Col8a2		COL8A2	collagen type VIII alpha 2 chain	Extracellular Space	other
0.000342	0.401	Colec11		COLEC11	collectin subfamily member 11	Extracellular Space	other
0.952	-0.062	Colec12		COLEC12	collectin subfamily member 12	Plasma Membrane	transmembrane receptor
0.303	-0.012	Colgalt1		COLGALT1	collagen beta(1-O)galactosyltransferase 1	Cytoplasm	enzyme
0.376	0.013	Commd10		COMMD10	COMM domain containing 10	Nucleus	other
0.00209	0.086	Commd2		COMMD2	COMM domain containing 2	Other	other
0.0676	0.03	Commd3		COMMD3	COMM domain containing 3	Extracellular Space	other
0.000847	0.085	Bmi1		COMMD3-BMI1	COMMD3-BMI1 readthrough	Nucleus	transcription regulator
0.838	-0.049	Commd5		COMMD5	COMM domain containing 5	Nucleus	other
0.33	-0.028	Commd6		Commd6	COMM domain containing 6	Other	other
0.123	-0.052	Commd8		COMMD8	COMM domain containing 8	Other	other
0.944	-0.016	Commd9		COMMD9	COMM domain containing 9	Cytoplasm	other
5.63e-22	0.544	Comp		COMP	cartilage oligomeric matrix protein	Extracellular Space	other
0.00834	0.081	Comt		COMT	catechol-O-methyltransferase	Cytoplasm	enzyme
0.00769	0.032	Comtd1		COMTD1	catechol-O-methyltransferase domain containing 1	Plasma Membrane	enzyme
0.00602	-0.039	Cop1		COP1	COP1 E3 ubiquitin ligase	Cytoplasm	enzyme
0.591	-0.051	Copa		COPA	COPI coat complex subunit alpha	Cytoplasm	transporter
0.35	-0.062	Copb1		COPB1	COPI coat complex subunit beta 1	Cytoplasm	transporter
0.101	0.049	Copb2		COPB2	COPI coat complex subunit beta 2	Cytoplasm	transporter
0.415	-0.141	Cope		COPE	COPI coat complex subunit epsilon	Cytoplasm	transporter
0.000158	0.091	Copg1		COPG1	COPI coat complex subunit gamma 1	Cytoplasm	transporter
0.0125	0.02	Copg2		COPG2	COPI coat complex subunit gamma 2	Cytoplasm	transporter
0.0187	0.031	Coprs		COPRS	coordinator of PRMT5 and differentiation stimulator	Nucleus	other
0.073	0.011	Cops2		Cops2	COP9 signalosome subunit 2	Nucleus	transcription regulator
0.483	-0.042	Cops3		COPS3	COP9 signalosome subunit 3	Cytoplasm	other
0.314	-0.043	Cops4		COPS4	COP9 signalosome subunit 4	Cytoplasm	peptidase
0.826	-0.073	Cops5		COPS5	COP9 signalosome subunit 5	Nucleus	transcription regulator
0.103	-0.161	Cops6		COPS6	COP9 signalosome subunit 6	Nucleus	other
0.00475	0.056	Cops7a		COPS7A	COP9 signalosome subunit 7A	Cytoplasm	other
0.977	-0.039	Cops7b		COPS7B	COP9 signalosome subunit 7B	Cytoplasm	other
6.52e-07	-0.331	Cops9		COPS9	COP9 signalosome subunit 9	Nucleus	other
0.0363	-0.159	Copz1		COPZ1	COPI coat complex subunit zeta 1	Cytoplasm	transporter
0.309	-0.131	Copz2		COPZ2	COPI coat complex subunit zeta 2	Cytoplasm	transporter
0.0897	0.021	Coq10a		COQ10A	coenzyme Q10A	Cytoplasm	other
0.188	-0.023	Coq10b		COQ10B	coenzyme Q10B	Cytoplasm	other
0.686	-0.046	Coq2		COQ2	coenzyme Q2, polyprenyltransferase	Cytoplasm	enzyme
0.127	0.018	Coq3		COQ3	coenzyme Q3, methyltransferase	Cytoplasm	enzyme
0.934	-0.03	Coq4		COQ4	coenzyme Q4	Cytoplasm	other
0.0407	0.01	Coq5		COQ5	coenzyme Q5, methyltransferase	Cytoplasm	enzyme
0.156	-0.076	Coq6		COQ6	coenzyme Q6, monooxygenase	Cytoplasm	enzyme
0.354	-0.013	Coq7		COQ7	coenzyme Q7, hydroxylase	Cytoplasm	enzyme
0.095	-0.012	Coq9		COQ9	coenzyme Q9	Cytoplasm	other
0.0593	-0.027	Coro1a		CORO1A	coronin 1A	Cytoplasm	other
0.000766	0.065	Coro1b		CORO1B	coronin 1B	Cytoplasm	other
0.566	-0.034	Coro1c		CORO1C	coronin 1C	Cytoplasm	other
0.0117	0.021	Coro2b		CORO2B	coronin 2B	Plasma Membrane	other
1.34e-10	0.207	Coro6		CORO6	coronin 6	Extracellular Space	other
0.595	-0.057	Coro7		CORO7/CORO7-PAM16	coronin 7	Cytoplasm	other
1.38e-07	0.081	Cotl1		COTL1	coactosin like F-actin binding protein 1	Cytoplasm	other
0.931	-0.012	Cox10		COX10	cytochrome c oxidase assembly factor heme A:farnesyltransferase COX10	Cytoplasm	enzyme
0.865	-0.042	Cox11		COX11	cytochrome c oxidase copper chaperone COX11	Cytoplasm	enzyme
0.652	-0.053	Cox14		COX14	cytochrome c oxidase assembly factor COX14	Cytoplasm	other
0.434	-0.024	Cox15		COX15	cytochrome c oxidase assembly homolog COX15	Cytoplasm	enzyme
0.516	-0.058	Cox16		COX16	cytochrome c oxidase assembly factor COX16	Cytoplasm	other
0.0382	-0.136	Cox17		COX17	cytochrome c oxidase copper chaperone COX17	Cytoplasm	enzyme
0.268	-0.033	Cox18		COX18	cytochrome c oxidase assembly factor COX18	Cytoplasm	other
0.00941	0.061	Cox19		COX19	cytochrome c oxidase assembly factor COX19	Cytoplasm	other
0.79	-0.098	Cox20		COX20	cytochrome c oxidase assembly factor COX20	Cytoplasm	other
0.00042	-0.135	Cox4i1		COX4I1	cytochrome c oxidase subunit 4I1	Cytoplasm	enzyme
0.000106	0.325	Cox4i2		COX4I2	cytochrome c oxidase subunit 4I2	Cytoplasm	enzyme
0.373	-0.013	Cox5a		COX5A	cytochrome c oxidase subunit 5A	Cytoplasm	enzyme
0.43	0.04	Cox5b		Cox5b/Gm34962	cytochrome c oxidase subunit 5B	Cytoplasm	other
3.53e-07	-0.227	Cox6a1		COX6A1	cytochrome c oxidase subunit 6A1	Cytoplasm	enzyme
0.0959	-0.109	Cox6b1		COX6B1	cytochrome c oxidase subunit 6B1	Cytoplasm	enzyme
0.000391	0.263	Cox6b2		COX6B2	cytochrome c oxidase subunit 6B2	Cytoplasm	enzyme
1.98e-08	-0.219	Cox6c		Cox6c	cytochrome c oxidase subunit 6C	Cytoplasm	enzyme
0.00021	0.058	Cox7a1		COX7A1	cytochrome c oxidase subunit 7A1	Cytoplasm	enzyme
0.0278	-0.094	Cox7a2		COX7A2	cytochrome c oxidase subunit 7A2	Cytoplasm	enzyme
0.0825	0.083	Cox7a2l		COX7A2L	cytochrome c oxidase subunit 7A2 like	Cytoplasm	enzyme
0.0811	-0.125	Cox7b		COX7B	cytochrome c oxidase subunit 7B	Cytoplasm	enzyme
1.61e-11	-0.271	Cox7c		Cox7c	cytochrome c oxidase subunit 7C	Cytoplasm	other
2.64e-08	-0.219	Cox8a		COX8A	cytochrome c oxidase subunit 8A	Cytoplasm	enzyme
[truncated: 8,376 more rows]

## Sheet: Pathway analysis
Canonical Pathways
Ingenuity Canonical Pathways	-log(p-value)	zScore	Ratio	Molecules
AMPK Signaling	0	0.333333	0.0672	ACTB,BRD7,CCND1,CDKN1A,CPT1A,EEF2K,EIF4EBP1,FASN,GNA13,GNAS,GNB1,GNG11,MAPK1,PIK3R1,RAB11A,SMARCD3
ATM Signaling	0		0.0632	CBX3,CDKN1A,GADD45G,JUN,NFKBIA,TRIM28
Activation of IRF by Cytosolic Pattern Recognition Receptors	0		0.0556	ISG15,JUN,NFKBIA
Adenosine Nucleotides Degradation II	0		0.0667	XDH
Airway Inflammation in Asthma	0		0.0714	TGFB1,TGFB2
Airway Pathology in Chronic Obstructive Pulmonary Disease	0		0.0762	APOD,CXCL3,FGF2,IL1B,LCN2,MMP2,TGFB1,TGFB2
Allograft Rejection Signaling	0		0.0191	B2M,H2-M1/H2-M9,H2-T22,HLA-A,HLA-E
Altered T Cell and B Cell Signaling in Rheumatoid Arthritis	0		0.0172	CCL21,HLA-A,IL1B,SPP1,TGFB1
Amyloid Processing	0		0.06	APP,CAPN1,MAPK1
Antiproliferative Role of TOB in T Cell Signaling	0	0	0.0168	MAPK1,PABPC1,TGFB1,TGFB2
Apelin Pancreas Signaling Pathway	0		0.0222	PIK3R1
Assembly of RNA Polymerase II Complex	0		0.0625	POLR2J,TAF10,TAF13
Autoimmune Thyroid Disease Signaling	0		0.00823	HLA-A,HLA-E
B Cell Development	0		0.0357	HLA-A
B Cell Receptor Signaling	0	1.96396	0.0502	BCL2L1,CAMK2G,CFL1,EGR1,GAB2,JUN,KRAS,MAP2K7,MAP3K1,MAPK1,MEF2C,NFAT5,NFATC4,NFKBIA,PIK3R1,PTEN,PTPN11,RAC1,RAP1A,RAP1B,RASD1,SHC1
CCR5 Signaling in Macrophages	0	-0.447214	0.0356	CACNA1C,CACNB3,FOS,GNA13,GNAS,GNB1,GNG11,ITPR1,JUN,MAPK1,PRKCA
CD28 Signaling in T Helper Cells	0	0	0.0443	ARPC1A,ARPC2,ARPC3,FOS,HLA-A,ITPR1,JUN,MAP3K1,NFAT5,NFATC4,NFKBIA,PIK3R1,PTPN11,RAC1
CDC42 Signaling	0	0.942809	0.0756	ARPC1A,ARPC2,ARPC3,B2M,BAIAP2,CFL1,FOS,H2-M1/H2-M9,H2-T22,HLA-A,HLA-E,ITGA11,ITGA4,ITGA5,ITGA8,ITGA9,ITGB5,JUN,MAPK1,MPRIP,MYL12B,MYL6,MYL9,MYLK,PAK3,PPP1CB,PPP1R12A
CREB Signaling in Neurons	0	3.66667	0.0692	ADCY5,ADGRA2,ADGRF5,AGTR1,CACNA1C,CACNB3,CAMK2G,EDNRA,F2R,FGF2,FGFR1,FLT1,FZD1,FZD4,GNA13,GNAS,GNB1,GNG11,GPRC5B,IGF1,IGF2R,ITPR1,KRAS,MAPK1,NPY1R,NTRK2,NTRK3,P2RY6,PDGFRB,PIK3R1,PLCB4,POLR2J,PRKCA,RAP1A,RAP1B,RASD1,S1PR3,SHC1,TGFB1,TGFB2
CTLA4 Signaling in Cytotoxic T Lymphocytes	0		0.0246	B2M,CLTA,CLTB,HLA-A,HLA-E,PIK3R1,PTPN11
Calcium-induced T Lymphocyte Apoptosis	0	0	0.0154	HLA-A,ITPR1,NR4A1,PRKCA
Cell Cycle Control of Chromosomal Replication	0		0.0566	CDK9,ORC4,POLA1
Cell Cycle Regulation by BTG Family Proteins	0		0.0571	BTG2,CCND1
Cell Cycle: G2/M DNA Damage Checkpoint Regulation	0		0.06	CDKN1A,CKS2,YWHAE
Choline Biosynthesis III	0		0.0714	PLD3
Chondroitin Sulfate Biosynthesis	0		0.0408	CHPF2,CSGALNACT2
Chondroitin Sulfate Biosynthesis (Late Stages)	0		0.0244	CSGALNACT2
Circadian Rhythm Signaling	0		0.0625	BHLHE40,GRINA
Colanic Acid Building Blocks Biosynthesis	0		0.0714	PMM1
Communication between Innate and Adaptive Immune Cells	0		0.00741	B2M,HLA-A,HLA-E,IL1B
Cyclins and Cell Cycle Regulation	0	-1.34164	0.0617	CCND1,CDKN1A,CDKN2C,TGFB1,TGFB2
Cytotoxic T Lymphocyte-mediated Apoptosis of Target Cells	0		0.0128	B2M,HLA-A,HLA-E
D-myo-inositol (1,3,4)-trisphosphate Biosynthesis	0		0.0556	PTEN
D-myo-inositol (1,4,5)-Trisphosphate Biosynthesis	0		0.0385	PLCB4
DNA Double-Strand Break Repair by Homologous Recombination	0		0.0714	POLA1
Dendritic Cell Maturation	0	2.84019	0.0408	B2M,COL1A1,COL1A2,COL3A1,COL5A3,HLA-A,HLA-E,IL1B,LEPR,MAPK1,NFKBIA,PIK3R1,PLCB4,TNFRSF11B,TNFRSF1A
Dermatan Sulfate Biosynthesis	0		0.0577	CHPF2,CSGALNACT2,DSE
Dermatan Sulfate Biosynthesis (Late Stages)	0		0.0256	DSE
Differential Regulation of Cytokine Production in Macrophages and T Helper Cells by IL-17A and IL-17F	0		0.0667	IL1B
Eicosanoid Signaling	0		0.0476	DPEP1,PLA2R1,PRDX6
Endocannabinoid Neuronal Synapse Pathway	0	1.66667	0.0616	ADCY5,CACNA1C,CACNB3,GNB1,GNG11,GRINA,ITPR1,MAPK1,PLCB4
Endoplasmic Reticulum Stress Pathway	0		0.05	HSPA5
Estrogen-mediated S-phase Entry	0		0.0769	CCND1,CDKN1A
Extrinsic Prothrombin Activation Pathway	0		0.0625	THBD
Fatty Acid β-oxidation I	0		0.0588	ACAA2,SCP2
GPCR-Mediated Integration of Enteroendocrine Signaling Exemplified by an L Cell	0	-1	0.0571	ADCY5,GNAS,ITPR1,PLCB4
GPCR-Mediated Nutrient Sensing in Enteroendocrine Cells	0	0	0.0702	ADCY5,CACNA1C,CACNB3,GNAS,GNG11,ITPR1,PLCB4,PRKCA
Glutaryl-CoA Degradation	0		0.0588	ACAA2
Glycogen Degradation III	0		0.0769	PGM5
Glycolysis I	0		0.0435	ENO1
Graft-versus-Host Disease Signaling	0		0.0123	HLA-A,HLA-E,IL1B
Guanosine Nucleotides Degradation III	0		0.0769	XDH
Gustation Pathway	0	2.49615	0.071	ADCY5,CACNA1C,CACNB3,CD36,ITPR1,KCNH2,LPL,LRRC8A,P2RX4,P2RY6,PDE3A,SCN1B,SCN7A
Gαs Signaling	0	1.13389	0.0678	ADCY5,GNA13,GNAS,GNB1,GNG11,MAPK1,RAP1A,RGS2
Heparan Sulfate Biosynthesis	0		0.029	EXTL3,PRDX6
Heparan Sulfate Biosynthesis (Late Stages)	0		0.0323	EXTL3,PRDX6
Hepatic Cholestasis	0		0.0674	ADCY5,IL1B,IRAK2,JUN,NFKBIA,NR1H3,PRKCA,SLCO3A1,TGFB1,TGFB2,TNFRSF11B,TNFRSF1A
ICOS-ICOSL Signaling in T Helper Cells	0	1.66667	0.0358	CAMK2G,GAB2,HLA-A,ITPR1,NFAT5,NFATC4,NFKBIA,PIK3R1,PTEN,RAC1,SHC1
IL-15 Signaling	0	2.52982	0.0295	BCL2L1,JAK1,KRAS,MAPK1,PIK3R1,RAP1A,RAP1B,RASD1,SHC1,STAT3
Inflammasome pathway	0		0.0526	IL1B
Inhibition of ARE-Mediated mRNA Degradation Pathway	0	1.88982	0.0654	MAPK1,PSMB4,PSMB8,PSMD8,TNFRSF11B,TNFRSF1A,YWHAE,ZFP36,ZFP36L1,ZFP36L2
Isoleucine Degradation I	0		0.0588	ACAA2
Kinetochore Metaphase Signaling Pathway	0	1.63299	0.0673	ANAPC5,CENPA,PPP1CB,PPP1R12A,PPP1R14A,PPP1R14B,PPP1R14C
Lipid Antigen Presentation by CD1	0		0.0134	ARF6,B2M,PSAP
MIF-mediated Glucocorticoid Regulation	0		0.0588	MAPK1,NFKBIA
Maturity Onset Diabetes of Young (MODY) Signaling	0		0.0556	APOD,CACNA1C,CACNB3,UCP2
Mevalonate Pathway I	0		0.0769	ACAA2
Mismatch Repair in Eukaryotes	0		0.0625	RFC4
Mitochondrial L-carnitine Shuttle Pathway	0		0.0556	CPT1A
Mitotic Roles of Polo-Like Kinase	0		0.0469	ANAPC5,CAPN1,TGFB1
NAD Salvage Pathway II	0		0.0435	ENPP5
NF-κB Signaling	0	2.82843	0.0505	BMP4,FGFR1,FLT1,IGF2R,IL1B,KRAS,MAP2K7,MAP3K1,MAP4K4,NFKBIA,NTRK2,NTRK3,PDGFRB,PIK3R1,RAP1A,RAP1B,RASD1,TNFRSF11B,TNFRSF1A
NUR77 Signaling in T Lymphocytes	0	0	0.0303	B2M,H2-M1/H2-M9,H2-T22,HLA-A,HLA-E,MAPK1,NR4A1,PRKCA,SIN3B
Notch Signaling	0		0.0541	DTX4,NOTCH3
Nucleotide Excision Repair Pathway	0		0.0606	POLR2J,XPA
OX40 Signaling Pathway	0		0.0299	B2M,BCL2L1,H2-M1/H2-M9,H2-T22,HLA-A,HLA-E,JUN,NFKBIA
Oxidative Ethanol Degradation III	0		0.0667	ALDH1A1,ALDH2,CYP2E1
PKCθ Signaling in T Lymphocytes	0	1.60357	0.0503	CACNA1C,CACNB3,CAMK2G,FOS,HLA-A,ITPR1,JUN,KRAS,MAP3K1,MAPK1,NFAT5,NFATC4,NFKBIA,PIK3R1,RAC1,RAP1A,RAP1B,RASD1
PXR/RXR Activation	0		0.05	ALDH1A1,CPT1A,SCD
Phenylalanine Degradation IV (Mammalian, via Side Chain)	0		0.0714	ALDH2
Phototransduction Pathway	0		0.06	GNB1,GUCY1B1,SAG
Purine Nucleotides Degradation II (Aerobic)	0		0.0556	XDH
Pyridoxal 5'-phosphate Salvage Pathway	0	2.23607	0.0769	DAPK1,DYRK1A,GRK5,MAPK1,PAK3
Regulation Of The Epithelial Mesenchymal Transition In Development Pathway	0	2	0.0588	FZD1,FZD4,LOX,S100A4,TCF4
Regulation of IL-2 Expression in Activated and Anergic T Lymphocytes	0	0.774597	0.051	FOS,JUN,KRAS,MAP2K7,MAP3K1,MAPK1,NFAT5,NFATC4,NFKBIA,RAC1,RAP1A,RAP1B,RASD1,TGFB1,TGFB2
Retinoate Biosynthesis I	0		0.0606	AKR1B10,ALDH1A1
Retinoic acid Mediated Apoptosis Signaling	0		0.0455	CFLAR,PARP3
Retinol Biosynthesis	0		0.075	AKR1B10,LPL,PNPLA2
Role of BRCA1 in DNA Damage Response	0		0.0625	ACTB,BRD7,CDKN1A,RFC4,SMARCD3
Role of CHK Proteins in Cell Cycle Checkpoint Control	0		0.0364	CDKN1A,RFC4
Role of Cytokines in Mediating Communication between Immune Cells	0		0.0541	IL1B,TGFB1
Role of IL-17A in Arthritis	0		0.0755	CXCL3,MAPK1,NFKBIA,PIK3R1
Role of IL-17F in Allergic Inflammatory Airway Diseases	0		0.075	IGF1,IL1B,MAPK1
Role of NFAT in Regulation of the Immune Response	0	0.727607	0.0571	FOS,GNA13,GNAS,GNB1,GNG11,HLA-A,ITPR1,JUN,KRAS,MAPK1,MEF2A,MEF2C,NFAT5,NFATC4,NFKBIA,PIK3R1,PLCB4,RAP1A,RAP1B,RASD1,RCAN1,RCAN2
Role of Pattern Recognition Receptors in Recognition of Bacteria and Viruses	0	2.44949	0.0559	C1QB,C3,IL1B,MAPK1,PIK3R1,PRKCA,TGFB1,TGFB2
Role of RIG1-like Receptors in Antiviral Innate Immunity	0		0.0286	NFKBIA
Role of WNT/GSK-3β Signaling in the Pathogenesis of Influenza	0		0.0462	FZD1,FZD4,TCF4
Role of p14/p19ARF in Tumor Suppression	0		0.0741	PIK3R1,RAC1
SAPK/JNK Signaling	0	2.66789	0.0577	CRK,DAXX,DUSP10,GNA13,GNB1,GNG11,JUN,KRAS,MAP2K7,MAP3K1,MAP3K20,MAP4K4,PIK3R1,RAC1,RAP1A,RAP1B,RASD1,SHC1
SPINK1 Pancreatic Cancer Pathway	0		0.037	CPE,TGFB1
Serotonin Degradation	0		0.06	AKR1A1,ALDH1A1,ALDH2
Serotonin Receptor Signaling	0		0.0256	ADCY5
Small Cell Lung Cancer Signaling	0		0.0526	BCL2L1,CCND1,NFKBIA,PIK3R1,PTEN
Sonic Hedgehog Signaling	0		0.037	DYRK1A
Spliceosomal Cycle	0		0.0455	CTNNBL1,HSPA8
Superpathway of Cholesterol Biosynthesis	0		0.0357	ACAA2
Superpathway of D-myo-inositol (1,4,5)-trisphosphate Metabolism	0		0.0435	PTEN
Superpathway of Geranylgeranyldiphosphate Biosynthesis I (via Mevalonate)	0		0.0588	ACAA2
Superpathway of Methionine Degradation	0		0.0286	CDO1
Systemic Lupus Erythematosus In B Cell Signaling Pathway	0	3.4	0.049	BCL2L1,CCND1,FOS,IFIT3,IFNAR2,IL1B,ISG15,JAK1,JUN,KRAS,MAP4K4,MAPK1,NFAT5,NFATC4,PIK3R1,PRKCA,PTPN11,RAC1,RAP1A,RAP1B,RASD1,SHC1,STAT3,TGFB1,TGFB2
Systemic Lupus Erythematosus Signaling	0		0.042	FOS,HLA-A,HLA-E,HNRNPA2B1,IL1B,JUN,KRAS,LSM6,MAPK1,NFAT5,NFATC4,PIK3R1,RAP1A,RAP1B,RASD1,SNRPD2
T Cell Exhaustion Signaling Pathway	0	2.33333	0.0489	FOS,HLA-A,HLA-E,IFNAR2,JAK1,JUN,KRAS,MAPK1,NFAT5,NFATC4,PIK3R1,PTPN11,RAP1A,RAP1B,RASD1,STAT3,TGFB1
T Cell Receptor Signaling	0	2.13201	0.0549	B2M,DUSP6,FOS,H2-M1/H2-M9,H2-T22,HLA-A,HLA-E,JUN,KRAS,MAP2K7,MAP3K1,MAPK1,NFAT5,NFATC4,NFKBIA,PIK3R1,PTPN11,RAC1,RAP1A,RAP1B,RASD1,TCF4
T Helper Cell Differentiation	0		0.0184	HLA-A,STAT3,TGFB1,TNFRSF11B,TNFRSF1A
TEC Kinase Signaling	0	2.18282	0.0677	ACTA2,ACTB,ACTG1,FOS,GNA13,GNAS,GNB1,GNG11,ITGA11,ITGA4,ITGA5,ITGA8,ITGA9,ITGB5,JAK1,PAK3,PIK3R1,PRKCA,RAC1,RHOA,RHOB,RHOBTB1,RHOC,RHOJ,RHOQ,STAT3
TREM1 Signaling	0	2.23607	0.0704	CXCL3,IL1B,ITGA5,MAPK1,STAT3
TWEAK Signaling	0		0.0541	NFKBIA,TNFRSF12A
Telomere Extension by Telomerase	0		0.0714	HNRNPA2B1
Th1 Pathway	0	2.23607	0.055	HLA-A,JAK1,NFATC4,NOTCH3,PIK3R1,STAT3
Th1 and Th2 Activation Pathway	0		0.0645	CHD4,CRLF2,HLA-A,JAK1,JUN,NFATC4,NOTCH3,PIK3R1,STAT3,TGFB1
Th17 Activation Pathway	0	1.88982	0.0291	IL1B,IRAK2,JAK1,NFAT5,NFATC4,RORA,RUNX1,STAT3
Th2 Pathway	0	1.34164	0.0656	CHD4,CRLF2,HLA-A,JAK1,JUN,NOTCH3,PIK3R1,TGFB1
The Visual Cycle	0		0.0526	AKR1B10
Transcriptional Regulatory Network in Embryonic Stem Cells	0		0.0385	H3-3A/H3-3B,STAT3
Triacylglycerol Biosynthesis	0		0.0465	AGPAT4,Plpp1
Tryptophan Degradation III (Eukaryotic)	0		0.0417	ACAA2
Tumoricidal Function of Hepatic Natural Killer Cells	0		0.0455	BAX
Type I Diabetes Mellitus Signaling	0	2.64575	0.0358	CPE,HLA-A,HLA-E,IL1B,JAK1,MAP2K7,MAPK1,NFKBIA,PTPRN,TNFRSF11B,TNFRSF1A
Urate Biosynthesis/Inosine 5'-phosphate Degradation	0		0.0714	XDH
cAMP-mediated signaling	0	2.13809	0.0639	ADCY5,AGTR1,CAMK2G,DUSP1,DUSP6,GNAS,MAPK1,NPY1R,PDE1A,PDE3A,RAP1A,RGS2,S1PR3,STAT3
eNOS Signaling	0	0	0.0719	ADCY5,FLT1,GNAS,GUCY1B1,HSPA1A/HSPA1B,HSPA5,HSPA8,ITPR1,PGF,PIK3R1,PRKCA
tRNA Charging	0		0.0526	CARS2,EPRS1
tRNA Splicing	0		0.0476	PDE1A,PDE3A
Bile Acid Biosynthesis, Neutral Pathway	0.205		0.0833	SCP2
Cleavage and Polyadenylation of Pre-mRNA	0.205		0.0833	NUDT21
UDP-N-acetyl-D-galactosamine Biosynthesis II	0.205		0.0833	HK2
Glycogen Degradation II	0.228		0.0909	PGM5
Ketogenesis	0.228		0.0909	ACAA2
Oleate Biosynthesis II (Animals)	0.228		0.0909	SCD
Superpathway of Melatonin Degradation	0.242	2	0.0784	CYP1B1,CYP2E1,CYP4B1,POR
Gluconeogenesis I	0.244		0.0833	ENO1,MDH2
Phosphatidylglycerol Biosynthesis II (Non-plastidic)	0.244		0.0833	AGPAT4,CDS2
Calcium Transport I	0.254		0.1	ANXA5
γ-glutamyl Cycle	0.254		0.1	ANPEP
Dopamine Degradation	0.262		0.087	ALDH1A1,ALDH2
TCA Cycle II (Eukaryotic)	0.262		0.087	CS,MDH2
Xenobiotic Metabolism CAR Signaling Pathway	0.267	0.27735	0.0783	ALDH1A1,ALDH2,FMO3,GSTM5,GSTO1,MAP2K7,MAPK1,MGST1,MGST3,PRKCA,RACK1,SOD3,SRA1
NER (Nucleotide Excision Repair, Enhanced Pathway)	0.278	1.13389	0.08	DDB1,H3-3A/H3-3B,POLA1,POLE4,POLR2J,RFC4,UBE2I,XPA
Dopamine Receptor Signaling	0.279		0.0811	ADCY5,PPP1CB,PPP1R12A,PPP1R14A,PPP1R14B,PPP1R14C
Phospholipases	0.28		0.082	LPL,PLA2R1,PLCB4,PLD3,PRDX6
Apelin Muscle Signaling Pathway	0.281		0.0833	GNA13,GNAS,GNB1,GNG11
Nicotine Degradation III	0.281	2	0.0833	CYP1B1,CYP2E1,CYP4B1,POR
Dopamine-DARPP32 Feedback in cAMP Signaling	0.281	0.27735	0.0791	ADCY5,CACNA1C,CACNB3,GNAS,GRINA,GUCY1B1,ITPR1,PLCB4,PPP1CB,PPP1R12A,PPP1R14A,PPP1R14B,PPP1R14C,PRKCA
IL-9 Signaling	0.281		0.0857	JAK1,PIK3R1,STAT3
CDP-diacylglycerol Biosynthesis I	0.282		0.0909	AGPAT4,CDS2
Systemic Lupus Erythematosus In T Cell Signaling Pathway	0.282	1.5667	0.0784	B2M,CASP4,CASQ1,CD44,ELF1,FOS,GNA13,H2-M1/H2-M9,H2-T22,HLA-A,HLA-E,ITPR1,JUN,KRAS,LEPR,MAP2K7,MAPK1,MSN,PIK3R1,RAC1,RAP1A,RAP1B,RASD1,RDX,RHOA,RHOB,RHOBTB1,RHOC,RHOJ,RHOQ,ROCK1,S1PR3,STAT3
Folate Transformations I	0.284		0.111	MTHFD2
Role of IL-17A in Psoriasis	0.284		0.111	CXCL3
nNOS Signaling in Skeletal Muscle Cells	0.295		0.0851	CACNA1C,CACNB3,DMD,ITPR1
DNA Methylation and Transcriptional Repression Signaling	0.298		0.0882	CHD4,H3-3A/H3-3B,SAP18
Melatonin Degradation I	0.31	2	0.087	CYP1B1,CYP2E1,CYP4B1,POR
4-1BB Signaling in T Lymphocytes	0.316		0.0909	JUN,MAPK1,NFKBIA
Histidine Degradation III	0.32		0.125	MTHFD2
Triacylglycerol Degradation	0.326	2	0.0889	ABHD2,LPL,PNPLA2,PRDX6
nNOS Signaling in Neurons	0.326		0.0889	CAPN1,GRINA,PRKCA,RASD1
Cardiomyocyte Differentiation via BMP Receptors	0.327		0.1	BMP4,MEF2C
G-Protein Coupled Receptor Signaling	0.337		0.0812	ADCY5,AGTR1,CAMK2G,DUSP1,DUSP6,GNAS,KRAS,MAPK1,NFKBIA,NPY1R,PDE1A,PDE3A,PIK3R1,PLCB4,PRKCA,RAP1A,RAP1B,RASD1,RGS2,S1PR3,SHC1,STAT3
Basal Cell Carcinoma Signaling	0.341		0.087	BMP1,BMP3,BMP4,FZD1,FZD4,TCF4
Melatonin Signaling	0.341	1.63299	0.087	CAMK2G,MAP2K7,MAPK1,PLCB4,PRKCA,RORA
Growth Hormone Signaling	0.354	1.34164	0.0882	FOS,IGF1,MAPK1,PIK3R1,PRKCA,STAT3
Antioxidant Action of Vitamin C	0.358	-1.34164	0.0857	GSTO1,MAPK1,NFKBIA,PLA2R1,PLCB4,PLD3,PRDX6,TXN,TXNRD1
BER (Base Excision Repair) Pathway	0.359	2	0.093	MAP2K7,MAPK1,MPG,RFC4
Aspartate Degradation II	0.362		0.143	MDH2
MSP-RON Signaling Pathway	0.364		0.0909	ACTA2,ACTB,ACTG1,IL3RA,PIK3R1
Role of Hypercytokinemia/hyperchemokinemia in the Pathogenesis of Influenza	0.368	2.44949	0.0896	CXCL3,IFIT3,IFNAR2,IL1B,ISG15,JAK1
MIF Regulation of Innate Immunity	0.378	0	0.0952	FOS,JUN,MAPK1,NFKBIA
Fatty Acid α-oxidation	0.38		0.111	ALDH1A1,ALDH2
FAT10 Signaling Pathway	0.38		0.0926	MAP1LC3B,PSMB4,PSMB8,PSMD8,SQSTM1
Lymphotoxin β Receptor Signaling	0.38	1	0.0926	BCL2L1,MAPK1,NFKBIA,PIK3R1,VCAM1
Role of PI3K/AKT Signaling in the Pathogenesis of Influenza	0.38		0.0926	CRK,MAPK1,NFKBIA,PIK3R1,PLAC8
Nitric Oxide Signaling in the Cardiovascular System	0.385	1.66667	0.087	CACNA1C,CACNB3,FLT1,GUCY1B1,ITPR1,MAPK1,PDE1A,PGF,PIK3R1,PRKCA
Synaptic Long Term Depression	0.397	1.60357	0.0851	CACNA1C,CACNB3,GNA13,GNAS,GUCY1B1,IGF1,ITPR1,KRAS,MAPK1,PLA2R1,PLCB4,PRDX6,PRKCA,RAP1A,RAP1B,RASD1
Cell Cycle: G1/S Checkpoint Regulation	0.398	0	0.0923	CCND1,CDKN1A,CDKN2C,RPL5,TGFB1,TGFB2
Glutamate Receptor Signaling	0.398		0.0923	GLS,GLUL,GNB1,GNG11,GRINA,SLC38A1
Noradrenaline and Adrenaline Degradation	0.399		0.103	AKR1A1,ALDH1A1,ALDH2
IL-7 Signaling Pathway	0.4	1.88982	0.0909	BAX,CCND1,JAK1,JUN,MAPK1,PIK3R1,SHC1
RANK Signaling in Osteoclasts	0.403	0.377964	0.0899	FOS,GSN,JUN,MAP2K7,MAP3K1,MAPK1,NFKBIA,PIK3R1
Type II Diabetes Mellitus Signaling	0.406	2.33333	0.0867	CACNA1C,CACNB3,CD36,ITPR1,MAP2K7,MAP3K1,MAPK1,NFKBIA,PIK3R1,PRKCA,SMPD3,TNFRSF11B,TNFRSF1A
Fc Epsilon RI Signaling	0.408	3	0.0885	KRAS,MAP2K7,MAPK1,PIK3R1,PRKCA,PTPN11,RAC1,RAP1A,RAP1B,RASD1
Dermatan Sulfate Degradation (Metazoa)	0.411		0.118	CEMIP,GM2A
Differential Regulation of Cytokine Production in Intestinal Epithelial Cells by IL-17A and IL-17F	0.411		0.118	IL1B,LCN2
Acetyl-CoA Biosynthesis I (Pyruvate Dehydrogenase Complex)	0.413		0.167	PDHA1
Arginine Degradation VI (Arginase 2 Pathway)	0.413		0.167	OAT
Ceramide Biosynthesis	0.413		0.167	KDSR
GDP-mannose Biosynthesis	0.413		0.167	PMM1
Glycogen Biosynthesis II (from UDP-D-Glucose)	0.413		0.167	GYG1
Trehalose Degradation II (Trehalase)	0.413		0.167	HK2
UDP-N-acetyl-D-glucosamine Biosynthesis II	0.413		0.167	FMO3
WNT/Ca+ pathway	0.414	1.63299	0.0938	FZD1,FZD4,NFAT5,NFATC4,PLCB4,PRKCA
Superpathway of Inositol Phosphate Compounds	0.425	0.774597	0.0856	ATP1A2,CA3,DUSP1,DUSP10,DUSP6,EPHX2,MTMR2,NUDT4,PIK3R1,PLCB4,PPP1CB,PPP1R12A,PPP1R14A,PPP1R14B,PPP1R14C,PTEN,PTPN11,PTPRN,TNS3
Prostate Cancer Signaling	0.433		0.0901	CCND1,CDKN1A,KRAS,MAPK1,NFKBIA,PIK3R1,PTEN,RAP1A,RAP1B,RASD1
Estrogen Biosynthesis	0.438	2	0.103	CYP1B1,CYP2E1,CYP4B1,POR
Chondroitin Sulfate Degradation (Metazoa)	0.444		0.125	CEMIP,GM2A
Parkinson's Signaling	0.444		0.125	MAPK1,UCHL1
White Adipose Tissue Browning Pathway	0.448	0.301511	0.0896	ADCY5,ANGPT2,BDNF,CACNA1C,CACNB3,FGFR1,GNAS,GUCY1B1,ITPR1,LDHB,MAPK1,THRA
Xenobiotic Metabolism PXR Signaling Pathway	0.464	0.258199	0.0888	ALDH1A1,ALDH2,CAMK2G,CAT,GSTM5,GSTO1,MGST1,MGST3,PPP1CB,PPP1R12A,PPP1R14A,PPP1R14B,PPP1R14C,PRKCA,SRA1
Arginine Biosynthesis IV	0.475		0.2	OAT
Arsenate Detoxification I (Glutaredoxin)	0.475		0.2	GSTO1
Creatine-phosphate Biosynthesis	0.475		0.2	MAP4K4
Glutamate Degradation III (via 4-aminobutyrate)	0.475		0.2	SUCLG2
Myo-inositol Biosynthesis	0.475		0.2	ISYNA1
Proline Biosynthesis II (from Arginine)	0.475		0.2	OAT
Tetrahydrofolate Salvage from 5,10-methenyltetrahydrofolate	0.475		0.2	MTHFD2
Ethanol Degradation II	0.478		0.115	AKR1A1,ALDH1A1,ALDH2
Xenobiotic Metabolism Signaling	0.478		0.0868	ALDH1A1,ALDH2,CAMK2G,CAT,CYP1B1,FMO3,FTL,GSTM5,GSTO1,IL1B,KRAS,MAP2K7,MAP3K1,MAPK1,MGST1,MGST3,PIK3R1,PRKCA,RAP1A,RAP1B,RASD1,SOD3,SRA1
Histamine Degradation	0.481		0.133	ALDH1A1,ALDH2
Superpathway of Citrulline Metabolism	0.481		0.133	GLS,OAT
Polyamine Regulation in Colon Cancer	0.484		0.1	KRAS,PSMB4,PSMB8,PSMD8,SAT1,TCF4
MYC Mediated Apoptosis Signaling	0.493	0.447214	0.104	BAX,BCL2L1,CFLAR,TNFRSF11B,TNFRSF1A
Netrin Signaling	0.496	1.63299	0.0986	CACNA1C,CACNB3,ITPR1,NFAT5,NFATC4,RAC1,UNC5C
NAD Signaling Pathway	0.496	2.3094	0.0915	ETFA,FGF2,GJA1,H1-0,IDH2,IGF1,LDHB,NAMPT,PARP3,PIK3R1,POLR2J,TGFB1,TGFB2
IL-12 Signaling and Production in Macrophages	0.498		0.0932	APOD,FOS,JUN,LYZ,MAPK1,NFKBIA,PCYOX1,PIK3R1,PRKCA,TGFB1,TGFB2
Cardiac β-adrenergic Signaling	0.508	1.26491	0.0909	ADCY5,CACNA1C,CACNB3,GNA13,GNAS,GNB1,GNG11,PDE1A,PDE3A,PPP1CB,PPP1R12A,PPP1R14A,PPP1R14B,PPP1R14C,SLC8A1
IL-15 Production	0.512	1.50756	0.094	AXL,CLK1,DYRK1A,FGFR1,FLT1,JAK1,KIT,MAP2K7,NTRK2,NTRK3,PDGFRB
Granzyme A Signaling	0.522		0.143	H1-0,NME1
Breast Cancer Regulation by Stathmin1	0.524	2.3094	0.0848	ADGRA2,ADGRF5,AGTR1,CAMK2G,CCND1,EDNRA,F2R,FGF2,FZD1,FZD4,GNA13,GNB1,GNG11,GPRC5B,IGF1,JUN,KRAS,MAPK1,MMP2,NPY1R,P2RY6,PGF,PIK3R1,PLCB4,PPP1CB,PPP1R12A,PPP1R14A,PPP1R14B,PPP1R14C,PRKCA,RAC1,RAP1A,RAP1B,RASD1,RHOA,S1PR3,SHC1,STAT3,STMN1,TGFB1,TGFB2,TUBA1A,TUBA1B,TUBA1C,TUBB,TUBB2A,TUBB4B,TUBB6
Salvage Pathways of Pyrimidine Ribonucleotides	0.534	2.33333	0.0978	CMPK1,DAPK1,DYRK1A,GRK5,MAPK1,NME1,NME2,PAK3,PCK1
Coagulation System	0.535	1	0.114	F2R,PLAT,SERPINE1,THBD
GABA Receptor Signaling	0.537		0.0945	ADCY5,CACNA1C,CACNB3,GABARAP,GNA13,GNAS,GNB1,GNG11,ITPR1,KCNH2,RPS27A,UBC
IL-22 Signaling	0.54		0.125	JAK1,MAPK1,STAT3
Telomerase Signaling	0.545	2.12132	0.0971	CDKN1A,ELF1,ETS2,KRAS,MAPK1,PIK3R1,RAP1A,RAP1B,RASD1,SHC1
Arginine Degradation I (Arginase Pathway)	0.556		0.25	OAT
Heme Degradation	0.556		0.25	HMOX2
L-cysteine Degradation I	0.556		0.25	CDO1
Lactose Degradation III	0.556		0.25	PSAP
N-acetylglucosamine Degradation II	0.556		0.25	NAGK
NAD Biosynthesis III	0.556		0.25	NAMPT
Pyruvate Fermentation to Lactate	0.556		0.25	LDHB
Spermine and Spermidine Degradation I	0.556		0.25	SAT1
Thymine Degradation	0.556		0.25	UPB1
Uracil Degradation II (Reductive)	0.556		0.25	UPB1
Phospholipase C Signaling	0.556	2.19089	0.0864	ADCY5,GNA13,GNAS,GNB1,GNG11,ITGA11,ITGA4,ITGA5,ITGA8,ITGA9,ITGB5,ITPR1,KRAS,MAPK1,MEF2A,MEF2C,MPRIP,MYL12B,MYL6,MYL9,NFAT5,NFATC4,PLCB4,PLD3,PPP1CB,PPP1R12A,PPP1R14A,PRKCA,RAC1,RAP1A,RAP1B,RASD1,RHOA,RHOB,RHOBTB1,RHOC,RHOJ,RHOQ,SHC1,TGM2
CD27 Signaling in Lymphocytes	0.565	0	0.107	BCL2L1,FOS,JUN,MAP2K7,MAP3K1,NFKBIA
Nicotine Degradation II	0.565	2.44949	0.107	CYP1B1,CYP2E1,CYP4B1,FMO3,INMT,POR
Leukotriene Biosynthesis	0.568		0.154	DPEP1,MGST3
IL-17A Signaling in Gastric Cells	0.574		0.13	FOS,JUN,MAPK1
Role of JAK1, JAK2 and TYK2 in Interferon Signaling	0.574		0.13	IFNAR2,JAK1,STAT3
VDR/RXR Activation	0.577	0	0.103	CDKN1A,IGFBP6,LRP5,PDGFA,PRKCA,SPP1,TGFB2,THBD
Sperm Motility	0.582	-0.377964	0.0909	AXL,CLK1,DYRK1A,FGFR1,FLT1,GNA13,GNAS,GNB1,GNG11,GUCY1B1,ITPR1,JAK1,KIT,MAP2K7,NTRK2,NTRK3,PDE1A,PDGFRB,PLA2R1,PLCB4,PRDX6,PRKCA
CD40 Signaling	0.591	0.377964	0.106	FOS,JUN,MAP2K7,MAPK1,NFKBIA,PIK3R1,STAT3
3-phosphoinositide Biosynthesis	0.599	1.06904	0.0933	ATP1A2,CA3,DUSP1,DUSP10,DUSP6,EPHX2,MTMR2,NUDT4,PIK3R1,PPP1CB,PPP1R12A,PPP1R14A,PPP1R14B,PPP1R14C,PTEN,PTPN11,PTPRN,TNS3
LPS/IL-1 Mediated Inhibition of RXR Function	0.605	-0.632456	0.0921	ABCA1,ALDH1A1,ALDH2,CAT,CPT1A,CYP2E1,FABP4,FABP5,FMO3,GSTM5,GSTO1,IL1B,JUN,MAP2K7,MAP3K1,MGST1,MGST3,NR1H3,SOD3,TNFRSF11B,TNFRSF1A
Ubiquinol-10 Biosynthesis (Eukaryotic)	0.611		0.136	CYP2E1,MICAL1,MICAL2
Role of JAK2 in Hormone-like Cytokine Signaling	0.622		0.125	JAK1,PTPN11,SHC1,STAT3
TNFR2 Signaling	0.622	-1	0.125	FOS,JUN,MAP3K1,NFKBIA
Stearate Biosynthesis I (Animals)	0.634	2.23607	0.113	ACOT7,ACOT9,CYP2E1,FASN,PPT1,TECR
1,25-dihydroxyvitamin D3 Biosynthesis	0.664		0.333	POR
4-aminobutyrate Degradation I	0.664		0.333	SUCLG2
Ascorbate Recycling (Cytosolic)	0.664		0.333	GSTO1
D-glucuronate Degradation I	0.664		0.333	AKR1A1
Hypusine Biosynthesis	0.664		0.333	EIF5A
Inosine-5'-phosphate Biosynthesis II	0.664		0.333	ADSL
Thyroid Hormone Biosynthesis	0.664		0.333	CTSD
Neuroprotective Role of THOP1 in Alzheimer's Disease	0.668	1.13389	0.103	ACE,APP,C1R,CFD,HLA-A,HLA-E,HTRA1,HTRA3,PRSS23,SERPINA3,YWHAE
Assembly of RNA Polymerase I Complex	0.676		0.182	POLR1C,POLR1D
Purine Nucleotides De Novo Biosynthesis II	0.676		0.182	ADSL,ADSS1
Leptin Signaling in Obesity	0.678	1.63299	0.11	ADCY5,LEPR,MAPK1,PDE3A,PIK3R1,PLCB4,PTPN11,STAT3
Androgen Signaling	0.686	0.707107	0.0982	CACNA1C,CACNB3,CCND1,GNA13,GNAS,GNB1,GNG11,H3-3A/H3-3B,ITPR1,JUN,MAPK1,POLR2J,PRKCA,SHC1,TAF10,TAF13
GADD45 Signaling	0.693		0.15	CCND1,CDKN1A,GADD45G
Methylglyoxal Degradation III	0.693		0.15	AKR1A1,AKR1B10,CYP2E1
TNFR1 Signaling	0.712	0	0.12	FOS,JUN,MAP3K1,NFKBIA,PAK3,TNFRSF1A
Non-Small Cell Lung Cancer Signaling	0.721	1.66667	0.108	CCND1,ITPR1,KRAS,MAPK1,PIK3R1,PRKCA,RAP1A,RAP1B,RASD1,RASSF1
Crosstalk between Dendritic Cells and Natural Killer Cells	0.723		0.113	ACTA2,ACTB,ACTG1,CAMK2G,HLA-A,HLA-E,IL3RA,TLN1
MSP-RON Signaling In Macrophages Pathway	0.723	1.50756	0.106	FOS,GAB2,JUN,KRAS,MAPK1,NFKBIZ,PIK3R1,RAP1A,RAP1B,RASD1,STAT3
Role of MAPK Signaling in Inhibiting the Pathogenesis of Influenza	0.723	1.13389	0.113	BAX,IL1B,JUN,MAP2K7,MAPK1,NFKBIA,PLA2R1,PRDX6
Relaxin Signaling	0.724	0	0.101	ADCY5,FOS,GNA13,GNAS,GNB1,GNG11,GUCY1B1,JUN,MAPK1,NFKBIA,PDE1A,PDE3A,PIK3R1,RAP1A,RAP1B
Acetone Degradation I (to Methylglyoxal)	0.726	2	0.138	CYP1B1,CYP2E1,CYP4B1,POR
D-myo-inositol-5-phosphate Metabolism	0.729	0.534522	0.0984	ATP1A2,CA3,DUSP1,DUSP10,DUSP6,EPHX2,MTMR2,NUDT4,PLCB4,PPP1CB,PPP1R12A,PPP1R14A,PPP1R14B,PPP1R14C,PTEN,PTPN11,PTPRN,TNS3
Intrinsic Prothrombin Activation Pathway	0.73	2	0.128	COL1A1,COL1A2,COL3A1,COL5A3,THBD
Histidine Degradation VI	0.739		0.158	CYP2E1,MICAL1,MICAL2
Putrescine Degradation III	0.739		0.158	ALDH1A1,ALDH2,SAT1
Glucose and Glucose-1-phosphate Degradation	0.741		0.2	HK2,PGM5
BAG2 Signaling Pathway	0.742	0.816497	0.111	ANXA2,CDKN1A,HSPA1A/HSPA1B,HSPA5,HSPA8,MAPK1,PSMB4,PSMB8,PSMD8
Antigen Presentation Pathway	0.765		0.143	B2M,HLA-A,HLA-E,PSMB8
Phagosome Formation	0.768	3.84114	0.0889	ADGRA2,ADGRF5,AGTR1,ARF6,ARPC1A,ARPC2,ARPC3,BCAR1,C3,CD36,CFL1,EDNRA,F2R,FN1,FZD1,FZD4,GAB2,GPRC5B,ITGA11,ITGA4,ITGA5,ITGA8,ITGA9,ITGB5,ITPR1,KRAS,MAP2K7,MAPK1,MRC2,MYH10,MYH11,MYH9,MYL12B,MYL6,MYL9,MYLK,MYO18A,NPY1R,P2RY6,PAK3,PIK3R1,PLA2R1,PLD3,PRDX6,PRKCA,RAC1,RAP1A,RAP1B,RASD1,RHOA,ROCK1,S1PR3,SCARA3,SPHK1,TLN1,VTN,WASF2
IL-10 Signaling	0.77		0.116	FOS,IL1B,JAK1,JUN,MAP4K4,MAPK1,NFKBIA,STAT3
Xenobiotic Metabolism AHR Signaling Pathway	0.787	1.66667	0.114	ABCG2,ALDH1A1,ALDH2,CYP1B1,GSTM5,GSTO1,IL1B,MGST1,MGST3
3-phosphoinositide Degradation	0.787	1.06904	0.101	ATP1A2,CA3,DUSP1,DUSP10,DUSP6,EPHX2,INPP4B,MTMR2,NUDT4,PPP1CB,PPP1R12A,PPP1R14A,PPP1R14B,PPP1R14C,PTEN,PTPN11,PTPRN,TNS3
D-myo-inositol (1,4,5,6)-Tetrakisphosphate Biosynthesis	0.797	0.83205	0.102	ATP1A2,CA3,DUSP1,DUSP10,DUSP6,EPHX2,MTMR2,NUDT4,PPP1CB,PPP1R12A,PPP1R14A,PPP1R14B,PPP1R14C,PTEN,PTPN11,PTPRN,TNS3
D-myo-inositol (3,4,5,6)-tetrakisphosphate Biosynthesis	0.797	0.83205	0.102	ATP1A2,CA3,DUSP1,DUSP10,DUSP6,EPHX2,MTMR2,NUDT4,PPP1CB,PPP1R12A,PPP1R14A,PPP1R14B,PPP1R14C,PTEN,PTPN11,PTPRN,TNS3
NF-κB Activation by Viruses	0.811	2.12132	0.115	KRAS,MAP3K1,MAPK1,NFKBIA,PIK3R1,PRKCA,RAP1A,RAP1B,RASD1
Citrulline Biosynthesis	0.816		0.222	GLS,OAT
Dolichyl-diphosphooligosaccharide Biosynthesis	0.816		0.222	DPM2,DPM3
GDP-glucose Biosynthesis	0.816		0.222	HK2,PGM5
Ketolysis	0.816		0.222	ACAA2,OXCT1
Neuropathic Pain Signaling In Dorsal Horn Neurons	0.823	0.301511	0.111	BDNF,CAMK2G,FOS,GRINA,ITPR1,KCNH2,MAPK1,NTRK2,PIK3R1,PLCB4,PRKCA
Fatty Acid Biosynthesis Initiation II	0.823		0.5	FASN
Glutamine Degradation I	0.823		0.5	GLS
Palmitate Biosynthesis I (Animals)	0.823		0.5	FASN
Spermine Biosynthesis	0.823		0.5	SMS
Taurine Biosynthesis	0.823		0.5	CDO1
Threonine Degradation II	0.823		0.5	GCAT
IL-23 Signaling Pathway	0.831	1.63299	0.13	IL1B,NFKBIA,PIK3R1,RORA,RUNX1,STAT3
iNOS Signaling	0.831	0	0.13	FOS,IRAK2,JAK1,JUN,MAPK1,NFKBIA
Adipogenesis pathway	0.839		0.107	BMP4,FABP4,FGF2,FGFR1,FZD1,FZD4,LPL,NFATC4,SAP18,SIN3B,SOX9,TGFB1,TNFRSF1A,TXNIP
Necroptosis Signaling Pathway	0.841	1.80739	0.106	AXL,CAMK2G,CAPN1,CFLAR,DAPK1,FKBP1A,GLUL,JAK1,SLC25A3,TNFRSF11B,TNFRSF1A,TOMM6,TOMM7,TSPO,UBC
Pregnenolone Biosynthesis	0.844		0.176	CYP2E1,MICAL1,MICAL2
Role of OCT4 in Mammalian Embryonic Stem Cell Pluripotency	0.864		0.133	ETS2,MEF2A,NR2F6,SH3GLB1,SPP1,WWP2
FcγRIIB Signaling in B Lymphocytes	0.898	1.63299	0.118	CACNA1C,CACNB3,DOK1,ITPR1,KRAS,PIK3R1,RAP1A,RAP1B,RASD1,SHC1
G Protein Signaling Mediated by Tubby	0.899		0.136	GNA13,GNAS,GNB1,GNG11,PLCB4,TUB
Induction of Apoptosis by HIV1	0.903	0.707107	0.125	BAX,BCL2L1,DAXX,MAP2K7,NFKBIA,SLC25A3,TNFRSF11B,TNFRSF1A
Sphingomyelin Metabolism	0.903		0.25	SGMS2,SMPD3
G Beta Gamma Signaling	0.916	2.88675	0.11	CACNA1C,CACNB3,GNA13,GNAS,GNB1,GNG11,ITPR1,KRAS,MAPK1,PRKCA,RAP1A,RAP1B,RASD1,SHC1
P2Y Purigenic Receptor Signaling Pathway	0.916	1.38675	0.11	ADCY5,FOS,GNB1,GNG11,JUN,KRAS,MAPK1,P2RY6,PIK3R1,PLCB4,PRKCA,RAP1A,RAP1B,RASD1
IL-17A Signaling in Airway Cells	0.932	1.41421	0.127	CCL11,CXCL3,JAK1,MAPK1,NFKBIA,PIK3R1,PTEN,STAT3
BMP signaling pathway	0.948	1	0.12	BMP1,BMP3,BMP4,FST,JUN,KRAS,MAPK1,RAP1A,RAP1B,RASD1
Gαi Signaling	0.953	2.49615	0.11	ADCY5,AGTR1,GNA13,GNAS,GNB1,GNG11,KRAS,MAPK1,NPY1R,RAP1A,RAP1B,RASD1,S1PR3,SHC1,STAT3
Corticotropin Releasing Hormone Signaling	0.99	-1.06904	0.11	ADCY5,BDNF,CACNA1C,CACNB3,FOS,GNAS,GUCY1B1,ITPR1,JUN,MAPK1,MEF2A,MEF2C,NR4A1,PRKCA,RAP1A,RAP1B
UVB-Induced MAPK Signaling	0.997	0.816497	0.137	EIF4EBP1,FOS,H3-3A/H3-3B,JUN,MAPK1,PIK3R1,PRKCA
Tryptophan Degradation X (Mammalian, via Tryptamine)	0.998		0.174	AKR1A1,AKR1B10,ALDH1A1,ALDH2
Vitamin-C Transport	0.998		0.174	GSTO1,LRRC8A,TXN,TXNRD1
Pancreatic Adenocarcinoma Signaling	1	3.4641	0.114	BCL2L1,CCND1,CDKN1A,CYP2E1,JAK1,KRAS,MAPK1,PGF,PIK3R1,PLD3,RAC1,STAT3,TGFB1,TGFB2
Thioredoxin Pathway	1.01		0.286	TXN,TXNRD1
Opioid Signaling Pathway	1.01	1.2792	0.102	ADCY5,CACNA1C,CACNB3,CAMK2G,CLTA,CLTB,FOS,FOSB,GNA13,GNAS,GNB1,GNG11,GRINA,GRK5,ITPR1,KRAS,MAP2K7,MAPK1,NFKBIA,PDE1A,PRKCA,RAC1,RAP1A,RAP1B,RASD1,SCN7A,TCF4
Ovarian Cancer Signaling	1.01	1.89737	0.11	CCND1,CD44,EDN1,EDNRA,FZD1,FZD4,GJA1,KRAS,MAPK1,MMP2,PGF,PIK3R1,PTEN,RAP1A,RAP1B,RASD1,TCF4
ERBB Signaling	1.01	1.89737	0.121	FOS,JUN,KRAS,MAPK1,PAK3,PIK3R1,PRKCA,RAP1A,RAP1B,RASD1,SHC1
Endocannabinoid Developing Neuron Pathway	1.02	3.60555	0.115	ADCY5,CCND1,GNB1,GNG11,KRAS,MAP2K7,MAPK1,PIK3R1,RAC1,RAP1A,RAP1B,RASD1,RHOA,STAT3
FAT10 Cancer Signaling Pathway	1.03	1.88982	0.14	EEF1A1,NFKBIA,STAT3,TGFB1,TGFB2,TNFRSF11B,TNFRSF1A
Xenobiotic Metabolism General Signaling Pathway	1.04	2.32379	0.114	FTL,GSTM5,GSTO1,KRAS,MAP2K7,MAP3K1,MAPK1,MGST1,MGST3,NR1H3,PIK3R1,PRKCA,RAP1A,RAP1B,RASD1
Bupropion Degradation	1.05	2	0.182	CYP1B1,CYP2E1,CYP4B1,POR
Unfolded protein response	1.06	1.41421	0.124	AMFR,CEBPG,DNAJB4,EIF2A,HSPA1A/HSPA1B,HSPA5,HSPA8,HSPH1,MAP2K7,OS9,PPP1R15A
Adrenomedullin signaling pathway	1.07	0.229416	0.108	ADCY5,BAX,C3,CFH,FOS,GNAS,GUCY1B1,IL1B,ITPR1,KCNH2,KRAS,MAP2K7,MAPK1,MMP2,MYLK,PIK3R1,PLCB4,RAP1A,RAP1B,RASD1,SHC1
p70S6K Signaling	1.08	1.94145	0.115	AGTR1,EEF2K,F2R,JAK1,KRAS,MAPK1,PIK3R1,PLCB4,PRKCA,RAP1A,RAP1B,RASD1,RPS6,SHC1,YWHAE
Mechanisms of Viral Exit from Host Cells	1.09		0.154	ACTA2,ACTB,ACTG1,CHMP4C,PRKCA,SH3GLB1
Adenine and Adenosine Salvage VI	1.11		1	ADK
Glutamate Removal from Folates	1.11		1	GGH
Glutamine Biosynthesis I	1.11		1	GLUL
Role of NANOG in Mammalian Embryonic Stem Cell Pluripotency	1.11	2.82843	0.119	BMP1,BMP3,BMP4,FZD1,FZD4,JAK1,KRAS,MAPK1,PIK3R1,RAP1A,RAP1B,RASD1,SHC1,STAT3
Hereditary Breast Cancer Signaling	1.11		0.115	ACTB,BRD7,CCND1,CDKN1A,GADD45G,KRAS,PIK3R1,POLR2J,PTEN,RAP1A,RAP1B,RASD1,RFC4,RPS27A,SMARCD3,UBC
Estrogen-Dependent Breast Cancer Signaling	1.11	1.66667	0.13	CCND1,FOS,IGF1,JUN,KRAS,MAPK1,PIK3R1,RAP1A,RAP1B,RASD1
Role of MAPK Signaling in the Pathogenesis of Influenza	1.11		0.13	BAX,KRAS,MAP2K7,MAPK1,PLA2R1,PRDX6,PRKCA,RAP1A,RAP1B,RASD1
ERBB4 Signaling	1.12	2.64575	0.134	KRAS,MAPK1,PIK3R1,PRKCA,RAP1A,RAP1B,RASD1,SHC1,YAP1
Acyl-CoA Hydrolysis	1.12		0.231	ACOT7,ACOT9,PPT1
Apelin Cardiomyocyte Signaling Pathway	1.12	-0.57735	0.124	CAT,ITPR1,MAPK1,MYL12B,MYL6,MYL9,MYLK,PIK3R1,PLCB4,PRKCA,SLC8A1,TGFB1
Chondroitin and Dermatan Biosynthesis	1.13		0.333	CHPF2,CSGALNACT2
FXR/RXR Activation	1.19		0.122	APOD,C3,C4A/C4B,FASN,IL1B,ITIH4,LPL,NR1H3,PCYOX1,PON3,SDC1,SERPINF1,VLDLR,VTN
Ephrin A Signaling	1.19		0.152	BCAR1,CFL1,PIK3R1,PTPN11,RAC1,RHOA,ROCK1
TGF-β Signaling	1.2	1.26491	0.128	BMP4,FOS,JUN,KRAS,MAPK1,PMEPA1,RAP1A,RAP1B,RASD1,SERPINE1,TGFB1,TGFB2
FGF Signaling	1.2	2.11058	0.131	CRK,FGF2,FGFR1,ITPR1,MAP3K1,MAPK1,PIK3R1,PRKCA,PTPN11,RAC1,STAT3
Toll-like Receptor Signaling	1.21	0.377964	0.135	FOS,IL1B,IRAK2,JUN,MAP3K1,MAP4K4,MAPK1,NFKBIA,RPS27A,UBC
Factors Promoting Cardiogenesis in Vertebrates	1.22	1.29099	0.117	BMP1,BMP3,BMP4,CAMK2G,CCND1,FZD1,FZD4,LRP1,LRP5,MEF2C,PLCB4,PRKCA,RHOA,ROCK1,TCF4,TGFB1,TGFB2
Melanocyte Development and Pigmentation Signaling	1.23	1.50756	0.129	ADCY5,CRK,GNAS,KIT,KRAS,MAPK1,PIK3R1,PTPN11,RAP1A,RAP1B,RASD1,SHC1
α-Adrenergic Signaling	1.23	0.707107	0.126	ADCY5,GNA13,GNAS,GNB1,GNG11,ITPR1,KRAS,MAPK1,PRKCA,RAP1A,RAP1B,RASD1,SLC8A1
LPS-stimulated MAPK Signaling	1.23	1.89737	0.133	FOS,JUN,KRAS,MAPK1,NFKBIA,PIK3R1,PRKCA,RAC1,RAP1A,RAP1B,RASD1
Senescence Pathway	1.26	1.73205	0.106	ANAPC5,BHLHE40,CACNA1C,CACNB3,CAPN1,CAT,CCND1,CDKN1A,EIF4EBP1,ELF1,ETS2,GADD45G,JUN,KRAS,MAP2K7,MAPK1,NFAT5,NFATC4,PDHA1,PDK4,PIK3R1,PTEN,RAP1A,RAP1B,RASD1,SERPINE1,SQSTM1,TGFB1,TGFB2,ZFP36L1
IL-1 Signaling	1.26	-0.707107	0.13	ADCY5,FOS,GNA13,GNAS,GNB1,GNG11,IRAK2,JUN,MAP2K7,MAP3K1,MAPK1,NFKBIA
p38 MAPK Signaling	1.27	1.38675	0.125	DAXX,DUSP1,DUSP10,EEF2K,H3-3A/H3-3B,HSPB1,HSPB7,IL1B,IRAK2,MEF2A,MEF2C,TGFB1,TGFB2,TNFRSF1A
CMP-N-acetylneuraminate Biosynthesis I (Eukaryotes)	1.28		0.4	GNE,NAGK
IL-17A Signaling in Fibroblasts	1.28		0.171	FOS,JUN,LCN2,MAPK1,NFKBIA,NFKBIZ
Pyrimidine Ribonucleotides De Novo Biosynthesis	1.28	1.63299	0.171	CMPK1,DDX3X,NME1,NME2,NUDT18,PCK1
Insulin Secretion Signaling Pathway	1.29	1.34715	0.108	ADCY5,CACNA1C,CACNB3,CAMK2G,CPE,EIF2A,EIF4A1,EIF4A2,EIF4EBP1,EIF4G2,EIF4G3,GNAS,ITPR1,JAK1,MAPK1,PABPC1,PDHA1,PIK3R1,PLCB4,PRKCA,RAP1A,RAP1B,SPCS1,SRP14,SRP9,SSR4,STAT3,VTI1B
Apelin Adipocyte Signaling Pathway	1.3	3.16228	0.136	ADCY5,CAT,GPX1,GPX3,GPX7,GPX8,MAPK1,MGST1,MGST3,PRDX6,RAC1
ERK5 Signaling	1.31	1	0.141	FOS,GNA13,KRAS,MEF2A,MEF2C,PTPN11,RAP1A,RAP1B,RASD1,YWHAE
Ephrin B Signaling	1.31	1.13389	0.141	CFL1,CXCL12,GNA13,GNAS,GNB1,GNG11,MAPK1,RAC1,RHOA,ROCK1
IL-4 Signaling	1.33		0.138	HLA-A,IL13RA1,JAK1,KRAS,NFAT5,NFATC4,PIK3R1,RAP1A,RAP1B,RASD1,SHC1
Endocannabinoid Cancer Inhibition Pathway	1.36	-0.242536	0.122	ADCY5,CASP4,CASQ1,CCND1,CDKN1A,EIF2A,GNA13,MAP2K7,MAPK1,MMP2,NUPR1,PGF,PIK3R1,RHOA,ROCK1,SMPD3,TCF4
FLT3 Signaling in Hematopoietic Progenitor Cells	1.37	2.52982	0.139	EIF4EBP1,GAB2,KRAS,MAPK1,PIK3R1,PTPN11,RAP1A,RAP1B,RASD1,SHC1,STAT3
Endometrial Cancer Signaling	1.37	1.88982	0.15	CCND1,CTNNA1,KRAS,MAPK1,PIK3R1,PTEN,RAP1A,RAP1B,RASD1
Aldosterone Signaling in Epithelial Cells	1.37	0.816497	0.119	CRYAB,DNAJB4,DNAJC30,DUSP1,HSPA1A/HSPA1B,HSPA4L,HSPA5,HSPA8,HSPB1,HSPB7,HSPH1,ITPR1,KCNMB1,KRAS,MAPK1,PIK3R1,PLCB4,PRKCA,Sacs
Role of JAK family kinases in IL-6-type Cytokine Signaling	1.38		0.2	JAK1,MAPK1,OSMR,PTPN11,STAT3
Pyrimidine Ribonucleotides Interconversion	1.39	1.63299	0.182	CMPK1,DDX3X,NME1,NME2,NUDT18,PCK1
Synaptic Long Term Potentiation	1.41	1.60357	0.126	CACNA1C,CAMK2G,GRINA,ITPR1,KRAS,MAPK1,PLCB4,PPP1CB,PPP1R12A,PPP1R14A,PPP1R14B,PPP1R14C,PRKCA,RAP1A,RAP1B,RASD1
UVA-Induced MAPK Signaling	1.41	1.88982	0.134	BCL2L1,FOS,JUN,KRAS,MAPK1,PARP3,PIK3R1,PLCB4,PRKCA,RAP1A,RAP1B,RASD1,SMPD3
IL-17 Signaling	1.42	2.52357	0.121	CCL11,CXCL3,FOS,IL1B,JAK1,JUN,KRAS,LCN2,MAPK1,MMP2,MMP3,PGF,PIK3R1,RAP1A,RAP1B,RASD1,TGFB1,TGFB2,TNFRSF11B
Neuroinflammation Signaling Pathway	1.43	2.88675	0.109	APP,B2M,BDNF,BIRC6,CFLAR,CX3CL1,CXCL12,FOS,FZD1,GLS,GLUL,GRINA,HLA-A,HLA-E,IL1B,IL34,IRAK2,JAK1,JUN,MAPK1,MFGE8,MMP3,NFAT5,NFATC4,NTF3,PIK3R1,RAC1,TGFB1,TGFB2,TNFRSF1A,VCAM1
NGF Signaling	1.43	3.05085	0.129	BAX,CRK,KRAS,MAP3K1,MAPK1,PIK3R1,PTPN11,RAC1,RAP1A,RAP1B,RASD1,RHOA,ROCK1,SHC1,SMPD3
Antiproliferative Role of Somatostatin Receptor 2	1.44	2.33333	0.143	CDKN1A,GNB1,GNG11,GUCY1B1,KRAS,MAPK1,PIK3R1,PTPN11,RAP1A,RAP1B,RASD1
Chronic Myeloid Leukemia Signaling	1.44		0.132	BCL2L1,CCND1,CDKN1A,CRK,GAB2,KRAS,MAPK1,PIK3R1,PTPN11,RAP1A,RAP1B,RASD1,TGFB1,TGFB2
Erythropoietin Signaling Pathway	1.45	0	0.12	BCL2L1,CCND1,FOS,HBA1/HBA2,HBB,IL1B,ITPR1,JUN,KRAS,MAPK1,NFKBIA,PIK3R1,PRKCA,RAC1,RAP1A,RAP1B,RASD1,SHC1,TGFB1,TGFB2
Cancer Drug Resistance By Drug Efflux	1.45		0.155	ABCG2,KRAS,MAPK1,PIK3R1,PTEN,RAP1A,RAP1B,RASD1,YBX1
Angiopoietin Signaling	1.47	1.41421	0.145	ANGPT2,CRK,GRB14,KRAS,NFKBIA,PAK3,PIK3R1,PTPN11,RAP1A,RAP1B,RASD1
BEX2 Signaling Pathway	1.47	0.632456	0.145	CCND1,CDH2,CDKN1A,JUN,MMP2,NFKBIA,PGF,PTEN,SPP1,STAT3,TCF4
Phenylethylamine Degradation I	1.48		0.5	ALDH2,AOC3
Amyotrophic Lateral Sclerosis Signaling	1.52	0.57735	0.133	BAX,BCL2L1,CACNA1C,CACNB3,CAPN1,CAT,GLUL,GPX1,GRINA,IGF1,PGF,PIK3R1,RAB5C,RAC1,SSR4
Bladder Cancer Signaling	1.52	2.44949	0.133	CCND1,CDKN1A,DAPK1,FGF2,KRAS,MAPK1,MMP14,MMP2,MMP3,PGF,RAP1A,RAP1B,RASD1,RASSF1,THBS1
CNTF Signaling	1.54	2.82843	0.161	JAK1,KRAS,MAPK1,PIK3R1,PTPN11,RAP1A,RAP1B,RASD1,STAT3
PD-1, PD-L1 cancer immunotherapy pathway	1.54	-0.301511	0.14	B2M,BCL2L1,HLA-A,HLA-E,JAK1,PIK3R1,PTEN,PTPN11,TGFB1,TGFB2,TNFRSF11B,TNFRSF1A,YAP1
HIPPO signaling	1.56	-1.13389	0.145	CD44,PPP1CB,PPP1R12A,PPP1R14A,PPP1R14B,PPP1R14C,RASSF1,SAV1,TEAD1,WWTR1,YAP1,YWHAE
RAR Activation	1.59		0.12	ACTB,ADCY5,AKR1B10,ALDH1A1,BRD7,DUSP1,FOS,IL3RA,JUN,MAP3K1,MAPK1,NR2F6,NRIP2,PIK3R1,PRKCA,PTEN,RAC1,RPL7A,SMARCD3,SRA1,TGFB1,TGFB2,ZBTB16
VEGF Family Ligand-Receptor Interactions	1.6	2.52982	0.146	FLT1,FOS,KRAS,MAPK1,NRP1,PGF,PIK3R1,PRKCA,RAP1A,RAP1B,RASD1,SHC1
Pyrimidine Deoxyribonucleotides De Novo Biosynthesis I	1.6	1.34164	0.227	CMPK1,DUT,NME1,NME2,PCK1
Insulin Receptor Signaling	1.66	1.5	0.13	CRK,EIF4EBP1,JAK1,KRAS,MAPK1,PIK3R1,PPP1CB,PPP1R12A,PPP1R14A,PPP1R14B,PPP1R14C,PTEN,PTPN11,RAP1A,RAP1B,RASD1,RHOQ,SHC1
WNT/β-catenin Signaling	1.66	-0.471405	0.125	CCND1,CD44,CDH2,DKK3,FRZB,FZD1,FZD4,GJA1,JUN,LRP1,LRP5,RPS27A,SFRP1,SFRP2,SFRP4,SOX4,SOX9,TCF4,TGFB1,TGFB2,UBC
PFKFB4 Signaling Pathway	1.66	1.88982	0.178	FGF2,GNAS,HK2,MAP2K7,MAPK1,TGFB1,TGFB2,XDH
TR/RXR Activation	1.67		0.15	COL6A3,ENO1,FASN,HP,KLF9,PCK1,PIK3R1,RCAN2,STRBP,THRA,THRSP,UCP2
Ethanol Degradation IV	1.69	1.34164	0.238	ALDH1A1,ALDH2,CAT,CYGB,GPX7
Role of MAPK Signaling in Promoting the Pathogenesis of Influenza	1.71	1.60357	0.14	ATP6V0C,ATP6V0E1,ATP6V1D,BAX,JUN,KRAS,MAP2K7,MAPK1,NFKBIA,PLA2R1,PRDX6,PRKCA,RAP1A,RAP1B,RASD1
PCP (Planar Cell Polarity) Pathway	1.76	1.26491	0.167	CTHRC1,DAAM1,FZD1,FZD4,JUN,JUNB,RAC1,RHOA,ROCK1,RSPO3
Endothelin-1 Signaling	1.76	1.52753	0.125	ADCY5,CASP4,CASQ1,EDN1,EDNRA,FOS,GNA13,GNAS,GUCY1B1,ITPR1,JUN,KRAS,MAPK1,PIK3R1,PLA2R1,PLCB4,PLD3,PRDX6,PRKCA,RAP1A,RAP1B,RASD1,SHC1
PPARα/RXRα Activation	1.76	-1.78885	0.125	ABCA1,ADCY5,CD36,FASN,GNAS,IL1B,ITGB5,JUN,KRAS,LPL,MAP2K7,MAP4K4,MAPK1,MEF2C,NFKBIA,PLCB4,PRKCA,RAP1A,RAP1B,RASD1,SHC1,TGFB1,TGFB2
B Cell Activating Factor Signaling	1.77	0.816497	0.186	FOS,JUN,MAP2K7,MAP3K1,MAPK1,NFAT5,NFATC4,NFKBIA
CSDE1 Signaling Pathway	1.79	0.333333	0.176	FN1,FOS,PABPC1,PTEN,RAC1,RPL9,SDC4,TGFB1,TNC
UVC-Induced MAPK Signaling	1.79	1.41421	0.176	FOS,JUN,KRAS,MAPK1,PRKCA,RAP1A,RAP1B,RASD1,SMPD3
Role of JAK1 and JAK3 in γc Cytokine Signaling	1.8		0.162	CRLF2,JAK1,KRAS,MAPK1,PIK3R1,PTPN11,RAP1A,RAP1B,RASD1,SHC1,STAT3
Role of PKR in Interferon Induction and Antiviral Response	1.82	1.29099	0.138	BAX,FOS,HSPA1A/HSPA1B,HSPA5,HSPA8,IFNAR2,IL1B,JAK1,JUN,MAP2K7,MAPK1,NFKBIA,PDGFA,PDGFRB,SCARA3,STAT3,TNFRSF1A
GNRH Signaling	1.82	0.447214	0.126	ADCY5,CACNA1C,CACNB3,CAMK2G,EGR1,FOS,GNAS,GNB1,GNG11,ITPR1,JUN,KRAS,MAP2K7,MAP3K1,MAPK1,MMP2,PAK3,PLCB4,PRKCA,RAC1,RAP1A,RAP1B,RASD1
April Mediated Signaling	1.83	0	0.19	FOS,JUN,MAP2K7,MAP3K1,MAPK1,NFAT5,NFATC4,NFKBIA
Prolactin Signaling	1.84	2.11058	0.153	FOS,JUN,KCNMB1,KRAS,MAPK1,PIK3R1,PRKCA,PTPN11,RAP1A,RAP1B,RASD1,SHC1,STAT3
Melanoma Signaling	1.84	1.88982	0.18	CCND1,CDKN1A,KRAS,MAPK1,PIK3R1,PTEN,RAP1A,RAP1B,RASD1
p53 Signaling	1.84	1.89737	0.149	BAX,BCL2L1,CCND1,CDKN1A,DRAM1,GADD45G,JUN,PERP,PIK3R1,PTEN,SERPINE2,ST13,THBS1,TP53INP1
PI3K Signaling in B Lymphocytes	1.86	1.21268	0.135	ATF5,C3,CAMK2G,CD81,FOS,ITPR1,JUN,KRAS,MAPK1,NFAT5,NFATC4,NFKBIA,PIK3R1,PLCB4,PTEN,RAC1,RAP1A,RAP1B,RASD1
Apelin Liver Signaling Pathway	1.87	1.63299	0.231	COL1A1,COL1A2,COL3A1,COL5A3,EDN1,PDGFRB
Glutathione-mediated Detoxification	1.87	1.63299	0.231	ANPEP,GGH,GSTM5,GSTO1,MGST1,MGST3
Hypoxia Signaling in the Cardiovascular System	1.93		0.162	BIRC6,EDN1,JUN,NFKBIA,PTEN,UBE2B,UBE2C,UBE2D3,UBE2G2,UBE2I,UBE2R2,UBE2S
HOTAIR Regulatory Pathway	1.96	1.60591	0.134	ATXN1,CD44,CDKN1A,COL1A1,COL1A2,COL3A1,H3-3A/H3-3B,KMT2C,LAMTOR5,MMP14,MMP2,MMP3,NFKBIA,PIK3R1,PTEN,RHOC,ROCK1,SPP1,STAT3,TCF4,TGFB1
SPINK1 General Cancer Pathway	1.97	1.66667	0.179	JAK1,KRAS,MAPK1,Mt1,Mt2,PIK3R1,RAP1A,RAP1B,RASD1,STAT3
Autophagy	1.98	1.4	0.126	BIRC6,BNIP3,DAPK1,DAPK2,DRAM1,EIF2A,FGF2,FOS,GABARAP,GABARAPL1,GABARAPL2,IGF1,JUN,LAMP2,MAP1LC3A,MAP1LC3B,MAP2K7,MAPK1,PIK3R1,PTEN,SQSTM1,TGFB1,TGFB2,TNFRSF11B,TNFRSF1A,WIPI2
Apelin Endothelial Signaling Pathway	1.98	0.774597	0.139	ADCY5,FOS,GNA13,GNAS,GNB1,GNG11,JUN,KLF2,KRAS,MAPK1,MEF2A,MEF2C,PIK3R1,PLCB4,PRKCA,RAP1A,RAP1B,RASD1,VCAM1
ERB2-ERBB3 Signaling	1.99	2.33333	0.172	CCND1,JUN,KRAS,MAPK1,PIK3R1,PTEN,RAP1A,RAP1B,RASD1,SHC1,STAT3
Gαq Signaling	2.01	2.35702	0.133	AGTR1,GNA13,GNAS,GNB1,GNG11,ITPR1,MAPK1,NFATC4,NFKBIA,PIK3R1,PLCB4,PLD3,PRKCA,RAC1,RGS2,RHOA,RHOB,RHOBTB1,RHOC,RHOJ,RHOQ,ROCK1
Protein Ubiquitination Pathway	2.05		0.121	AMFR,ANAPC5,B2M,BIRC6,CRYAB,DNAJB4,DNAJC30,HLA-A,HLA-E,HSPA1A/HSPA1B,HSPA4L,HSPA5,HSPA8,HSPB1,HSPB7,HSPH1,PSMB4,PSMB8,PSMD8,RPS27A,Sacs,UBC,UBE2B,UBE2C,UBE2D3,UBE2G2,UBE2I,UBE2R2,UBE2S,UCHL1,USP22,USP53
Interferon Signaling	2.06	2.64575	0.226	BAX,IFIT3,IFITM3,IFNAR2,ISG15,JAK1,PSMB8
Gap Junction Signaling	2.06		0.13	ACTA2,ACTB,ACTG1,ADCY5,CCN3,GJA1,GJA4,GNAS,GUCY1B1,ITPR1,KRAS,MAPK1,PIK3R1,PLCB4,PRKCA,RAP1A,RAP1B,RASD1,TUBA1A,TUBA1B,TUBA1C,TUBB,TUBB2A,TUBB4B,TUBB6
MSP-RON Signaling In Cancer Cells Pathway	2.08	1.14708	0.142	ACTA2,CCND1,ELF1,ETS2,FLNA,FOS,IL3RA,JUN,KRAS,MAPK1,NFKBIA,PGF,PIK3R1,RAP1A,RAP1B,RASD1,STAT3,TCF4,YWHAE
Sumoylation Pathway	2.09	-2.11058	0.155	ARHGDIB,DAXX,FOS,JUN,NFKBIA,RAC1,RFC4,RHOA,RHOB,RHOBTB1,RHOC,RHOJ,RHOQ,UBA2,UBE2I
Ceramide Signaling	2.09	1.1547	0.159	CTSD,FOS,JUN,KRAS,MAP3K1,PIK3R1,RAP1A,RAP1B,RASD1,S1PR3,SMPD3,SPHK1,TNFRSF11B,TNFRSF1A
Docosahexaenoic Acid (DHA) Signaling	2.09		0.211	APP,BAX,BCL2L1,BIK,IL1B,PIK3R1,PNPLA2,SERPINF1
IL-2 Signaling	2.15	2.33333	0.18	FOS,JAK1,JUN,KRAS,MAPK1,PIK3R1,PTPN11,RAP1A,RAP1B,RASD1,SHC1
Glioma Signaling	2.18	2.49615	0.148	CAMK2G,CCND1,CDKN1A,CDKN2C,IDH2,IGF1,IGF2R,KRAS,MAPK1,PDGFA,PDGFRB,PIK3R1,PRKCA,PTEN,RAP1A,RAP1B,RASD1,SHC1
Apoptosis Signaling	2.21	0	0.155	BAX,BCL2L1,BIRC6,CAPN1,KRAS,MAP2K7,MAP4K4,MAPK1,NFKBIA,PRKCA,RAP1A,RAP1B,RASD1,ROCK1,SPTAN1,TNFRSF1A
Role of Tissue Factor in Cancer	2.21		0.152	BCL2L1,CCN1,CCN2,CFL1,EGR1,GNA13,IL1B,KRAS,MAPK1,PIK3R1,PRKCA,PTEN,PTPN11,RAC1,RAP1A,RAP1B,RASD1
Death Receptor Signaling	2.21	0.774597	0.16	ACTA2,ACTB,ACTG1,ARHGDIB,CFLAR,DAXX,HSPB1,HSPB7,MAP2K7,MAP4K4,NFKBIA,PARP3,ROCK1,SPTAN1,TNFRSF1A
PI3K/AKT Signaling	2.22	1.80739	0.132	BCL2L1,CCND1,CDKN1A,EIF4EBP1,GAB2,IL11RA,IL13RA1,IL3RA,ITGA11,ITGA4,ITGA5,ITGA8,ITGA9,ITGB5,JAK1,KRAS,LIMS1,MAPK1,NFKBIA,PIK3R1,PTEN,RAP1A,RAP1B,RASD1,SHC1,YWHAE
Mouse Embryonic Stem Cell Pluripotency	2.25	2.32379	0.157	BMP4,FZD1,FZD4,ID1,ID2,ID3,JAK1,KRAS,MAPK1,PIK3R1,PTPN11,RAP1A,RAP1B,RASD1,STAT3,TCF4
Role of NFAT in Cardiac Hypertrophy	2.27	1.34715	0.13	ADCY5,CACNA1C,CACNB3,CAMK2G,GNAS,GNB1,GNG11,IGF1,ITPR1,KRAS,MAP2K7,MAP3K1,MAPK1,MEF2A,MEF2C,NFATC4,PIK3R1,PLCB4,PRKCA,RAP1A,RAP1B,RASD1,RCAN1,RCAN2,SHC1,SLC8A1,TGFB1,TGFB2
GDNF Family Ligand-Receptor Interactions	2.29	1.89737	0.173	DOK1,FOS,ITPR1,JUN,KRAS,MAPK1,PDLIM7,PIK3R1,RAC1,RAP1A,RAP1B,RASD1,SHC1
Renin-Angiotensin Signaling	2.33	1.80739	0.153	ACE,ADCY5,AGTR1,FOS,ITPR1,JUN,KRAS,MAP3K1,MAPK1,PAK3,PIK3R1,PRKCA,RAC1,RAP1A,RAP1B,RASD1,SHC1,STAT3
JAK/STAT Signaling	2.36	1.94145	0.171	BCL2L1,CDKN1A,FOS,JAK1,JUN,KRAS,MAPK1,PIK3R1,PTPN11,RAP1A,RAP1B,RASD1,SHC1,STAT3
Acute Myeloid Leukemia Signaling	2.39	2.52982	0.167	CCND1,EIF4EBP1,IDH2,JUP,KIT,KRAS,MAP2K7,MAPK1,PIK3R1,RAP1A,RAP1B,RASD1,RUNX1,STAT3,TCF4
Natural Killer Cell Signaling	2.46	-0.408248	0.141	B2M,CFL1,COL1A1,COL1A2,COL3A1,COL5A3,HLA-A,HLA-E,HSPA1A/HSPA1B,HSPA5,HSPA8,KRAS,MAP3K1,MAPK1,NFAT5,NFATC4,PAK3,PIK3R1,PTPN11,RAC1,RAP1A,RAP1B,RASD1,ROCK1
Inhibition of Angiogenesis by TSP1	2.49	1.34164	0.242	CD36,GUCY1B1,JUN,MAPK1,SDC1,SDC2,TGFB1,THBS1
Iron homeostasis signaling pathway	2.49		0.152	ATP6V0C,ATP6V0E1,ATP6V1D,BMP1,BMP3,BMP4,CP,EPAS1,FTL,HBA1/HBA2,HBB,HMOX2,HP,JAK1,LRP1,MAPK1,PDGFA,PDGFRB,SLC11A1,STAT3
PPAR Signaling	2.5	-2.5	0.162	FOS,IL1B,JUN,KRAS,MAP4K4,MAPK1,NFKBIA,NR1H3,PDGFA,PDGFRB,RAP1A,RAP1B,RASD1,SHC1,SRA1,TNFRSF11B,TNFRSF1A
EGF Signaling	2.5	0.904534	0.2	FOS,ITPR1,JAK1,JUN,MAP2K7,MAP3K1,MAPK1,PIK3R1,PRKCA,SHC1,STAT3
Glioblastoma Multiforme Signaling	2.53	3.27327	0.143	CCND1,CDKN1A,FZD1,FZD4,IGF1,ITPR1,KRAS,MAPK1,PDGFA,PDGFRB,PIK3R1,PLCB4,PTEN,RAC1,RAP1A,RAP1B,RASD1,RHOA,RHOB,RHOBTB1,RHOC,RHOJ,RHOQ,SHC1
Calcium Signaling	2.56	1.06904	0.137	ACTA2,ASPH,CACNA1C,CACNB3,CAMK2G,CASQ1,GRINA,ITPR1,MAPK1,MEF2A,MEF2C,MYH10,MYH11,MYH9,MYL6,MYL9,MYO18A,NFAT5,NFATC4,RAP1A,RAP1B,RCAN1,RCAN2,SLC8A1,Tpm1,Tpm2,TPM3,Tpm4
Aryl Hydrocarbon Receptor Signaling	2.58	-0.83205	0.149	ALDH1A1,ALDH2,BAX,CCND1,CDKN1A,CTSD,CYP1B1,FOS,GSTM5,GSTO1,HSPB1,HSPB7,IL1B,JUN,MAPK1,MGST1,MGST3,NFIX,POLA1,TGFB1,TGFB2,TGM2
Cardiac Hypertrophy Signaling (Enhanced)	2.6	2.88457	0.113	ACE,ADCY5,AGTR1,CACNA1C,CACNB3,CAMK2G,EDN1,EDNRA,EIF4EBP1,FGF2,FGFR1,FZD1,FZD4,GNA13,GNAS,GNB1,GNG11,HSPB1,HSPB7,IGF1,IL11RA,IL13RA1,IL1B,IL3RA,ITGA11,ITGA4,ITGA5,ITGA8,ITGA9,ITGB5,ITPR1,JUN,KRAS,MAP2K7,MAP3K1,MAP3K20,MAPK1,MEF2A,MEF2C,NFAT5,NFATC4,PDE1A,PDE3A,PIK3R1,PLCB4,PRKCA,PTEN,RAP1A,RAP1B,RASD1,RCAN1,RHOA,ROCK1,RPS6,STAT3,TGFB1,TGFB2,TNFRSF11B,TNFRSF1A
Granulocyte Adhesion and Diapedesis	2.63		0.145	CCL11,CCL19,CCL21,Ccl7,CLDN3,CX3CL1,CXCL12,CXCL3,IL1B,ITGA4,JAM3,MMP14,MMP2,MMP3,MSN,RDX,SDC1,SDC2,SDC3,SDC4,THY1,TNFRSF11B,TNFRSF1A,VCAM1
Regulation of the Epithelial-Mesenchymal Transition Pathway	2.64		0.14	CDH2,CLDN3,EGR1,FGF2,FGFR1,FZD1,FZD4,ID2,JAK1,KRAS,LOX,MAP2K7,MAPK1,MMP2,NOTCH3,PDGFRB,PIK3R1,PTPN11,RAP1A,RAP1B,RASD1,RHOA,STAT3,TCF4,TGFB1,TGFB2,ZEB2
fMLP Signaling in Neutrophils	2.65	1.88562	0.156	ARPC1A,ARPC2,ARPC3,GNA13,GNAS,GNB1,GNG11,ITPR1,KRAS,MAPK1,NFAT5,NFATC4,NFKBIA,PIK3R1,PLCB4,PRKCA,RAC1,RAP1A,RAP1B,RASD1
Superoxide Radicals Degradation	2.69	2	0.5	CAT,CYGB,GPX7,SOD3
Human Embryonic Stem Cell Pluripotency	2.7		0.147	BDNF,BMP1,BMP3,BMP4,FGF2,FGFR1,FZD1,FZD4,GNA13,GNAS,GNB1,GNG11,LEFTY1,NTF3,NTRK2,NTRK3,PDGFA,PDGFRB,PIK3R1,S1PR3,SPHK1,TCF4,TGFB1,TGFB2
HER-2 Signaling in Breast Cancer	2.72	0.928477	0.137	ARF5,ARF6,CCND1,CDKN1A,COX17,COX4I1,COX4I2,COX6A1,COX6B2,Cox6c,COX8A,Cox8b,ELF1,ETS2,FOS,ITGB5,JUN,KRAS,MAPK1,MMP2,NFKBIA,PIK3R1,PRKCA,PTEN,RAP1A,RAP1B,RASD1,RPS6,SEH1L,STAT3
Macropinocytosis Signaling	2.74	3	0.187	ACTN4,ARF6,ITGA5,ITGB5,KRAS,PDGFA,PIK3R1,PRKCA,RAB34,RAC1,RAP1A,RAP1B,RASD1,RHOA
IL-6 Signaling	2.78	3.44124	0.16	COL1A1,FOS,HSPB1,HSPB7,IL1B,JUN,KRAS,MAP2K7,MAP4K4,MAPK1,NFKBIA,PIK3R1,PTPN11,RAP1A,RAP1B,RASD1,SHC1,STAT3,TNFRSF11B,TNFRSF1A
Dilated Cardiomyopathy Signaling Pathway	2.81	-0.5	0.155	ACTA2,ACTB,ACTG1,ADCY5,BAX,CACNA1C,CACNB3,CAMK2G,DMD,GNAS,ITPR1,LAMA4,MAPK1,MYH10,MYH11,MYH9,MYL6,MYL9,MYO18A,PDE3A,PTPN11,SGCD
Apelin Cardiac Fibroblast Signaling Pathway	2.85	-1.88982	0.304	AGTR1,ANGPT2,CCN2,SERPINE1,SPHK1,TGFB1,TGFB2
Synaptogenesis Signaling Pathway	2.92	2.33333	0.13	ADCY5,ARPC1A,ARPC2,ARPC3,BDNF,CACNB3,CAMK2G,CDH11,CDH13,CDH2,CFL1,COMP,CRK,CTNND1,EIF4EBP1,GRINA,HSPA8,ITPR1,KRAS,LRP1,MAP1B,MAPK1,NTRK2,PIK3R1,RAB5C,RAC1,RAP1A,RAP1B,RASD1,RHOA,SGTA,SHC1,SNCG,SYT15,THBS1,THBS2,TLN1,VLDLR,VTI1B
Huntington's Disease Signaling	2.96	0.688247	0.134	ATP5F1B,ATP5MC1,ATP5PF,BAX,BCL2L1,BDNF,CAPN1,CASP4,CASQ1,CLTA,CLTB,CTSD,GLS,GNB1,GNG11,HSPA1A/HSPA1B,HSPA5,HSPA8,IGF1,ITPR1,JUN,MAP2K7,MAPK1,PIK3R1,PLCB4,POLR2J,PRKCA,PSMB4,PSMB8,PSMD8,RPS27A,SHC1,TGM2,UBC,UBE2S,VTI1B
LXR/RXR Activation	2.98	0.774597	0.17	ABCA1,APOD,C3,C4A/C4B,CD36,FASN,IL1B,ITIH4,LPL,LYZ,MYLIP,NR1H3,PCYOX1,PON3,SCD,SERPINF1,TNFRSF11B,TNFRSF1A,VTN
Sphingosine-1-phosphate Signaling	2.98	3.29983	0.17	ADCY5,CASP4,CASQ1,GNA13,MAPK1,PDGFA,PDGFRB,PIK3R1,PLCB4,RAC1,RHOA,RHOB,RHOBTB1,RHOC,RHOJ,RHOQ,S1PR3,SMPD3,SPHK1
Thrombopoietin Signaling	2.99	2.3094	0.206	FOS,GAB2,JUN,KRAS,MAPK1,PIK3R1,PRKCA,PTPN11,RAP1A,RAP1B,RASD1,SHC1,STAT3
HMGB1 Signaling	3.01	3.7097	0.155	FOS,IL1B,JUN,KRAS,MAP2K7,MAPK1,PIK3R1,PLAT,RAC1,RAP1A,RAP1B,RASD1,RHOA,RHOB,RHOBTB1,RHOC,RHOJ,RHOQ,SERPINE1,TGFB1,TGFB2,TNFRSF11B,TNFRSF1A,VCAM1
IL-3 Signaling	3.03	2.67261	0.192	FOS,GAB2,IL3RA,JAK1,JUN,KRAS,MAPK1,PIK3R1,PRKCA,RAC1,RAP1A,RAP1B,RASD1,SHC1,STAT3
GM-CSF Signaling	3.04	2.49615	0.2	BCL2L1,CAMK2G,CCND1,KRAS,MAPK1,PIK3R1,PTPN11,RACK1,RAP1A,RAP1B,RASD1,RUNX1,SHC1,STAT3
Tight Junction Signaling	3.05		0.151	ACTA2,ACTB,ACTG1,CLDN3,CTNNA1,FOS,JAM3,JUN,MYH10,MYH11,MYH9,MYL6,MYL9,MYLK,MYO18A,NUDT21,PTEN,RAC1,RHOA,SPTAN1,TGFB1,TGFB2,TNFRSF11B,TNFRSF1A,VCL,VTI1B
Glutathione Redox Reactions I	3.11	2.64575	0.333	GPX1,GPX3,GPX7,GPX8,MGST1,MGST3,PRDX6
CDK5 Signaling	3.12	1.41421	0.174	ADCY5,BDNF,CAPN1,EGR1,FOSB,GNAS,KRAS,LAMB1,LAMC1,MAPK1,NTRK2,PPP1CB,PPP1R12A,PPP1R14A,PPP1R14B,PPP1R14C,RAP1A,RAP1B,RASD1
Complement System	3.13	1.66667	0.273	C1QB,C1R,C1S,C2,C3,C4A/C4B,CFD,CFH,SERPING1
Fcγ Receptor-mediated Phagocytosis in Macrophages and Monocytes	3.15	2.66789	0.185	ACTA2,ACTB,ACTG1,ARF6,ARPC1A,ARPC2,ARPC3,CRK,GAB2,MAPK1,PIK3R1,PLD3,PRKCA,PTEN,RAB11A,RAC1,TLN1
Renal Cell Carcinoma Signaling	3.15	2.11058	0.197	CRK,FOS,JUN,KRAS,MAPK1,PAK3,PIK3R1,PTPN11,RAC1,RAP1A,RAP1B,RASD1,RPS27A,TGFB1,UBC
14-3-3-mediated Signaling	3.17	1.73205	0.168	BAX,FOS,JUN,KRAS,MAPK1,PIK3R1,PLCB4,PRKCA,RAP1A,RAP1B,RASD1,TNFRSF1A,TUBA1A,TUBA1B,TUBA1C,TUBB,TUBB2A,TUBB4B,TUBB6,YAP1,YWHAE
Atherosclerosis Signaling	3.19		0.172	APOD,CCL11,CD36,COL1A1,COL1A2,COL3A1,COL5A3,CXCL12,IL1B,ITGA4,LPL,LYZ,MMP3,PCYOX1,PDGFA,PLA2R1,PRDX6,TGFB1,TNFRSF12A,VCAM1
Agrin Interactions at Neuromuscular Junction	3.24	1.50756	0.209	ACTA2,ACTB,ACTG1,ITGA4,JUN,KRAS,LAMB1,LAMC1,MAPK1,PAK3,RAC1,RAP1A,RAP1B,RASD1
Ferroptosis Signaling Pathway	3.26	1.96396	0.171	ABCA1,ANGPTL4,ARF5,ARF6,CDKN1A,EIF2A,EMP1,FTL,HSPB1,KRAS,MAPK1,RAP1A,RAP1B,RASD1,SAT1,SLC38A1,SQSTM1,STAT3,TXNRD1,WWTR1,YAP1
Cardiac Hypertrophy Signaling	3.28	1.82574	0.141	ADCY5,CACNA1C,CACNB3,GNA13,GNAS,GNB1,GNG11,HSPB1,IGF1,JUN,KRAS,MAP2K7,MAP3K1,MAPK1,MEF2A,MEF2C,MYL12B,MYL6,MYL9,NFATC4,PIK3R1,PLCB4,RAC1,RAP1A,RAP1B,RASD1,RHOA,RHOB,RHOBTB1,RHOC,RHOJ,RHOQ,ROCK1,TGFB1,TGFB2
Gα12/13 Signaling	3.34	0	0.169	CDH11,CDH13,CDH2,F2R,GNA13,JUN,KRAS,MAP2K7,MAP3K1,MAPK1,MEF2A,MEF2C,MYL12B,MYL6,MYL9,NFKBIA,PIK3R1,RAP1A,RAP1B,RASD1,RHOA,ROCK1
Semaphorin Signaling in Neurons	3.36		0.224	CFL1,DPYSL3,MAPK1,NRP1,PAK3,RAC1,RHOA,RHOB,RHOBTB1,RHOC,RHOJ,RHOQ,ROCK1
Colorectal Cancer Metastasis Signaling	3.48	3.65148	0.141	ADCY5,BAX,BCL2L1,CCND1,FOS,FZD1,FZD4,GNA13,GNAS,GNB1,GNG11,JAK1,JUN,KRAS,LRP1,LRP5,MAPK1,MMP14,MMP2,MMP3,PGF,PIK3R1,RAC1,RAP1A,RAP1B,RASD1,RHOA,RHOB,RHOBTB1,RHOC,RHOJ,RHOQ,STAT3,TCF4,TGFB1,TGFB2,TNFRSF1A
Protein Kinase A Signaling	3.48	2.46885	0.13	ADCY5,ANAPC5,CAMK2G,DUSP1,DUSP10,DUSP6,FLNA,FLNC,GNA13,GNAS,GNB1,GNG11,H1-0,H3-3A/H3-3B,ITPR1,MAP3K1,MAPK1,MYH10,MYL12B,MYL6,MYL9,MYLK,NFAT5,NFATC4,NFKBIA,PDE1A,PDE3A,PLCB4,PPP1CB,PPP1R12A,PPP1R14A,PPP1R14B,PPP1R14C,PRKCA,PTEN,PTPN11,PTPRB,Ptprd,PTPRN,PTPRS,PTPRZ1,RAP1A,RAP1B,RHOA,ROCK1,TCF4,TGFB1,TGFB2,YWHAE
PDGF Signaling	3.5	2.5	0.198	CRK,FOS,JAK1,JUN,KRAS,MAP3K1,MAPK1,PDGFA,PDGFRB,PIK3R1,PRKCA,RAP1A,RAP1B,RASD1,SHC1,SPHK1,STAT3
Cellular Effects of Sildenafil (Viagra)	3.58		0.169	ACTA2,ACTB,ACTG1,ADCY5,CACNA1C,CACNB3,GNAS,GUCY1B1,ITPR1,KCNH2,MPRIP,MYH10,MYH11,MYH9,MYL12B,MYL6,MYL9,MYLK,MYO18A,PDE1A,PDE3A,PLCB4,PPP1CB,PPP1R12A
Neuregulin Signaling	3.62	1.94145	0.181	CRK,DCN,ERRFI1,ITGA11,ITGA4,ITGA5,ITGA8,ITGA9,ITGB5,KRAS,MAPK1,PIK3R1,PRKCA,PTEN,PTPN11,RAP1A,RAP1B,RASD1,RPS6,SHC1,TMEFF2
Reelin Signaling in Neurons	3.69	2.4004	0.179	APP,ARPC1A,ARPC2,ARPC3,CAMK2G,CDH2,CFL1,CRK,GRINA,ITGA5,MAP1B,MAP2K7,MAPK1,NDEL1,PAFAH1B2,PDK4,PIK3R1,RAC1,RAP1A,RAP1B,RHOA,VLDLR
PEDF Signaling	3.7	2.32379	0.205	BCL2L1,BDNF,CFLAR,KRAS,MAPK1,NFKBIA,PIK3R1,PNPLA2,RAC1,RAP1A,RAP1B,RASD1,RHOA,ROCK1,SERPINF1,TCF4,WASF2
Neurotrophin/TRK Signaling	3.73	1.38675	0.213	BDNF,FOS,JUN,KRAS,MAP2K7,MAPK1,NTF3,NTRK2,NTRK3,PIK3R1,PTPN11,RAP1A,RAP1B,RASD1,SHC1,SPRY1
Clathrin-mediated Endocytosis Signaling	3.77		0.16	ACTA2,ACTB,ACTG1,AP3S1,APOD,ARF6,ARPC1A,ARPC2,ARPC3,CLTA,CLTB,F2R,FGF2,HSPA8,IGF1,ITGA5,ITGB5,LYZ,PCYOX1,PDGFA,PGF,PICALM,PIK3R1,RAB11A,RAB5C,RAC1,RPS27A,SH3GLB1,UBC
CCR3 Signaling in Eosinophils	3.86	2.11058	0.18	CCL11,CFL1,GNA13,GNAS,GNB1,GNG11,ITPR1,KRAS,MAPK1,MPRIP,MYLK,PAK3,PIK3R1,PLCB4,PPP1CB,PPP1R12A,PRKCA,RAC1,RAP1A,RAP1B,RASD1,RHOA,ROCK1
Molecular Mechanisms of Cancer	3.86		0.129	ADCY5,BAX,BCL2L1,BMP1,BMP3,BMP4,CAMK2G,CCND1,CDK9,CDKN1A,CDKN2C,CFLAR,CRK,CTNNA1,CTNND1,DAXX,FOS,FZD1,FZD4,GAB2,GNA13,GNAS,GNB1,GNG11,ITGA11,ITGA4,ITGA5,ITGA8,ITGA9,ITGB5,JAK1,JUN,KRAS,LRP1,LRP5,MAPK1,NFKBIA,PAK3,PIK3R1,PLCB4,PRKCA,PTPN11,RAC1,RAP1A,RAP1B,RASD1,RHOA,RHOB,RHOBTB1,RHOC,RHOJ,RHOQ,SHC1,TCF4,TGFB1,TGFB2
Production of Nitric Oxide and Reactive Oxygen Species in Macrophages	3.9	3.13786	0.163	APOD,CAT,FOS,JAK1,JUN,LYZ,MAP2K7,MAP3K1,MAPK1,NFKBIA,PCYOX1,PIK3R1,PPP1CB,PPP1R12A,PPP1R14A,PPP1R14B,PPP1R14C,PRKCA,RAC1,RAP1A,RAP1B,RHOA,RHOB,RHOBTB1,RHOC,RHOJ,RHOQ,TNFRSF11B,TNFRSF1A
Thrombin Signaling	3.92	2.23607	0.157	ADCY5,CAMK2G,F2R,GNA13,GNAS,GNB1,GNG11,ITPR1,KRAS,MAPK1,MPRIP,MYL12B,MYL6,MYL9,MYLK,PIK3R1,PLCB4,PPP1CB,PPP1R12A,PRKCA,RAC1,RAP1A,RAP1B,RASD1,RHOA,RHOB,RHOBTB1,RHOC,RHOJ,RHOQ,ROCK1,SHC1
STAT3 Pathway	3.92	3.44124	0.178	CDKN1A,FGF2,FGFR1,FLT1,IGF1,IGF2R,IL11RA,IL13RA1,IL1B,IL3RA,KRAS,MAP3K20,MAPK1,NDUFA13,NTRK2,NTRK3,PDGFRB,RAC1,RAP1A,RAP1B,RASD1,STAT3,TGFB1,TGFB2
Regulation of Cellular Mechanics by Calpain Protease	3.94	1.41421	0.207	ACTN1,ACTN2,ACTN4,CAPN1,CCND1,ITGA11,ITGA4,ITGA5,ITGA8,ITGA9,ITGB5,KRAS,MAPK1,RAP1A,RAP1B,RASD1,TLN1,VCL
Coronavirus Replication Pathway	3.97	1.50756	0.289	ACE,COPZ1,Ifitm1,IFITM3,TUBA1A,TUBA1B,TUBA1C,TUBB,TUBB2A,TUBB4B,TUBB6
Inhibition of Matrix Metalloproteases	4.08	0.707107	0.297	LRP1,MMP14,MMP2,MMP3,RECK,SDC1,SDC2,THBS2,TIMP1,TIMP2,TIMP3
Role of Osteoblasts, Osteoclasts and Chondrocytes in Rheumatoid Arthritis	4.11		0.157	BMP1,BMP3,BMP4,COL1A1,CTSK,DKK3,FOS,FRZB,FZD1,FZD4,GSN,IGF1,IL1B,ITGA5,JUN,LRP1,LRP5,MAP2K7,MAPK1,MMP14,MMP3,NFAT5,NFATC4,NFKBIA,PIK3R1,SFRP1,SFRP2,SFRP4,SOST,SPP1,TCF4,TGFB1,TNFRSF11B,TNFRSF1A
Thyroid Cancer Signaling	4.12	1.21268	0.221	BDNF,CCND1,FOS,IGF1,JUN,KRAS,MAPK1,NTF3,NTRK2,NTRK3,PIK3R1,PTEN,RAP1A,RAP1B,RASD1,SHC1,TCF4
Virus Entry via Endocytic Pathways	4.15		0.202	ACTA2,ACTB,ACTG1,AP3S1,B2M,CLTA,CLTB,FLNA,FLNC,HLA-A,HLA-E,ITGA5,ITGB5,KRAS,PIK3R1,PRKCA,RAC1,RAP1A,RAP1B,RASD1
Oncostatin M Signaling	4.22	3.16228	0.286	EPAS1,JAK1,KRAS,MAPK1,MMP3,OSMR,RAP1A,RAP1B,RASD1,SHC1,STAT3,TIMP3
HGF Signaling	4.25	1.69775	0.186	CCND1,CDKN1A,ELF1,ETS2,FOS,ITGA11,ITGA4,ITGA5,ITGA8,ITGA9,ITGB5,JUN,KRAS,MAP2K7,MAP3K1,MAPK1,PIK3R1,PRKCA,PTPN11,RAC1,RAP1A,RAP1B,RASD1,STAT3
Chemokine Signaling	4.28	1	0.227	CAMK2G,CCL11,CFL1,CXCL12,FOS,JUN,KRAS,MAPK1,MPRIP,PLCB4,PPP1CB,PPP1R12A,PRKCA,RAP1A,RAP1B,RASD1,RHOA
NRF2-mediated Oxidative Stress Response	4.4	2.55841	0.16	ACTA2,ACTB,ACTG1,AKR1A1,CAT,CBR1,CYP2E1,DNAJB4,EPHX1,ERP29,FKBP5,FOS,FTL,GSTM5,GSTO1,HERPUD1,JUN,JUNB,KRAS,MAFF,MAFK,MAP2K7,MAP3K1,MAPK1,MGST1,MGST3,PIK3R1,PRKCA,RAP1A,RAP1B,RASD1,SOD3,SQSTM1,TXN,TXNRD1
HIF1α Signaling	4.42	1.76777	0.164	CAMK2G,CDKN1A,EDN1,EIF4EBP1,FGF2,FLT1,HK2,HSPA1A/HSPA1B,HSPA5,HSPA8,IGF1,JUN,KRAS,LDHB,MAP2K7,MAPK1,MMP14,MMP2,MMP3,PGF,PIK3R1,PRKCA,RAC1,RACK1,RAP1A,RAP1B,RASD1,RPS6,SAT1,SERPINE1,STAT3,TGFB1,TGFB2
Role of Macrophages, Fibroblasts and Endothelial Cells in Rheumatoid Arthritis	4.45		0.146	CAMK2G,CCND1,CEBPG,CXCL12,DAAM1,DKK3,FGF2,FN1,FOS,FRZB,FZD1,FZD4,IL1B,IRAK2,JUN,KRAS,LRP1,LRP5,MAP2K7,MAPK1,MMP3,NFAT5,NFATC4,NFKBIA,PDGFA,PGF,PIK3R1,PLCB4,PRKCA,RAC1,RAP1A,RAP1B,RASD1,RHOA,ROCK1,SFRP1,SFRP2,SFRP4,SOST,STAT3,TCF4,TGFB1,TNFRSF11B,TNFRSF1A,VCAM1
IGF-1 Signaling	4.46	2.3094	0.206	CCN1,CCN2,CCN3,FOS,IGF1,IGFBP2,IGFBP4,IGFBP6,IGFBP7,JAK1,JUN,KRAS,MAPK1,PIK3R1,PTPN11,RAP1A,RAP1B,RASD1,SHC1,STAT3,YWHAE
PTEN Signaling	4.49	-2.83683	0.181	BCAR1,BCL2L1,CCND1,CDKN1A,FGFR1,FLT1,IGF2R,ITGA11,ITGA4,ITGA5,ITGA8,ITGA9,ITGB5,KRAS,MAPK1,MAST2,NTRK2,NTRK3,PDGFRB,PIK3R1,PREX2,PTEN,RAC1,RAP1A,RAP1B,RASD1,SHC1
Phagosome Maturation	4.54		0.182	ATP6V0C,ATP6V0E1,ATP6V1D,B2M,CTSD,CTSH,CTSK,CTSO,CTSV,CTSZ,DCTN4,DYNLL1,HLA-A,HLA-E,LAMP2,PRDX5,PRDX6,RAB5C,RAC1,TUBA1A,TUBA1B,TUBA1C,TUBB,TUBB2A,TUBB4B,TUBB6,VTI1B
ERK/MAPK Signaling	4.58	3.15682	0.165	BCAR1,CRK,DUSP1,DUSP6,EIF4EBP1,ELF1,ETS2,FOS,H3-3A/H3-3B,HSPB1,HSPB7,ITGA11,ITGA4,ITGA5,ITGA8,ITGA9,ITGB5,KRAS,MAPK1,PAK3,PIK3R1,PPP1CB,PPP1R12A,PPP1R14A,PPP1R14B,PPP1R14C,PRKCA,RAC1,RAP1A,RAP1B,RASD1,SHC1,STAT3,TLN1
Agranulocyte Adhesion and Diapedesis	4.62		0.17	ACTA2,ACTB,ACTG1,AOC3,CCL11,CCL19,CCL21,Ccl7,CD34,CLDN3,CX3CL1,CXCL12,CXCL3,FN1,IL1B,ITGA4,ITGA5,JAM3,MMP14,MMP2,MMP3,MSN,MYH10,MYH11,MYH9,MYL6,MYL9,MYO18A,RDX,SDC4,TNFRSF1A,VCAM1
Regulation Of The Epithelial Mesenchymal Transition By Growth Factors Pathway	4.62	3.05329	0.17	CDH2,CLDN3,EGR1,FGF2,FGFR1,FOS,ID2,JAK1,JUN,KRAS,MAP2K7,MAP3K1,MAPK1,MMP2,PDGFA,PDGFRB,PIK3R1,PTPN11,RAC1,RAP1A,RAP1B,RASD1,RHOA,SHC1,STAT3,TGFB1,TGFB2,TNFRSF11B,TNFRSF1A,WWTR1,YAP1,ZEB2
PAK Signaling	4.67	2.18282	0.202	CFL1,GIT1,ITGA11,ITGA4,ITGA5,ITGA8,ITGA9,ITGB5,KRAS,MAPK1,MYL12B,MYL6,MYL9,MYLK,PAK3,PDGFA,PDGFRB,PIK3R1,RAC1,RAP1A,RAP1B,RASD1,SHC1
Semaphorin Neuronal Repulsive Signaling Pathway	4.76	0.6	0.188	Acan,CD44,CFL1,DPYSL3,GUCY1B1,ITGA11,ITGA4,ITGA5,ITGA8,ITGA9,ITGB5,MAP2K7,MICAL1,MPRIP,MYL12B,MYL6,MYL9,NRP1,PAK3,PIK3R1,PPP1CB,PPP1R12A,RAC1,RHOA,ROCK1,SEMA5A,SEMA6D
RAC Signaling	4.76	2.83683	0.191	ARPC1A,ARPC2,ARPC3,BAIAP2,BRK1,CD44,CFL1,ITGA11,ITGA4,ITGA5,ITGA8,ITGA9,ITGB5,JUN,KRAS,MAP2K7,MAP3K1,MAPK1,NCKAP1,PAK3,PIK3R1,RAC1,RAP1A,RAP1B,RASD1,RHOA
Epithelial Adherens Junction Signaling	4.76	1.51186	0.184	ARPC1A,ARPC2,ARPC3,BAIAP2,CDH2,CFL1,CRK,CTNNA1,CTNND1,FGFR1,KRAS,MYH10,MYL12B,NOTCH3,PAK3,PTEN,RAC1,RAP1A,RAP1B,RASD1,RHOA,ROCK1,TCF4,TGFB2,TNS1,VCL,YAP1,YWHAE
RHOA Signaling	4.85	1.4596	0.202	ACTA2,ACTB,ACTG1,ANLN,ARPC1A,ARPC2,ARPC3,BAIAP2,CDC42EP3,CDC42EP4,CFL1,GNA13,IGF1,MPRIP,MSN,MYL12B,MYL6,MYL9,MYLK,PPP1CB,PPP1R12A,RDX,RHOA,ROCK1
Caveolar-mediated Endocytosis Signaling	5.03		0.247	ACTA2,ACTB,ACTG1,B2M,CAVIN1,COPZ1,FLNA,FLNC,HLA-A,HLA-E,ITGA11,ITGA4,ITGA5,ITGA8,ITGA9,ITGB5,PRKCA,RAB5C
FAK Signaling	5.04		0.207	ACTA2,ACTB,ACTG1,BCAR1,CAPN1,CRK,ITGA11,ITGA4,ITGA5,ITGA8,ITGA9,ITGB5,KRAS,MAPK1,PAK3,PIK3R1,PTEN,RAC1,RAP1A,RAP1B,RASD1,TLN1,TNS1,VCL
Cholecystokinin/Gastrin-mediated Signaling	5.25	1.52753	0.212	BCAR1,FOS,GNA13,IL1B,ITPR1,JUN,KRAS,MAPK1,MEF2A,MEF2C,PLCB4,PRKCA,RAC1,RAP1A,RAP1B,RASD1,RHOA,RHOB,RHOBTB1,RHOC,RHOJ,RHOQ,ROCK1,SHC1
Osteoarthritis Pathway	5.28	2.11695	0.169	ANKH,ANXA2,ANXA5,CASP4,CASQ1,CTNNA1,DCN,DDIT4,EPAS1,FGF2,FGFR1,FN1,FRZB,FZD1,FZD4,HTRA1,IL1B,ITGA11,ITGA4,ITGA5,ITGA8,ITGA9,ITGB5,LRP1,MEF2C,MMP3,NAMPT,PGF,RAC1,S1PR3,SDC4,SOX9,SPHK1,SPP1,TCF4,TGFB1,TIMP3,TNFRSF1A
Ephrin Receptor Signaling	5.37	3.27165	0.177	ARPC1A,ARPC2,ARPC3,BCAR1,CFL1,CRK,CXCL12,DOK1,GNA13,GNAS,GNB1,GNG11,GRINA,ITGA11,ITGA4,ITGA5,ITGA8,ITGA9,ITGB5,KRAS,MAP4K4,MAPK1,PAK3,PDGFA,PGF,PTPN11,RAC1,RAP1A,RAP1B,RASD1,RHOA,ROCK1,SDC2,SHC1,STAT3
VEGF Signaling	5.43	1.60591	0.229	ACTA2,ACTB,ACTG1,ACTN1,ACTN2,ACTN4,BCL2L1,EIF1AX,FLT1,KRAS,MAPK1,PGF,PIK3R1,PRKCA,PTPN11,RAP1A,RAP1B,RASD1,ROCK1,SHC1,VCL,YWHAE
CXCR4 Signaling	6.04	2.41404	0.198	ADCY5,BCAR1,CRK,CXCL12,EGR1,FOS,GNA13,GNAS,GNB1,GNG11,ITPR1,JUN,KRAS,MAPK1,MYL12B,MYL6,MYL9,PAK3,PIK3R1,PLCB4,PRKCA,RAC1,RAP1A,RAP1B,RASD1,RHOA,RHOB,RHOBTB1,RHOC,RHOJ,RHOQ,ROCK1
Estrogen Receptor Signaling	6.25	1.20605	0.152	ADCY5,ATP5F1B,ATP5MC1,CACNA1C,CACNB3,CCND1,CDKN1A,CFL1,DDX5,EIF4EBP1,FOS,GNA13,GNAS,GNB1,GNG11,IGF1,IGF2R,JAK1,JUN,KRAS,LEPR,MAPK1,MDK,MMP14,MMP2,MMP3,MPRIP,MYL12B,MYL6,MYL9,NDUFA13,NDUFA2,NDUFA3,NDUFA4,NDUFA4L2,NDUFA5,NDUFA6,NDUFA7,NDUFB10,NDUFB2,NDUFB3,NDUFB7,NDUFS4,NDUFS6,PGF,PIK3R1,PLCB4,PPP1CB,PPP1R12A,PRKCA,PTEN,RAP1A,RAP1B,RASD1,RBFOX2,RHOA,ROCK1,SETD7,SHC1,SRA1
Glucocorticoid Receptor Signaling	6.45		0.142	ACTB,ANXA1,ATP5F1B,ATP5MC1,B2M,BCL2L1,BRD7,CCL11,CDKN1A,CXCL3,DUSP1,FKBP5,FOS,GJA1,H2-M1/H2-M9,H2-T22,H3-3A/H3-3B,HLA-A,HLA-E,HP,HSPA1A/HSPA1B,HSPA5,HSPA8,IGF1,IL11RA,IL13RA1,IL1B,IL3RA,JAK1,JUN,KRAS,MAP2K7,MAP3K1,MAPK1,MMP2,MMP3,NDUFA13,NDUFA2,NDUFA3,NDUFA4,NDUFA4L2,NDUFA5,NDUFA6,NDUFA7,NDUFB10,NDUFB2,NDUFB3,NDUFB7,NDUFS4,NDUFS6,NFAT5,NFATC4,NFKBIA,PCK1,PDK4,PIK3R1,POLR2J,RAC1,RAP1A,RAP1B,RASD1,…
IL-8 Signaling	6.47	3.54965	0.188	ANGPT2,BAX,BCL2L1,CCND1,CSTB,EIF4EBP1,FLT1,FOS,GNA13,GNAS,GNB1,GNG11,IRAK2,JUN,KRAS,LASP1,MAP4K4,MAPK1,MMP2,MYL12B,MYL9,NFKBIA,PGF,PIK3R1,PLD3,PRKCA,RAC1,RAP1A,RAP1B,RASD1,RHOA,RHOB,RHOBTB1,RHOC,RHOJ,RHOQ,ROCK1,VCAM1
GP6 Signaling Pathway	6.59	3.77964	0.226	COL12A1,COL15A1,COL16A1,COL19A1,COL1A1,COL1A2,COL3A1,COL4A1,COL4A2,COL4A3,COL4A4,COL5A1,COL5A2,COL5A3,COL6A1,COL6A2,COL6A3,COL8A1,ITPR1,LAMA4,LAMB1,LAMB2,LAMC1,PIK3R1,PRKCA,RAC1,RAP1B,TLN1
Glioma Invasiveness Signaling	6.63	2.66789	0.286	CD44,F2R,KRAS,MAPK1,MMP2,PIK3R1,RAC1,RAP1A,RAP1B,RASD1,RHOA,RHOB,RHOBTB1,RHOC,RHOJ,RHOQ,TIMP1,TIMP2,TIMP3,VTN
Tumor Microenvironment Pathway	6.74	3.77297	0.201	CCND1,CD44,CFLAR,COL1A1,COL1A2,COL3A1,CXCL12,FGF2,FN1,FOS,HLA-A,HLA-E,IGF1,IL1B,ITGA5,JUN,KRAS,LEPR,MAPK1,MMP14,MMP2,MMP3,PDGFA,PGF,PIK3R1,RAC1,RAP1A,RAP1B,RASD1,SPP1,STAT3,TGFB1,TGFB2,TNC,TNFRSF1A
Actin Nucleation by ARP-WASP Complex	6.74	2.66789	0.261	ARPC1A,ARPC2,ARPC3,BAIAP2,ITGA11,ITGA4,ITGA5,ITGA8,ITGA9,ITGB5,KRAS,PPP1R12A,RAC1,RAP1A,RAP1B,RASD1,RHOA,RHOB,RHOBTB1,RHOC,RHOJ,RHOQ,ROCK1
Signaling by Rho Family GTPases	6.86	1.80839	0.177	ACTA2,ACTB,ACTG1,ARPC1A,ARPC2,ARPC3,BAIAP2,CDC42EP3,CDC42EP4,CDH11,CDH13,CDH2,CFL1,FOS,GNA13,GNAS,GNB1,GNG11,ITGA11,ITGA4,ITGA5,ITGA8,ITGA9,ITGB5,JUN,MAP2K7,MAP3K20,MAPK1,MSN,MYL12B,MYL6,MYL9,MYLK,PAK3,PIK3R1,PPP1R12A,RAC1,RDX,RHOA,RHOB,RHOBTB1,RHOC,RHOJ,RHOQ,ROCK1,STMN1
Leukocyte Extravasation Signaling	6.89	2.05798	0.198	ACTA2,ACTB,ACTG1,ACTN1,ACTN2,ACTN4,BCAR1,CD44,CLDN3,CRK,CTNNA1,CTNNA3,CTNND1,CXCL12,ITGA4,JAM3,MAPK1,MMP14,MMP2,MMP3,MSN,MYL6,PIK3R1,PRKCA,PTPN11,RAC1,RAP1A,RAP1B,RDX,RHOA,ROCK1,THY1,TIMP1,TIMP2,TIMP3,VCAM1,VCL
Paxillin Signaling	7.02	1.96396	0.248	ACTA2,ACTB,ACTG1,ACTN1,ACTN2,ACTN4,ARF6,BCAR1,CRK,ITGA11,ITGA4,ITGA5,ITGA8,ITGA9,ITGB5,KRAS,MAPK1,PAK3,PARVA,PIK3R1,RAC1,RAP1A,RAP1B,RASD1,TLN1,VCL
Axonal Guidance Signaling	7.24		0.15	ACE,ADAM9,ADAMTS2,ADAMTS8,ARPC1A,ARPC2,ARPC3,BAIAP2,BCAR1,BDNF,BMP1,BMP3,BMP4,CFL1,CRK,CXCL12,FZD1,FZD4,GIT1,GNA13,GNAS,GNB1,GNG11,IGF1,ITGA11,ITGA4,ITGA5,ITGA8,ITGA9,ITGB5,KRAS,MAPK1,MICAL1,MMP14,MMP2,MMP3,MYL12B,MYL6,MYL9,NFAT5,NFATC4,NRP1,NTF3,NTN4,NTRK2,NTRK3,PAK3,PDGFA,PGF,PIK3R1,PLCB4,PLXNB2,PRKCA,PTPN11,RAC1,RAP1A,RAP1B,RASD1,RHOA,ROCK1,RTN4,SDC2,SEMA5A,SEMA6D,SHC1,TUBA1A,TUBA1B,TUBA1C,TUB…
Acute Phase Response Signaling	7.3	3	0.208	C1QB,C1R,C1S,C2,C3,C4A/C4B,CP,FN1,FOS,FTL,HMOX2,HP,IL1B,ITIH2,ITIH4,JUN,KRAS,MAP2K7,MAP3K1,MAPK1,NFKBIA,OSMR,PIK3R1,PTPN11,RAP1A,RAP1B,RASD1,SERPINA3,SERPINE1,SERPINF1,SERPING1,SHC1,STAT3,TCF4,TNFRSF11B,TNFRSF1A
ILK Signaling	7.82	1.76777	0.207	ACTA2,ACTB,ACTG1,ACTN1,ACTN2,ACTN4,CCND1,CFL1,FBLIM1,FLNA,FLNC,FN1,FOS,ITGB5,JUN,LIMS1,LIMS2,MAPK1,MYH10,MYH11,MYH9,MYL6,MYL9,MYO18A,PARVA,PGF,PIK3R1,PPP1R12A,PPP1R14B,PTEN,RAC1,RHOA,RHOB,RHOBTB1,RHOC,RHOJ,RHOQ,TNFRSF1A,VCL
RHOGDI Signaling	8	-1.97566	0.202	ACTA2,ACTB,ACTG1,ARHGDIB,ARPC1A,ARPC2,ARPC3,CD44,CDH11,CDH13,CDH2,CFL1,GNA13,GNAS,GNB1,GNG11,ITGA11,ITGA4,ITGA5,ITGA8,ITGA9,ITGB5,MSN,MYH10,MYH11,MYH9,MYL12B,MYL6,MYL9,PAK3,PPP1R12A,PRKCA,RAC1,RDX,RHOA,RHOB,RHOBTB1,RHOC,RHOJ,RHOQ,ROCK1,WASF2
Sertoli Cell-Sertoli Cell Junction Signaling	8.53		0.21	ACTA2,ACTB,ACTG1,ACTN1,ACTN2,ACTN4,BCAR1,CLDN3,CTNNA1,GUCY1B1,ITGA11,ITGA4,ITGA5,ITGA8,ITGA9,ITGB5,JAM3,JUN,JUP,KRAS,MAP2K7,MAP3K1,MAP3K20,MAPK1,MTMR2,PALS2,PTEN,RAC1,RAP1A,RAP1B,RASD1,SPTAN1,SPTBN1,TNFRSF1A,TUBA1A,TUBA1B,TUBA1C,TUBB,TUBB2A,TUBB4B,TUBB6,VCL
Regulation of Actin-based Motility by Rho	9.28	1.87663	0.278	ACTA2,ACTB,ARPC1A,ARPC2,ARPC3,BAIAP2,CFL1,GSN,ITGA11,ITGA4,ITGA5,ITGA8,ITGA9,ITGB5,MPRIP,MYL12B,MYL6,MYL9,MYLK,PAK3,PPP1CB,PPP1R12A,RAC1,RHOA,RHOB,RHOBTB1,RHOC,RHOJ,RHOQ,ROCK1
Sirtuin Signaling Pathway	9.51	2.89747	0.197	ABCA1,APP,ATP5F1B,ATP5MC1,ATP5PF,BAX,CPT1A,DUSP6,EPAS1,GABARAP,GABARAPL1,GABARAPL2,GADD45G,GLS,H1-0,H3-3A/H3-3B,IDH2,JUN,LDHB,MAP1LC3A,MAP1LC3B,MAPK1,NAMPT,NDUFA13,NDUFA2,NDUFA3,NDUFA4,NDUFA4L2,NDUFA5,NDUFA6,NDUFA7,NDUFB10,NDUFB2,NDUFB3,NDUFB7,NDUFS4,NDUFS6,NR1H3,PCK1,PDHA1,POLR1C,POLR1D,SOD3,STAT3,TOMM6,TOMM7,TRIM28,TSPO,TUBA1A,TUBA1B,TUBA1C,UCP2,XPA
Hepatic Fibrosis Signaling Pathway	9.64	3.71307	0.173	ACTA2,AGTR1,BAMBI,CACNA1C,CACNB3,CCN2,CCND1,COL1A1,COL1A2,COL3A1,COL5A3,EDN1,EDNRA,FGF2,FGFR1,FLT1,FOS,FTL,FZD1,FZD4,IL1B,IRAK2,ITGA11,ITGA4,ITGA5,ITGA8,ITGA9,ITGB5,JAK1,JUN,KLF9,KRAS,LEPR,LRP1,LRP5,MAP2K7,MAPK1,MYL12B,MYL6,MYL9,MYLK,NFKBIA,PDGFA,PDGFRB,PGF,PIK3R1,PRKCA,PTEN,RAC1,RAP1A,RAP1B,RASD1,RHOA,RHOB,RHOBTB1,RHOC,RHOJ,RHOQ,ROCK1,SERPINE1,SPP1,STAT3,TCF4,TGFB1,TGFB2,TIMP1,TNFRSF11B,TNFRSF1A…
Remodeling of Epithelial Adherens Junctions	9.72	1.63299	0.359	ACTA2,ACTB,ACTG1,ACTN1,ACTN2,ACTN4,ARF6,ARPC1A,ARPC2,ARPC3,CTNNA1,CTNND1,NME1,RAB5C,TUBA1A,TUBA1B,TUBA1C,TUBB,TUBB2A,TUBB4B,TUBB6,VCL,ZYX
Mitochondrial Dysfunction	9.96		0.244	APP,Atp5e,ATP5F1B,ATP5MC1,ATP5MF,ATP5PD,ATP5PF,CAT,COX17,COX4I1,COX4I2,COX6A1,COX6B2,Cox6c,COX8A,Cox8b,CPT1A,GPX7,NDUFA13,NDUFA2,NDUFA3,NDUFA4,NDUFA4L2,NDUFA5,NDUFA6,NDUFA7,NDUFB10,NDUFB2,NDUFB3,NDUFB7,NDUFS4,NDUFS6,PDHA1,PRDX5,UCP2,UQCR10,UQCR11,UQCRB,XDH
Oxidative Phosphorylation	10.1	-4.01663	0.297	Atp5e,ATP5F1B,ATP5MC1,ATP5MF,ATP5PD,ATP5PF,COX17,COX4I1,COX4I2,COX6A1,COX6B2,Cox6c,COX8A,Cox8b,NDUFA13,NDUFA2,NDUFA3,NDUFA4,NDUFA5,NDUFA6,NDUFA7,NDUFB10,NDUFB2,NDUFB3,NDUFB7,NDUFS4,NDUFS6,UQCR10,UQCR11,UQCRB
Coronavirus Pathogenesis Pathway	10.8	4.42246	0.238	ACE,ADAM9,AGTR1,BAX,CCND1,EEF1A1,EIF2A,FAU,FOS,IFNAR2,IL1B,JAK1,JUN,MAPK1,NFKBIA,RPS10,RPS11,RPS12,RPS13,RPS14,RPS15,RPS15A,RPS16,RPS17,RPS2,RPS20,RPS21,RPS23,RPS24,RPS25,RPS26,RPS27A,RPS27L,RPS29,RPS3,RPS4Y1,RPS5,RPS6,RPS7,RPS8,RPSA,SERPINE1,STAT3,TGFB1
Germ Cell-Sertoli Cell Junction Signaling	11.6		0.259	ACTA2,ACTB,ACTG1,ACTN1,ACTN2,ACTN4,BCAR1,CDH2,CFL1,CTNNA1,CTNND1,GSN,JUP,KRAS,MAP2K7,MAP3K1,MAPK1,MTMR2,PAK3,PIK3R1,RAC1,RAP1A,RAP1B,RASD1,RHOA,RHOB,RHOBTB1,RHOC,RHOJ,RHOQ,TGFB1,TGFB2,TNFRSF1A,TUBA1A,TUBA1B,TUBA1C,TUBB,TUBB2A,TUBB4B,TUBB6,VCL,ZYX
Actin Cytoskeleton Signaling	13.5	1.93793	0.237	ACTA2,ACTB,ACTG1,ACTN1,ACTN2,ACTN4,ARPC1A,ARPC2,ARPC3,BAIAP2,BCAR1,BRK1,CFL1,CRK,F2R,FGF2,FLNA,FN1,GIT1,GNA13,GSN,ITGA11,ITGA4,ITGA5,ITGA8,ITGA9,ITGB5,KRAS,MAPK1,MPRIP,MSN,MYH10,MYH11,MYH9,MYL12B,MYL6,MYL9,MYLK,MYO18A,NCKAP1,PAK3,PDGFA,PIK3R1,PPP1CB,PPP1R12A,RAC1,RAP1A,RAP1B,RASD1,RDX,RHOA,ROCK1,SHC1,TLN1,VCL,WASF2
mTOR Signaling	13.7	3.5	0.255	DDIT4,EIF3E,EIF4A1,EIF4A2,EIF4EBP1,EIF4G2,EIF4G3,FAU,FKBP1A,KRAS,MAPK1,PGF,PIK3R1,PLD3,PRKCA,RAC1,RAP1A,RAP1B,RASD1,RHOA,RHOB,RHOBTB1,RHOC,RHOJ,RHOQ,RPS10,RPS11,RPS12,RPS13,RPS14,RPS15,RPS15A,RPS16,RPS17,RPS2,RPS20,RPS21,RPS23,RPS24,RPS25,RPS26,RPS27A,RPS27L,RPS29,RPS3,RPS4Y1,RPS5,RPS6,RPS7,RPS8,RPSA
Integrin Signaling	13.9	1.67748	0.255	ACTA2,ACTB,ACTG1,ACTN1,ACTN2,ACTN4,ARF5,ARF6,ARPC1A,ARPC2,ARPC3,BCAR1,BCAR3,CAPN1,CRK,GIT1,GSN,ITGA11,ITGA4,ITGA5,ITGA8,ITGA9,ITGB5,KRAS,LIMS1,MAPK1,MPRIP,MYL12B,MYL9,MYLK,PAK3,PARVA,PIK3R1,PPP1CB,PPP1R12A,PTEN,RAC1,RAP1A,RAP1B,RASD1,RHOA,RHOB,RHOBTB1,RHOC,RHOJ,RHOQ,ROCK1,SHC1,TLN1,TSPAN4,VCL,ZYX
Regulation of eIF4 and p70S6K Signaling	15.4	1.66667	0.288	EIF1AX,EIF2A,EIF3E,EIF4A1,EIF4A2,EIF4EBP1,EIF4G2,EIF4G3,FAU,ITGA11,ITGA4,ITGA5,ITGA8,ITGA9,ITGB5,KRAS,MAPK1,PABPC1,PIK3R1,RAP1A,RAP1B,RASD1,RPS10,RPS11,RPS12,RPS13,RPS14,RPS15,RPS15A,RPS16,RPS17,RPS2,RPS20,RPS21,RPS23,RPS24,RPS25,RPS26,RPS27A,RPS27L,RPS29,RPS3,RPS4Y1,RPS5,RPS6,RPS7,RPS8,RPSA,SHC1
Hepatic Fibrosis / Hepatic Stellate Cell Activation	18.4		0.299	ACTA2,AGTR1,BAMBI,BAX,CCL21,CCN2,COL12A1,COL15A1,COL16A1,COL19A1,COL1A1,COL1A2,COL3A1,COL4A1,COL4A2,COL4A3,COL4A4,COL5A1,COL5A2,COL5A3,COL6A1,COL6A2,COL6A3,COL8A1,CXCL3,CYP2E1,EDN1,EDNRA,FGF2,FGFR1,FLT1,FN1,IFNAR2,IGF1,IGFBP4,IL1B,KLF6,LEPR,MMP2,MYH10,MYH11,MYH9,MYL6,MYL9,MYO18A,PDGFA,PDGFRB,PGF,SERPINE1,TGFB1,TGFB2,TIMP1,TIMP2,TNFRSF11B,TNFRSF1A,VCAM1
EIF2 Signaling	40.8	-4.42857	0.42	ACTA2,ACTB,ATF5,CCND1,EIF1AX,EIF2A,EIF3E,EIF4A1,EIF4A2,EIF4G2,EIF4G3,EIF5,EIF5B,FAU,HSPA5,KRAS,MAPK1,PABPC1,PIK3R1,PPP1CB,PPP1R15A,RAP1A,RAP1B,RASD1,RPL10,RPL12,RPL13,RPL14,RPL15,RPL17,RPL18,RPL18A,RPL19,RPL21,RPL22,RPL23,RPL24,RPL26,RPL27,RPL27A,RPL28,RPL30,RPL31,RPL35,RPL35A,Rpl36a,RPL36AL,RPL37,RPL37A,RPL38,RPL39,RPL4,RPL5,RPL6,RPL7,RPL7A,RPL8,RPL9,RPLP2,RPS10,RPS11,RPS12,RPS13,RPS14,RPS15,RPS…
Upstream Regulators
Upstream Regulator	Expr Log Ratio	Molecule Type	Predicted Activation State	Activation z-score	Notes	Bias Term	Bias-corrected z-score	p-value of overlap	Target molecules in dataset	Mechanistic Network
TP53	0.052	transcription regulator	Activated	5.025		0.028	4.64	1.34e-51	ACAA2,ACADS,ACE,ACTB,ACTN1,ACTN4,AGTR1,ANKH,ANKRD1,ANLN,ANXA1,ANXA3,ANXA6,ANXA8/ANXA8L1,APBB2,APP,ASTN2,Atp5e,Atp5k,ATP5MC1,ATXN1,BAX,BCAS3,BCL2L1,BDNF,BICD2,BMP1,BOK,BTG2,C2,Cald1,CARHSP1,CAT,CCDC80,CCN2,CD36,CD44,CDC42EP3,CDKN1A,CEP170B,CHMP4C,CLTA,COL14A1,COL1A1,COL1A2,COL3A1,COL4A1,COL4A2,COL5A2,COL6A2,Cox8b,CP,CPT1A,Crip2,CRYAB,CS,CSRP1,CSTB,CTSD,CXCL12,CXCL3,Cyb5r3,DAPK1,DBI,DDIT4,DDX5,DKK3…	CEBPB,CTNNB1,FOXO1,IFNG,IL6,JUN,Jnk,NFE2L2,NFKBIA,NR3C1,PIK3R1,STAT1,STAT3,STAT4,STAT6,TP53
MLXIPL		transcription regulator	Inhibited	-6.954	bias	0.343	-9.83	2.21e-47	ANXA2,CIDEC,CPT1A,FABP4,FASN,PCK1,PNPLA2,RPL10,RPL12,RPL13,RPL14,RPL15,RPL17,RPL18,RPL18A,RPL19,RPL21,RPL22,RPL23,Rpl23a,RPL24,RPL26,RPL27,RPL27A,RPL28,Rpl29 (includes others),RPL30,RPL31,RPL35,RPL35A,Rpl36,Rpl36a,RPL36AL,RPL37,RPL37A,RPL38,RPL39,RPL4,RPL5,RPL6,RPL7,RPL7A,RPL8,RPL9,Rplp1 (includes others),RPLP2,RPS10,RPS11,RPS12,RPS13,RPS14,RPS15,RPS15A,RPS16,RPS17,RPS2,RPS20,RPS21,RPS23,RPS24,RP…
MYC	0.035	transcription regulator	Inhibited	-6.55	bias	0.26	-8.954	1.75e-34	ABCA1,ANGPT2,BCL2L1,CD44,CDKN1A,CIDEC,ENO1,FABP4,GLS,HK2,HNRNPA2B1,LDHB,NR1H3,OAT,PDHA1,RCAN1,RPL10,RPL12,RPL13,RPL14,RPL15,RPL17,RPL18,RPL18A,RPL19,RPL21,RPL22,RPL23,Rpl23a,RPL24,RPL26,RPL27,RPL27A,RPL28,Rpl29 (includes others),RPL30,RPL31,RPL35,RPL35A,Rpl36,Rpl36a,RPL36AL,RPL37,RPL37A,RPL38,RPL39,RPL4,RPL5,RPL6,RPL7,RPL7A,RPL8,RPL9,Rplp1 (includes others),RPLP2,RPS10,RPS11,RPS12,RPS13,RPS14,RPS…
RICTOR	-0.027	other	Activated	7.391		-0.248	9.751	2.16e-34	Atp5e,ATP5F1B,ATP5MC1,ATP5MF,ATP5PD,ATP5PF,ATP6V0C,ATP6V1D,BAX,BCL2L1,COX17,COX4I1,COX4I2,COX6A1,COX6B2,Cox6c,Cox7c,COX8A,DAXX,FABP5,FAU,IFI16,ISG15,LEPR,NDUFA2,NDUFA3,NDUFA4,NDUFA4L2,NDUFA5,NDUFA6,NDUFA7,NDUFB10,NDUFB2,NDUFB3,NDUFB7,NDUFC1,NDUFS4,NDUFS6,PHF11,PRKCA,PSMB4,PSMB8,PSMD8,RPL10,RPL12,RPL14,RPL17,RPL18,RPL21,RPL22,RPL23,Rpl23a,RPL26,RPL28,Rpl29 (includes others),RPL30,Rpl34 (includes o…
IKBKB	-0.139	kinase	Activated	3.507		0.182	2.126	1.43e-21	ABCA1,AEBP1,AMPD3,ANKRD1,BCL2L1,C3,Cald1,CCL11,CCL19,CCN2,CCND1,CD44,CDH13,CFLAR,CP,CTSK,CTSZ,CX3CL1,CXCL12,CXCL3,CYP1B1,DCN,DUSP6,FOS,GM2A,HK2,HLA-A,IFI16,IFIT1B,IGFBP2,IGFBP6,IGFBP7,IL1B,ISG15,ITGB5,JUNB,LCN2,MGP,Mt1,Mt2,NFKBIA,NID1,OGN,PCDH7,PLD3,POSTN,RCAN1,S100A4,SERPINE2,SFRP1,SOD3,TGFB1,TIMP2,TIMP3,TLN1,TMEM176B,Tmsb4x (includes others),TNFAIP2,TNFRSF11B,Tpm2,VCAM1	CEBPA,CEBPB,FOXO1,IFNG,IKBKB,IL6,JUN,NFKB2,NFKBIA,NR3C1,SMAD7,STAT1,STAT3,STAT4,STAT6,TNFRSF1A
APOE	0.024	transporter	Inhibited	-3.608		-0.234	-2.281	3.93e-21	ABCA1,ACTA2,ACTB,ANGPTL4,ANXA11,APOD,APP,BAX,BCAM,BGN,BMP4,C1QB,C2,CAT,CCN1,CCN2,CD36,CD44,COL1A1,CPT1A,CREB3L1,CTSD,CTSK,CTSV,CXCL3,Cyb5r3,DBI,ECM1,EDN1,EGR1,ENG,F2R,FABP5,FKBP5,GPX3,HERPUD1,HSPA5,IGF1,IGFBP6,IL1B,ITGA5,JAK1,JUN,LCN2,LIMS2,LPL,LTBP2,MAP2K7,MAP3K1,MGP,MMP2,MMP3,MYLIP,NPNT,NR1H3,PHLDA1,PMEPA1,PPP1R15A,RCAN1,SDC4,SERPINA3,SERPINE1,SPP1,STAT3,TGFB1,THY1,TIMP1,TNFRSF1A,Tpm2,VCAM1,ZYX	APOE,CEBPB,Ccl2,IFNG,IL6,JUN,NFKBIA,NR3C1,PPARG,STAT1,STAT3,STAT4,STAT6,TNF,TNFRSF1A
Alpha catenin		group	Inhibited	-5.103	bias	-0.349	-2.824	6.62e-20	ADAMTS2,BGN,C1QTNF2,CCN3,CDH11,COL15A1,COL1A1,COL1A2,COL3A1,COL5A1,COL5A2,COL6A1,COL6A2,COL6A3,CTSV,CXCL12,ELN,ENG,FSTL1,IGF1,IGFBP2,IGFBP4,IGFBP6,IGFBP7,IL1B,ITGA5,LAMA4,LUM,LYZ,MMP2,NFKBIA,NFKBIZ,RHOC,RHOJ,STEAP4,TGM2,THBS2,TIMP1,TNC,TNFAIP2,TNFRSF12A,VCAM1,ZEB2,ZYX
AHR	0.042	ligand-dependent nuclear receptor	Inhibited	-3.083		0.017	-3.219	1.19e-19	ACTA2,ACTN1,ADAMTS2,AKR1A1,ALDH2,APP,ASPN,BTG2,CBR1,CCL21,CDH2,CDKN1A,CDKN2C,COL12A1,COL14A1,COL16A1,COL1A1,COL1A2,COL3A1,COL4A1,COL4A2,COL5A1,COL5A2,COL6A1,COL6A3,COX8A,CYP1B1,DCN,EDN1,EHD1,ENO1,FABP4,FBLN2,FBLN5,FMO3,FN1,FOS,GAS1,GSTM5,HK2,HP,IL1B,ITGA5,ITGBL1,JUNB,KDSR,KIT,KLF2,LTBP2,LTBP3,MMP2,Mt1,Mt2,NID1,NNMT,NOTCH3,PCK1,Pcp4l1,PDGFRB,PLAT,PMM1,POLA1,SCD,SDC1,SERPINE1,SHB,STAT3,STEAP4,TGFB1…	AHR,CDKN2A,CEBPA,CEBPB,CREB1,CTNNB1,FOXM1,HDAC1,JUN,Jnk,NFE2L2,Ncoa6,PPARG,SMAD3,STAT3,TGFB1,TP53
NRAS	0.071	enzyme	Inhibited	-4.994		-0.219	-3.617	7.81e-18	ANKRD1,ANXA4,ANXA8/ANXA8L1,B2M,BAX,CFH,CLEC11A,Crip2,CX3CL1,EPHX1,FBLN2,FHL1,GJA1,HLA-A,HTRA1,IFI16,Ifi27,IFIT1B,Iigp1,IL13RA1,Irgm1,ISG15,ITIH2,KRAS,LCN2,LSP1,MGP,NCAM1,PERP,PHLDA3,PLEKHO1,PON3,PSMB8,RBPMS,SCX,SDC1,SERPINE2,SLC66A3,TUBB2A,TULP4	NFKBIA,NRAS,RNA polymerase II,SMAD3,STAT1,STAT3,STAT6
TP73		transcription regulator		-1.751		-0.034	-1.517	4.59e-17	AGGF1,ANGPTL4,B2M,C1R,C3,CASP4,CCN1,CDKN1A,COX4I1,CTSD,CX3CL1,CXCL3,DDIT4,EDN1,EGR1,Elob,ENG,FLT1,FN1,FST,HTATIP2,ID2,IL1B,ITGA5,KIT,LRG1,LYZ,MDK,Meg3,MICOS10-NBL1/NBL1,MMP14,MMP2,MYOZ2,NRP1,NUPR1,PDGFA,PERP,RTN4,RUNX1,SERPINA3,Serpinb6b,SERPINE2,SERPING1,SPP1,TGFB2,THBS2,THY1,TIMP1,TIMP3,TNFAIP2,TNFRSF12A,TSHZ2,VMP1	HIF1A,JUN,PPARGC1A,RB1,TP73
HOXA10	-0.087	transcription regulator		-0.889		-0.167	0.124	1.23e-16	ACTB,ARL4A,ATP1A2,CA3,CFD,COL15A1,CTSV,CYP2E1,DBP,FLT1,FN1,FST,GJA1,ID1,IDH2,INMT,KCNAB1,KLF10,KLF9,LCN2,LEPR,MICOS10-NBL1/NBL1,MYLK,NCAM1,NDRG2,NR4A1,PCP4,PEG3,PIK3R1,REM1,RNASE4,SCD,SFRP4,THBD,THRSP,TTC3,XDH
CCR2		g-protein coupled receptor	Activated	4.5		0.232	3.102	5.6e-16	AEBP1,ASPN,BGN,C1QB,CCL11,Ccl7,COL12A1,COL14A1,COL1A1,COL1A2,COL4A1,COL4A2,COL6A1,COL6A2,COL6A3,CX3CL1,CXCL12,CXCL3,DCN,DPT,FBLN1,FBLN2,FBN1,IGF1,IL1B,LAMB2,LUM,MMP2,OGN,PCOLCE,SPARC,TGFB1,TGFB2,TGM2,THBS1,TIMP1,TIMP2,TNC	CCR2,CEBPA,CEBPB,Ccl2,IFNG,IL4,IL6,JUN,NFKBIA,NR3C1,PPARG,SMAD3,STAT1,STAT3,STAT4,STAT6
NR3C1		ligand-dependent nuclear receptor		-0.498		-0.011	-0.439	2.01e-15	ABCA1,ACTB,ANGPTL4,APP,B2M,C1R,CAT,CCN1,CDKN1A,COL1A1,COL1A2,COL3A1,COL5A1,COL6A1,COL6A2,CRYAB,DBI,DDIT4,DDX5,DEGS1,DUSP1,DUT,EDN1,EGR1,ERRFI1,FABP4,FBXO30,FOS,GAS1,GLUL,HERPUD1,IER2,IFIT1B,IGF1,IL1B,ISG15,KLF13,LMO4,MAPK1,MSRB1,NFKBIA,OAT,PCK1,PNPLA2,PPP1CB,PTEN,PTP4A2,RAB11A,RABGGTB,RNF10,RNF11,SLC38A1,TGFB1,THBS1,TSC22D3,TXN,UGCG,YWHAE,ZNF704	HDAC1,IFNG,JUN,NFKBIA,NR3C1,PPARG,RNA polymerase II,SMAD3,STAT1,STAT3,STAT6,TNF
let-7a-5p (and other miRNAs w/seed GAGGUAG)		mature microrna	Inhibited	-3.289	bias	-0.349	-1.524	3.82e-15	ADAMTS2,BDNF,CCND1,COL1A1,COL1A2,COL3A1,COL4A1,COL4A2,COL5A1,COL5A2,COL8A1,Dst,EDN1,FN1,HBA1/HBA2,ITGA4,LAMC1,LOXL2,NID1,PDGFA,PLEC,PLOD2,SCD,SPARC,THBS1,Tpm1
CD44	0.29	other	Activated	3.298		0.25	2.165	1.44e-14	ACTA2,ACTB,ANXA11,BCAM,BGN,CCL19,Ccl7,CD36,CDKN1A,CIDEC,COL1A1,COL3A1,COL5A2,CX3CL1,Cyb5r3,ECM1,FASN,FKBP5,IL1B,ITGA4,ITGA5,ITGBL1,JUN,LGALS3,LIMS2,LTBP2,Ly6a (includes others),MAP2K7,MMP3,NPNT,PMEPA1,SDC4,SPP1,THBS1,THBS2,THY1,Tpm2,VCAM1,ZYX	CD44,CEBPB,CREB1,CREBBP,ELK1,IL10,IL1B,JUN,NFKBIA,P38 MAPK,SMAD3,STAT1,STAT3,TGFB1,TP53
CHUK	0.016	kinase	Activated	3.068	bias	0.313	1.162	1.44e-14	AEBP1,AMPD3,C3,CASP4,CCND1,CDH13,CP,CTSZ,CX3CL1,CXCL12,CXCL3,DCN,DUSP6,FOS,GM2A,HK2,HLA-A,IFI16,IFIT1B,IGFBP6,ISG15,JUNB,KCNH2,LCN2,MGP,Mt1,Mt2,NFKBIA,NID1,OGN,PCDH7,PLD3,RCAN1,SERPINE2,SFRP1,SOD3,TMEM176B,TNFAIP2,TNFRSF11B	CHUK,CTNNB1,HDAC1,HIF1A,JUN,NFKB2,NFKBIA,PPARG,TP73
DYSF	0.107	other						2.99e-14	ABCA1,ACOT9,ACTG1,ANKRD1,ANXA1,ANXA2,ARPC2,B2M,C1QB,Ccl7,CFD,Ctla2a/Ctla2b,CTSH,CTSV,ERRFI1,ETF1,FASN,FTL,GABARAPL1,HLA-A,HSPA1A/HSPA1B,HSPB1,IFI16,LGALS3,LYZ,Plpp1,PRSS23,PSAP,S100A4,SCD,SERPINA3,TIMP1,TMEM50B
FAS	-0.126	transmembrane receptor	Inhibited	-3.205		-0.14	-2.528	8.76e-14	BGN,CCN2,CD44,CDKN1A,CFLAR,COL15A1,COL1A1,COL1A2,COL3A1,COL4A1,COL4A2,COL5A1,COL6A1,COL6A3,COL8A1,CXCL3,EGR1,FBN1,IL1B,LUM,MGP,NFKBIA,SERPINE1,SPP1,TGFB1,TNC,TNFRSF11B,TNFRSF1A	CEBPB,CREB1,CREBBP,CTNNB1,ELK1,ERK,ERK1/2,FAS,FOS,JUN,Jnk,MAP3K1,NFE2L2,P38 MAPK,STAT1,TP53,YY1
IKBKG	0.09	kinase	Activated	2.543	bias	0.265	0.957	1.78e-13	AEBP1,AMPD3,BAX,C3,CDH13,CP,CTSZ,CX3CL1,CXCL12,DCN,DUSP6,FOS,GM2A,HK2,HLA-A,IFI16,IFIT1B,IGFBP6,IL1B,ISG15,JUNB,KCNH2,LCN2,MGP,Mt1,Mt2,NID1,OGN,PCDH7,PLD3,PTEN,RCAN1,SERPINE2,SFRP1,SOD3,TMEM176B,TNFAIP2	CEBPB,CHUK,CREB1,CREBBP,CTNNB1,ELK1,IKBKG,IL6,NFKB2,NFKBIA,P38 MAPK,STAT1,STAT3,STAT4,STAT6,TP53,TP73
BMP10		growth factor		0.539		0.136	-0.216	2.13e-13	ANGPTL4,CCL11,COL12A1,COL1A2,ECM1,FGF2,FGL2,FN1,FOS,HLA-A,ID2,ID3,IGFBP7,IL1B,KIT,LCN2,LEPR,LTBP2,MEF2C,MMP14,MMP3,NCAM1,NR4A1,NR4A2,PHLDA1,RPL22,SERPINA3,SERPINE2,SOX9,THBS1,TIMP1	BMP10,CEBPA,CEBPB,FOXO1,SMAD7,STAT1,STAT3
COL5A1	0.365	other	Inhibited	-3.9	bias	-0.329	-2.467	9.24e-13	Acan,ACTA2,COL12A1,COL5A2,COL8A1,CTSD,FBLN2,FBLN5,FBN1,FN1,Gm12854/S100a11,ITGB5,LGALS3,LOX,LOXL1,LOXL2,LTBP2,S100A6,SRPX2
COLQ		other		0.469		0.04	0.273	1.06e-12	ADAMTS2,ASPN,BDNF,BGN,BMP1,BMP4,COL4A1,COL4A2,COL5A2,COL6A3,COL8A1,DCN,DMD,ECM1,FBLN5,FN1,LAMA4,LAMB1,LAMB2,LTBP3,LTBP4,MMP2,NID1,SDC4,SGCD,TGFB1,TIMP1
miR-335-3p (miRNAs w/seed UUUUCAU)		mature microrna	Inhibited	-3.153	bias	-0.349	-1.712	2.29e-12	ADAMTS2,COL1A1,COL1A2,COL4A1,COL4A2,COL5A1,COL5A2,COL8A1,Dst,LAMC1,LOXL2,NID1,PDGFA,PLEC,PLOD2,SPARC,Tpm1
miR-338-3p (miRNAs w/seed CCAGCAU)		mature microrna	Inhibited	-3.153	bias	-0.349	-1.712	2.29e-12	ADAMTS2,COL1A1,COL1A2,COL4A1,COL4A2,COL5A1,COL5A2,COL8A1,Dst,LAMC1,LOXL2,NID1,PDGFA,PLEC,PLOD2,SPARC,Tpm1
IFNG		cytokine	Activated	3.18		0.166	1.68	2.49e-12	ABCA1,ACTA2,ACTB,ATP1B1,B2M,BAX,BCL2L1,BDNF,C2,C3,C4A/C4B,CASP4,CCL11,Ccl7,CCN2,CD44,CDKN1A,COL1A1,COL1A2,CTSD,CTSH,CTSK,CTSV,CXCL12,CXCL3,DAPK1,DDB1,DOK1,DUSP1,EDN1,EDNRA,ELN,F2R,FGF2,FGL2,FLT1,FN1,FOSB,FZD1,GJA1,GLUL,GNA13,GPRC5B,HK2,HSPA1A/HSPA1B,HTRA1,IFI16,IGF1,Iigp1,IL1B,Irgm1,ITGA4,ITPR1,KLF2,LAMB2,LAMC1,LCN2,LOX,Ly6a (includes others),LY6E,MMP2,MMP3,NFKBIA,NFKBIZ,NOTCH3,NTRK2,P2RY6,PCK1,P…	CTNNB1,FOS,IFNG,IL10,IL17A,JUN,NFKBIA,PPARG,RNA polymerase II,SMAD3,STAT1,STAT3,STAT6,TNF,TP53
PPARGC1A	-0.06	transcription regulator	Inhibited	-2.185		0.041	-2.486	3.18e-12	ADAMTS2,APOD,ASPN,ATP5F1B,ATP5MF,BAX,C2,CAT,Ccl7,CD36,COL1A2,COL6A2,COL6A3,COX4I1,CS,DAXX,DCN,DPT,EDN1,EPAS1,FABP4,FASN,FBLN2,FOS,GPX1,HK2,IGFBP6,LDHB,LGALS9B,LPL,LUM,MAP3K1,MDH2,MFAP5,MMP2,NFKBIA,NFKBIZ,NR1H3,NR4A1,OGN,OSMR,OXCT1,PCK1,PDGFRL,PDK4,PIK3R1,POSTN,PRDX5,SCD,SERPINA3,STAT3,THY1,TIMP1,TIMP2,TNFRSF1A,UCP2,VCAM1,XDH	CEBPB,FGF21,IL6,PPARG,PPARGC1A,STAT1,STAT3,STAT4,STAT6
ALDH1A2		enzyme		-1.155		-0.109	-0.695	3.18e-12	ABCG2,ALDH1A1,BGN,CCN1,CCN2,CD44,COL1A2,COL3A1,FGF2,HOXC8,IGFBP4,KIT,Ly6a (includes others),PCOLCE,SPARC,SPP1,TIMP1,TIMP3
POLG	0.019	enzyme						3.19e-12	EEF1B2,IL1B,RACK1,RPL13,RPL14,RPL23,RPL27A,Rpl36a,RPL5,RPL7,RPS16,RPS24,RPS25,RPS27A,RPS5,TPT1
MRTFA		transcription regulator		-0.165		-0.018	-0.073	4.86e-12	ACTA2,ACTB,ACTG1,ANKRD1,ANLN,BCL2L1,CCN1,CCN2,CD151,CDC42EP3,Cox8b,DNAJB4,EGR1,F2R,FLNA,G0S2,GSTM5,HLA-A,Ifitm1,ITGA5,LCN2,MAFK,MYH11,MYH9,MYL9,RAMP1,RUNX1,SERPINE1,THBS1,TNC,Tpm2,Tpm4,VCAM1,VCL,WTIP
IGF1R	-0.135	transmembrane receptor		-0.128	bias	0.262	-1.399	6.22e-12	ACADS,ACTA2,ACTN4,ANKRD1,ANXA3,ATP5F1B,ATP5MC1,ATP5MF,ATP5PD,ATP5PF,BAX,BCL2L1,CAPG,CAVIN3,CD36,CKS2,COL1A1,COX4I1,Cox8b,EDN1,FASN,FLNC,GABARAP,HTRA1,IGF1,IGF2R,IGFBP4,IL1B,LASP1,Meg3,NDUFA3,NDUFA4,NME1,PDLIM2,RPL24,RPL35A,RPL37A,RPL7,RPL9,RPS21,RPS24,RPS26,S100A4,SCP2,SDC4,SPP1,TGFB1,TIMP3,Tpm2,TXN,ZFP36L2	FOXO1,GSK3B,HIF1A,IGF1R,NFKBIA,PPARG,PPARGC1A,SIRT1,STAT1,STAT3
INSR		kinase		-0.074		0.25	-1.607	8.97e-12	ACAA2,ACADS,ACTN4,ALDH1A1,ALDH2,ANKRD1,ARRDC3,ATP1B1,ATP5F1B,ATP5MC1,ATP5MF,ATP5PD,ATP5PF,C2,CBR1,Ccl7,CD36,CDKN1A,CDKN2C,CFL1,COL6A3,COX4I1,Cox8b,CPT1A,CS,CSTB,DCTN4,EDN1,ETFA,ETFB,FABP4,FASN,FBLN1,FHL1,FLNC,Foxn3,IFNAR2,IGF1,IGF2R,Iigp1,IL1B,KIT,KLF10,LEPR,LYZ,MDH2,Meg3,MMP2,NAMPT,NDUFA3,NDUFA4,NR4A1,PCK1,PDHA1,PDK4,PNPLA2,RPL5,RPL7A,RPS16,SCD,SCP2,SERPINE1,SGMS2,SLC25A3,TNFRSF1A,Tpm2,UCP2,VCAM…	ADIPOQ,CREB1,FOXO1,IGF1R,INSR,IRS1,LEP,PPARA,PPARG,PPARGC1A,SIRT1,STAT3
COL4A3	0.128	other						1.19e-11	CCN2,COL1A1,COL1A2,COL3A1,COL4A1,COL4A2,COL4A4,FN1,LAMB1,LAMC1,MMP2,TGFB1,TIMP1,TIMP2
ROCK1	-0.597	kinase	Activated	2.028	bias	0.314	0.859	1.19e-11	CCN2,CCND1,COL1A1,COL3A1,COL4A2,COL5A1,COL6A2,COL8A1,FBLN2,FBN1,LAMA4,LAMC1,TGFB2,VCAM1	CREB1,FOXO1,IRS1,PPARGC1A,PTK2,ROCK,ROCK1,STAT3,YAP1
LIPE	0.04	enzyme		1.069		0.136	0.77	1.84e-11	ALDH1A1,ANKRD1,CDO1,CLK1,COL1A1,COL1A2,CP,EDN1,EGR1,FABP4,FASN,FKBP5,FMOD,FOS,G0S2,GJA1,H3-3A/H3-3B,HSPA1A/HSPA1B,ID2,INMT,JUP,MEF2C,MEOX2,NR4A1,PAM,PCK1,PDHA1,POSTN,RAMP1,RRAD,SCARB2,SCD,SDC4,THRSP	LEP,LIPE,STAT3
FOXO1	-0.03	transcription regulator		1.065		0.129	0.192	2.17e-11	Acan,ANXA3,Atp5e,ATP5F1B,ATP5PF,ATP6V1D,BAX,BNIP3,CAT,CCND1,CD36,CDKN1A,CDKN2C,COL4A1,COL4A2,COMP,CPT1A,CTSK,ERG,FABP4,FABP5,FASN,FMOD,FOS,FOSB,FST,GABARAPL1,GPX1,GPX3,HSPA5,IGFBP7,IKZF5,JUNB,KLF2,MAP1LC3B,MRPL14,NAMPT,NDUFA4,NDUFA7,PCK1,PDK4,PNPLA2,PTEN,PTPRB,S1PR3,SEMA6D,SOX9,TGFB1,TXNIP,VCAM1	CREB1,CTNNB1,FOXO1,FOXO3,IRS1,LEP,NFE2L2,NFKBIA,PPARG,PPARGC1A,RNA polymerase II,SIRT1,SMAD3,STAT3
miR-29b-3p (and other miRNAs w/seed AGCACCA)		mature microrna	Inhibited	-3.153	bias	-0.349	-1.712	2.24e-11	ADAMTS2,COL1A1,COL1A2,COL4A1,COL4A2,COL5A1,COL5A2,COL8A1,Dst,LAMC1,LOXL2,NID1,PDGFA,PLEC,PLOD2,SPARC,Tpm1
CTNNB1	0.069	transcription regulator	Activated	3.213		0.176	1.96	3.18e-11	ACADS,ACTB,ALCAM,ANXA1,AOC3,BDNF,BGN,BHLHE40,BMP1,BMP4,BTF3,CA3,CCN1,CCN2,CCND1,CDH2,CDKN1A,CFD,CIDEC,COL1A1,COL4A1,COL4A2,COX4I1,COX6B2,CRIP1,CTSZ,CX3CL1,CXCL12,CXCL3,CYP1B1,CYP2E1,EGR1,EHD1,F2R,FABP4,FASN,FBLN2,FSTL3,GADD45G,GLUL,HK2,ID2,IFI16,IL1B,JUN,JUP,KIT,LAMB1,LPL,MAN2B1,MAP1LC3B,MFGE8,MMP14,MMP2,MMP3,MYLK,NCAM1,NDRG2,NDUFA4,NDUFB10,NDUFB2,NDUFS6,OAT,ORC4,PCK1,PSAP,PTEN,SCD,SEMA5A,SERPINE…	CTNNB1,ERK,FOS,FOXO1,IFNG,JUN,NFE2L2,NFKBIA,NR3C1,PPARG,SMAD3,STAT1,STAT3,STAT6,TNF,TP53,YY1
YAP1	0.131	transcription regulator		-0.178	bias	0.33	-1.556	3.44e-11	ACTA2,ACTG1,ANKRD1,ANLN,CCDC80,CCN1,CCN2,CCND1,CDC42EP3,EGR1,FLNA,ITGA5,MYH9,MYL9,NDUFB3,NUPR1,SERPINE1,THBS1,VCL,WTIP	MRTFA,YAP1
MKNK1	0.019	kinase		1.461	bias	0.349	-0.453	3.55e-11	ACOT7,Ank2,ANXA2,ANXA5,CCN1,CP,DPYSL3,FLNA,FOS,FOSB,HSPA4L,IFRD1,ISG15,KIF1B,LAMB2,LAMC1,LCN2,MAN2A1,MAP1B,MAPK1,PDLIM5,PLXNB2,RNH1,SERPINH1,SFRP1,SPARC,STRN4,THRA,TTC3,TXNIP
PRKAA1	-0.062	kinase	Inhibited	-2.682		-0.246	-1.323	3.83e-11	ACOT7,ACTA2,ARHGDIB,CAT,CD302,COX4I1,CXCL12,FN1,GPX1,HIGD1A,IFIT1B,IGFBP4,IL13RA1,ITIH5,LMO4,Ly6a (includes others),MGST1,MYLK,NDRG2,NFKBIA,OAT,PARP3,PCOLCE,PTPN11,PTPRN,SORL1,TGM2,TNS3,YAP1,ZFP36L1,ZYX	HIF1A,ITGB1,PRKAA1
IL10RA		transmembrane receptor		-0.728		0.007	-0.783	5.43e-11	ALDH2,ANKH,ARL5A,ASPN,BMP4,BNIP3,C3,CCN1,CCN3,CD34,CD36,Ces2g,COL14A1,DCN,DDIT4,DPEP1,DPT,DRAM1,ECM1,EDN1,FABP5,FADS3,FBN1,FHL1,FN1,FSTL1,GNE,GSTM5,H2-T22,HLA-A,HSPA8,IFI16,Iigp1,IL1B,Irgm1,LCN2,LMO4,LRG1,LUM,Ly6a (includes others),MSRB1,NAMPT,NDRG2,NR1H3,OGN,PAM,PCK1,PCOLCE,POSTN,PROCR,PSMB8,SAMHD1,SERPINB6,Serpinb6b,SORBS2,SPARC,SUCLG2,TGM2,WWP1	CEBPA,CEBPB,FOXO1,IL10RA,SMAD7,STAT1,STAT3
STEAP3	0.036	transporter	Inhibited	-3.273	bias	-0.349	-1.672	7.05e-11	ANXA2,CCN2,CD44,CYP1B1,ERRFI1,FGF2,GCNT2,HSPA8,ITGA5,LOX,MMP3,NUPR1,PIK3R1,PLOD2,S100A10,SHB,SORBS2,TGFB2,TGM2,TNFRSF12A,ZYX
MAP3K1	-0.168	kinase	Activated	3.42	bias	0.349	2.225	1.02e-10	CCND1,COL3A1,COL4A1,Ctla2a/Ctla2b,LOXL3,MAN2B2,MMP3,SERPINE1,TGFB1,THBS1,TIMP1,TNC	CTNNB1,JUN,Jnk,MAP3K1,NFE2L2,STAT1,TP53
FOXO3	0.077	transcription regulator		-0.289		-0.039	-0.076	1.16e-10	Acan,ACTA2,ANXA3,BNIP3,CAT,CDKN1A,COL4A1,COL4A2,COMP,ERG,FABP4,FABP5,FASN,FMOD,FOS,FOSB,GABARAPL1,GPX1,GPX3,IGFBP7,JUNB,LCN2,MAP1LC3A,MAP1LC3B,NAMPT,NPNT,PTPRB,S1PR3,SOX9,TGFB1,TXNIP,VCAM1	CEBPB,CTNNB1,FOXO1,FOXO3,IL6,PPARG,PPARGC1A,SIRT1,STAT1,STAT3,STAT4,STAT6
IPMK		kinase		-1.231	bias	0.349	-2.521	1.99e-10	ACTA2,ACTB,CCN1,CSRP1,FLNA,FLNC,FOS,FOSB,JUN,JUNB,MYL6,MYL9,PDLIM5,TAGLN2	IPMK,SRF
NFE2L2		transcription regulator		1.871		0.212	0.227	3.03e-10	ACE,ACTG1,AKR1A1,AKR1B10,BCL2L1,BDNF,BNIP3,CA3,CAT,CBR1,CCL11,CD36,CDKN2C,CFD,COL1A1,COL3A1,CTSD,CTSK,CXCL3,DCTN3,DSTN,DYNLL1,EIF3E,EIF4G2,EPHX1,ERP29,FABP4,FKBP5,FN1,FTL,GSTM5,GSTO1,HAX1,HM13,HTATIP2,IFIT1B,IFRD1,IL1B,INMT,ISG15,LPL,LY6E,MEF2C,MGST1,MGST3,MORF4L2,Mt1,NCKAP1,OAT,P2RX4,PSMB4,Ptprd,RACK1,RPL18,RPS16,SERPINA3,SLC30A4,SLC38A1,SOD3,SRXN1,TGFB1,THRSP,Tpm1,TUB,TXN,TXNRD1,VCAM1	CEBPB,GSK3B,HIF1A,IL13,IL1B,IL4,JUN,NFE2L2,NFKBIA,NR3C1,PPARG,STAT1,STAT3,STAT6
TAF4		transcription regulator	Inhibited	-2.449		-0.243	-1.589	3.14e-10	BCL2L1,BDNF,CCN2,CCND1,CDH11,COL6A3,DCN,FMOD,GAS1,GAS5,ID2,IFIT1B,LUM,MAFF,MAFK,MAP4K4,MMP2,MMP3,PDGFA,RUNX1,SFRP2,SPP1,TAF10,TAF13,TAOK2,TGFB1,THBS1,THBS2
SRF		transcription regulator		-0.026		0.134	-0.737	3.59e-10	ACTA2,ACTB,ACTG1,ANKRD1,BCL2L1,CCM2,CDKN1A,CLDN3,CSRP1,DMD,EGR1,FHL1,FLNA,FLT1,FOS,FST,G0S2,GSN,GSTM5,IGF1,JUNB,LCN2,MALAT1,MYH11,MYL9,MYLK,MYOM1,NR4A1,PDLIM7,RAMP1,SMTN,TCAP,TMBIM4,TMOD3,TNC,Tpm1,Tpm2,Tpm4,VCL
miR-30c-5p (and other miRNAs w/seed GUAAACA)		mature microrna	Inhibited	-3.305	bias	-0.349	-1.823	4.08e-10	ADAMTS2,COL1A1,COL1A2,COL4A1,COL4A2,COL5A1,COL5A2,COL8A1,Dst,LAMC1,LOXL2,MAP4K4,NID1,PDGFA,PLEC,PLOD2,SPARC,Tpm1
PRKAA2	-0.069	kinase	Inhibited	-2.596		-0.241	-1.261	4.21e-10	ACOT7,ACTA2,ARHGDIB,CD302,COX4I1,CXCL12,FN1,HIGD1A,HSPA5,IFIT1B,IGFBP4,IL13RA1,ITIH5,LMO4,Ly6a (includes others),MGST1,MYLK,NDRG2,NFKBIA,OAT,PARP3,PCOLCE,PTPN11,PTPRN,SORL1,TGM2,TNS3,YAP1,YBX1,ZFP36L1,ZYX	HIF1A,ITGB1,PRKAA2
MRTFB	-0.021	transcription regulator		-0.068		-0.033	0.085	4.31e-10	ACTA2,ACTB,ACTG1,ANKRD1,ANLN,BCL2L1,CCN1,CCN2,CD151,CDC42EP3,DNAJB4,EGR1,F2R,FLNA,G0S2,GSTM5,HLA-A,Ifitm1,ITGA5,LCN2,MAFK,MYH9,MYL9,RAMP1,RUNX1,SERPINE1,THBS1,Tpm4,VCL,WTIP
G protein alphai		group	Activated	4.088	bias	0.339	2.439	4.81e-10	Bst2,C1R,C1S,C4A/C4B,CCN1,FLNC,FOS,FOSL2,HLA-A,IFIT1B,IFIT3,IFITM3,Iigp1,Irgm1,ISG15,MAFF,PSMB8,SERPING1,SPHK1,TAGLN2,THBS1,TIMP1,TNFRSF12A,TUBB6
RCE1	-0.088	peptidase						6.72e-10	ACTN4,AEBP1,ATP5F1B,B2M,CRIP1,CRYAB,CXCL12,FBN1,FSTL1,GJA1,MGP,MGST1,PRRX2,RCN1,RCN2,SERINC1,TGFB2,THBS2
ABCB4		transporter	Inhibited	-3.087	bias	-0.327	-1.79	8.39e-10	ACTA2,BCL2L1,CCN2,COL1A1,COL1A2,COL4A1,FN1,LGALS3,MMP2,PDGFA,PDGFRB,SERPINE1,SPARC,SPP1,TGFB1,TGFB2,TIMP1	ABCB4,SMAD3,SMAD4,SMAD7
LMNB1	0.022	other						1.09e-09	ACTN4,AEBP1,ATP5F1B,B2M,CRIP1,CRYAB,CXCL12,FBN1,FSTL1,GJA1,MGP,MGST1,PRRX2,RCN1,RCN2,SERINC1,TGFB2,THBS2
SETD2	-0.066	enzyme		-0.57		-0.106	-0.124	1.73e-09	CCN1,CCN2,CCND1,CDH2,ENG,FLT1,GJA4,GNA13,IGF1,JUN,LAMA4,MEF2C,PRRX2,PTEN,RHOB,RTN4,SERPINE1,SERPINF1
ADAM12	0.058	peptidase		-1.138		-0.094	-0.68	1.75e-09	AEBP1,Ccl7,CCN2,CFD,COL4A2,COL5A2,COL5A3,COL6A3,CX3CL1,DCN,DPT,FBN1,IGFBP6,JUNB,LUM,MFAP5,MGP,MMP3,OGN,PARM1,SERPINE1,SERPINE2,SFRP2,SPARCL1
TLE3	-0.025	other						2.05e-09	Atp5e,ATP5F1B,Atp5k,ATP5MF,ATP5PD,ATP5PF,Cox8b,ETFA,ETFB,NDUFA13,NDUFA2,NDUFA3,NDUFA5,NDUFA6,NDUFA7,NDUFB10,NDUFB2,NDUFB3,NDUFB7,NDUFC1,NDUFS4,NDUFS6,UCP2,UQCR10,UQCR11,UQCRB
IL1B	0.112	cytokine		1.144		0.215	-0.091	2.29e-09	B2M,BTG2,C3,CASP4,CXCL3,DDIT4,EDN1,EGR1,EIF4EBP1,ERRFI1,FGF2,FKBP5,FOS,FOSB,HP,HSPA5,IER2,IFRD1,IGF1,IL1B,JUN,MMP3,Mt1,Mt2,NFKBIA,NFKBIZ,NR4A1,PHLDA1,RORA,SDC1,SERPINA3,SOX9,TIMP1,TSC22D3,TXNIP,VCAM1,ZFP36	CEBPB,IFNG,IL1B,IL6,JUN,MYD88,Map3k7,NFKBIA,NR3C1,PPARG,SMAD3,STAT1,STAT3,STAT4,STAT6,TNF
OSM		cytokine		1.883		0.24	0.789	2.4e-09	ACTA2,ANGPT2,CASP4,CCL11,COL1A1,COL1A2,FASN,FOS,HP,IL1B,JUNB,LRG1,MMP3,Mt2,OSMR,RASL11A,SOST,STAT3,TIMP1,TNFRSF11B,VCAM1,ZFP36	CEBPA,CEBPB,CREB1,ERK1/2,FOXO1,JAK1,JUN,OSM,PPARA,SMAD7,STAT1,STAT3,STAT6,VEGFA
SUCNR1		g-protein coupled receptor	Activated	3.273	bias	0.306	2.273	2.82e-09	COL1A1,COL1A2,COL3A1,COL4A2,COL5A1,COL5A2,IL1B,LAMB1,LAMB2,LAMC1,NID1
HIF1A	-0.05	transcription regulator	Activated	2.452		0.085	1.903	4.01e-09	ACE,ACTA2,ATP5PF,BNIP3,CAVIN1,Ccl7,CCN2,CCND1,CDKN1A,COX4I1,COX6B2,CXCL12,CXCL3,DDIT4,EDN1,EDNRA,ENO1,FLT1,GJA1,HK2,IFI16,IL1B,JUN,MEF2C,MMP2,NDUFA4,NDUFB10,NDUFB2,NDUFS6,NFKBIA,NFKBIZ,NR4A1,PDGFA,PDHA1,PTEN,SERPINE1,SFRP1,SOST,TGFB1,TNFAIP2,TXN,UQCR10,UQCR11	CEBPB,CTNNB1,HIF1A,IL6,JUN,NFKBIA,PPARG,PPARGC1A,RB1,STAT1,STAT3,STAT4,STAT6,TNF,TP53
CPT1B		enzyme	Activated	3.168		-0.101	3.796	4.41e-09	ANGPTL4,Atp5e,ATP5F1B,Atp5k,ATP5PD,COX17,COX4I1,Cox6c,CS,CYTL1,DBI,EIF4E2,EIF4EBP1,EPAS1,FASN,HK2,KRAS,LPL,MAPK1,NDUFA2,NDUFA3,NDUFA4,NDUFA5,NDUFA6,NDUFA7,NDUFB10,NDUFB2,NDUFB3,NDUFC1,NDUFS4,NDUFS6,NFKBIA,PCK1,PDE3A,PDK4,PIK3R1,RHOQ,RPS6,SCD,SCP2,SHC1,UQCR10,UQCR11,UQCRB
KLF11	0.02	transcription regulator		-0.5		0.022	-0.587	4.62e-09	ACTA2,CCL11,CCN2,COL1A2,COL3A1,DCN,EDN1,ENG,IL1B,ITGB5,LOX,MMP14,MMP2,MMP3,PCK1,PDGFA,PLAT,SERPINE1,SERPINH1,TGFB1,TGFB2,THBS1,THBS2,TIMP1,TIMP2,TIMP3
FOXO4	-0.059	transcription regulator		0.273		-0.107	0.784	5.3e-09	Acan,ANXA3,BNIP3,CAT,COL4A1,COL4A2,COMP,ERG,FABP4,FABP5,FMOD,GABARAPL1,GPX3,HSPA5,IGFBP7,MAP1LC3B,NAMPT,PTPRB,S1PR3,SOX9,TGFB1,TXNIP,VCAM1	CTNNB1,FOXO1,FOXO4,PPARG,PPARGC1A,SIRT1,STAT3
ACOX1	-0.016	enzyme	Inhibited	-2.012		-0.065	-1.635	5.41e-09	ANXA2,CAT,CBR1,CD36,CDKN1A,COL4A2,CSTB,CTSV,CXCL12,ETS2,FABP4,FASN,HSPA5,IGF1,IGFBP2,KLF6,LCN2,LGALS3,LGALS3BP,LPL,MFGE8,NR1H3,NUPR1,OAT,PDK4,PHLDA1,RGS2,RPL12,Rpl36,RPS24,SQSTM1,TAGLN2,TRPV2,UCP2	ACOX1,JUN,PPARA
HTT	0.051	transcription regulator	Activated	4.026	bias	0.271	2.711	5.72e-09	ABCA1,ADAMTS2,ATP5MF,BAIAP2,BDNF,CCND1,COL16A1,COL4A1,COL4A2,COL6A1,COL6A3,CRYAB,CX3CL1,DBP,DCN,DKK3,EMP3,FOS,FXYD6,GPX3,ITPR1,KCNAB1,KCNC4,LDHB,MFAP4,MMP2,NDUFA3,SERPINA3,SERPINF1,SFRP1,SLMAP,SPP1,TGM2,THBS2,TIMP3,Tpm2,UQCR11	DRD2,HTT,STAT3
RETNLB		other	Activated	3.561	bias	0.34	1.9	5.75e-09	ACTA2,BMP1,CCN2,COL1A1,COL1A2,ELN,FABP4,FGFR1,FN1,FRZB,FZD1,IGF1,IL13RA1,IL1B,JAK1,MID1,MMP2,MSN,NR4A1,PTEN,SFRP1,TGFB1,TIMP1,UBE2C
NFAT5	0.182	transcription regulator		-1.279		0.072	-1.617	7.15e-09	ACTN1,ACTN2,CD44,CFL1,COL1A2,COL4A1,DAXX,GNA13,IFI16,IFIT1B,IFIT3,Iigp1,Irgm1,ITGA4,Ly6a (includes others),MYLK,POLA1,POLE4,SLC6A6,SLC7A2,TNC,VCAM1,VCL	NFAT5,NFKBIA,RNA polymerase II,SMAD3,STAT1,STAT3,STAT6
Jnk		group		0.995		0.124	0.448	7.48e-09	ACTA2,BAX,BCL2L1,CCND1,CDH2,COL1A1,COL3A1,CXCL3,DUSP1,EGR1,FABP4,FOS,GJA1,IL1B,JUN,KLF6,MMP2,MRC2,TGFB1,TGM2,TNFRSF12A	CEBPB,CREB1,CREBBP,CTNNB1,ELK1,ERK1/2,IFNG,IL6,JUN,Jnk,NFKBIA,NR3C1,P38 MAPK,STAT1,STAT3,STAT4,STAT6,TP53
TRAF3IP2		enzyme	Activated	3.38	bias	0.292	2.069	7.48e-09	ACE,CCL11,CCL21,Ccl7,CCN2,COL1A1,COL3A1,CX3CL1,CXCL3,FGF2,IL11RA,IL1B,LCN2,MMP2,MMP3,NFKBIZ,POSTN,STEAP4,TGFB1,TNFRSF12A,VCAM1	CEBPB,CTNNB1,FOS,IKBKB,IL17A,IL6,JUN,Jnk,NFE2L2,NFKBIA,PPARG,STAT1,STAT3,STAT4,STAT6,TNF,TP53,TRAF3IP2
FOS	-2.617	transcription regulator						7.86e-09	B4GALT1,BCAR3,BDNF,C3,CAT,Ccl7,CCND1,CD44,CFD,CMTM4,COBLL1,COL16A1,CTNND1,DAP,DAPK2,DDX3X,EPS8,FABP4,FBLIM1,FLRT2,FOS,GM2A,HBA1/HBA2,JUN,KIF1B,KLF6,LGALS3BP,LPL,LTBP3,MAFK,MAP3K20,MAP4K4,MGST1,MMP2,MMP3,Mt2,MYH9,PHLDA1,PMEPA1,PTPRZ1,RUNX1,SCD,SEMA6D,STMN1,TGFB1,Tpm1,Tpm4,UGCG,XDH
YY1	-0.081	transcription regulator		1.195		-0.063	1.36	9.34e-09	ALCAM,ANKRD1,BCL2L1,BDNF,BIK,BMP4,BTF3,BTG2,CAPG,CBX3,CDKN1A,CDKN2C,CENPA,COL15A1,COL19A1,COL1A1,CRYAB,DDIT4,EBF2,EEF1B2,EGR1,EIF4G2,FOS,GADD45G,ID2,ID3,KLF2,MMP2,MPG,MYH11,MYOM1,NFKBIZ,NTF3,PDGFA,PERP,POLA1,PPP1R15A,SFXN1,TCF4,TGFB2,TGM2,TP53INP1,Tpm1,YWHAE
IFNB1		cytokine		1.058		0.149	0.649	9.69e-09	CDH2,CDKN1A,COL12A1,CRYAB,Ctla2a/Ctla2b,CX3CL1,CXCL3,DAXX,DKK3,F2R,FBLN2,FBN1,FGF2,FKBP9,FOS,GAS1,IFI16,Ifi27l2a/Ifi27l2b,IFIT1B,IFIT3,Ifitm1,IL1B,Irgm1,ISG15,LAMB1,NFIX,NNMT,OGN,PDK4,PHLDB2,RNASE4,SPRY1,THBS1,THBS2,Tpm2,UCHL1,VCL	CEBPA,CEBPB,CREB1,CREBBP,ELK1,FOXO1,IFNB1,NFKBIA,P38 MAPK,RNA polymerase II,SMAD3,SMAD7,STAT1,STAT3,STAT4,STAT6,TP53
IGF2BP1		translation regulator		1.732		0.15	1.213	1.12e-08	ACTB,CD44,COL14A1,COL1A1,COL1A2,COL5A1,COL6A2,COL6A3,LUM,SERPINH1,SOX9,TNC
CCN2	-0.483	growth factor	Activated	3.494	bias	0.255	2.394	1.33e-08	Acan,CCND1,COL1A1,COL4A2,COL8A1,FN1,IGF1,LIMS1,LOX,LOXL1,LOXL3,LTBP3,MMP14,MMP2,SERPINE1,SFRP4,SOX4,TMOD3,Tpm1	CCN2,CTNNB1,HDAC1,JUN,PPARG,PTK2,STAT3
PTK2	0.03	kinase	Activated	2.417		0.175	1.779	1.39e-08	ACTA2,CCN1,CCND1,CDKN1A,COL1A1,FN1,FOS,ITGA5,PALLD,PCOLCE2,PRRX1,SPP1,THBS1,TIMP1,TIMP3,TNC,VCAM1	AKT1,CEBPA,CEBPB,CREB1,CTNNB1,FOXM1,FOXO1,FOXO3,JUN,Jnk,N-cor,NFE2L2,PTEN,PTK2,RHOA,SMAD7,STAT1,STAT3,TP53
INHA	0.013	growth factor		-0.427		-0.004	-0.408	1.64e-08	ACTA2,CCN1,CCN2,CFLAR,COL1A2,COL3A1,COL4A4,COL6A1,COMP,CYP1B1,EPHX1,FGFR1,FST,IGFBP4,ITGA9,KIT,MMP2,MYH11,MYL9,MYO18A,PCDH7,PIK3R1,PRSS23,SFRP4,TP53INP1,Tpm2
LDB1	-0.052	transcription regulator		0.911		-0.005	0.947	1.78e-08	ACTB,ANXA1,CASP4,CAT,CD34,CDH13,CDKN1A,CDKN2C,CSTB,DAB2IP,DDX3X,EFEMP2,ENG,F2R,FBLN1,FRZB,GJA1,GPRC5B,GSN,Ifitm1,IGF2R,Iigp1,IL34,ITM2C,KIT,LEFTY1,LMCD1,LSP1,MAP3K1,MDK,MEF2C,MFGE8,MYH10,NCKAP1,NOTCH3,OXCT1,PKD2,RRAD,SCARB2,SERPINE2,SERPINF1,SFRP1,SFRP2,SQSTM1,STAT3,TES,TGFB1,TGFB2,THY1,TRIM35,TSPO,TXNIP
IL17A		cytokine		0.125		0.07	-0.226	2.43e-08	ACTA2,B2M,BCL2L1,CCL11,Ccl7,CCN2,CCND1,COL1A1,CX3CL1,CXCL12,CXCL3,FGF2,IGF1,IL1B,JAK1,LCN2,LOX,MAP3K1,MMP2,MMP3,NFKBIZ,PLAT,SERPINE1,SPP1,TGFB1,TIMP3,VCAM1	CEBPB,CTNNB1,IFNG,IL17A,IL6,JUN,Jnk,NFE2L2,NFKBIA,NR3C1,PPARG,STAT1,STAT3,STAT4,STAT6,TNF,TP53
CASR		g-protein coupled receptor		1.671		0.204	0.575	2.44e-08	ANGPT2,ANLN,BAX,BCL2L1,CCND1,CD44,CENPA,Clec2d (includes others),COL4A1,COL4A2,EDN1,EGR1,GADD45G,ID1,IER3,ISG15,LPL,NUPR1,PDLIM2,RAC1,SERPINB6,TGFB2,THBD,TMEM100,TXN,TXNIP,UCP2,VCL,ZYX
ESR1	-0.035	ligand-dependent nuclear receptor		-0.337		0.113	-0.834	2.65e-08	ACE,ARRDC3,ATOX1,Atp5e,BDNF,C3,CCN1,CCND1,CDKN1A,Clec2d (includes others),COL8A1,Cox8b,CYP2E1,EGR1,ELN,FKBP2,FOS,FOSB,GUCY1B1,HBA1/HBA2,IGF1,Iigp1,IL1B,INMT,LCN2,LEPR,NDUFB10,NDUFB7,NENF,PON3,RPL18A,RPL24,Rpl36,Rpl36a,RPL36AL,RPL37,RPL38,SCD,SOST,SOX4,SULF1,TGM2,Tmsb4x (includes others),TXNIP,UQCR11	CEBPB,CTNNB1,ERK,ESR1,FOS,HDAC1,ID2,IL1B,JUN,NFKBIA,PPARG,PTK2,STAT1,STAT3,STAT4,STAT5A,STAT5B,YY1
IL4		cytokine	Activated	2.76	bias	0.277	0.598	3e-08	ABCA1,ACOT9,ACTA2,ACTG1,AGPAT4,ALDH2,ANXA2,ANXA4,ANXA6,ATP5MK,BHLHE40,CAPG,CAT,CCL11,Ccl7,CD36,CD44,CELF2,CHD4,COL1A1,COL3A1,COL6A2,CRIP1,CRISPLD2,Ctla2a/Ctla2b,CTNNA1,CTSK,CXCL3,DDIT4,EPAS1,EPHX1,EPRS1,FASN,FKBP5,FLNA,FOS,GADD45G,GCAT,GIPC2,H1-0,HK2,HP,IER2,IER3,IFIT3,IFNAR2,IGF1,IL1B,IL3RA,ISG15,ITGA4,JUN,KLF6,LGALS3,LGALS3BP,LPL,LRP1,LSP1,Ly6a (includes others),MMP2,MYH9,NFKBIA,NFKBIZ,PLEC,PRN…	CEBPB,Ccl2,FOXO1,IL1B,IL4,JUN,NFE2L2,NFKBIA,PPARA,PPARG,SMAD3,STAT1,STAT3,STAT6,TNF
TNF		cytokine	Activated	3.528		0.208	2.174	3.01e-08	ABCA1,ACTB,AOC3,B2M,BCL2L1,C3,C4A/C4B,CASP4,CCL11,CCL19,Ccl7,CCND1,CD34,CD44,CFD,CFLAR,CTSK,CX3CL1,CXCL3,DCN,EGR1,FABP4,HK2,IFIT1B,IL1B,ISG15,ITPR1,JUN,LCN2,LGALS9B,LPL,MMP14,MMP3,MYLK,NFKBIA,NFKBIZ,OSMR,PLXNB2,PRKCA,RAC1,RORA,S100A10,SERPINA3,SERPINE1,SPSB1,STAT3,STEAP4,TGFB1,TIMP1,TIMP2,TNC,TNFRSF11B,TNFRSF1A,TSC22D3,TXNIP,VCAM1	CEBPB,CTNNB1,FOS,IFNG,IKBKB,IL17A,IL1B,IL6,JUN,NFKBIA,NR3C1,STAT1,STAT3,STAT4,STAT6,TNF,TP53
PSMB11		peptidase	Inhibited	-2.99	bias	-0.281	-1.482	3.2e-08	CCL11,Ccl7,CCND1,CLDN3,COL1A1,COL1A2,COL3A1,COL5A1,COL5A3,COL6A1,COL6A2,CTSV,CXCL12,CXCL3,FLT1,HSPA1A/HSPA1B,KIT,LAMB2,LGALS3,LSP1,MMP3,NCAM1,NID1,NR4A1,NR4A2,NTN4,RHOB,TGFB2,THBS1,TNFRSF12A	CTNNB1,HDAC1,JUN,PPARG,PSMB11
SEMA7A		transmembrane receptor		1.732	bias	0.349	0.522	4.42e-08	BAX,CCN2,CCN3,COL1A1,COL1A2,COL3A1,EGR1,ELN,FGF2,FN1,TGFB1,TIMP1
IRS1		enzyme		-0.496		0.14	-0.856	4.51e-08	CDKN2C,COL3A1,COL4A1,COL4A2,COL6A1,COL6A3,EGR1,FABP4,FASN,FHL1,FOS,FST,GAS5,GJA1,IGF1,IGFBP4,LAMA4,LPL,MEF2C,MMP14,NRP1,PCK1,PDGFA,PIK3R1,SFRP2,SPARCL1,SPP1,THRA,UCP2	CEBPB,ERK1/2,FOXO1,INSR,IRS1,IRS2,JUN,PPARG,PPARGC1A,SIRT1,STAT3
RRP1B	-0.044	transcription regulator						6.54e-08	CCND1,CDKN1A,ITGB5,PERP,PRKCA,RHOQ,RPL13,RPL14,RPL19,RPL22,RPL27,RPL37,RPL37A,RPL39,RPL6,Rplp1 (includes others),RPS10,RPS14,RPS26,Rps27/Rps27rt,RPS3,RPS5,RPS8,SERPINE2,SPP1,TGFB1
HOXA4	0.035	transcription regulator		-0.518		-0.14	-0.127	7.03e-08	ACTA2,ANKRD1,CCN1,CCN2,CCND1,MYH11,TAGLN2,TGFB2
PPARG	0.086	ligand-dependent nuclear receptor		1.749		0.106	1.088	1.05e-07	ABCA1,ACAA2,ANGPTL4,ATP6V1D,C3,CAT,CCL11,CD36,CFD,CIDEC,COL1A1,CXCL3,CYP4B1,EIF4EBP1,EPHX1,FABP4,FABP5,FASN,FZD1,GABARAPL2,Gm12854/S100a11,HEBP1,HK2,HP,IGF1,IGFBP6,IGFBP7,IL1B,JUN,KLF6,LPL,MBNL1,MGST1,MMP14,NDUFA5,NR1H3,NR4A1,PCK1,PDK4,PLIN4,PMM1,PPIC,PTEN,RHOB,SAP18,SCD,SCP2,SERPINE1,SHISA5,TCF4,Tpm2,TSC22D3,TUBB,VCAM1,VLDLR,WWTR1,YWHAE	CEBPB,ERK1/2,FOXO1,IL1B,JUN,LEP,NFKBIA,PPARG,PPARGC1A,SIRT1,STAT1,STAT3,STAT6,TNF
LDLR	-0.16	transporter		0.484		-0.087	0.753	1.06e-07	ABCA1,ANLN,ASPN,BCL2L1,BGN,Bst2,Ccl7,CCND1,CD36,CDKN1A,CENPA,CX3CL1,DUSP1,EGR1,ENG,FABP5,FASN,FGL2,GADD45G,GJA1,GJA4,HSPA5,IER3,IL1B,LCN2,LPL,LRP1,LSP1,LYZ,MFGE8,MMP14,MMP2,NR1H3,PPP1R15A,SCD,Serpinb6b,SPP1,UBC,UBE2C,UBE2D3,VCAM1,VLDLR	APOE,CEBPB,CREB1,CREBBP,CTNNB1,ELK1,FOS,IL17A,JUN,LDLR,LEP,NFKBIA,P38 MAPK,PPARG,STAT1,STAT3,STAT6,TNF,TP53
Brd4	0.012	kinase	Activated	2.548	bias	0.304	1.229	1.06e-07	ACTA2,C1R,COL1A1,COL1A2,COL3A1,COL4A1,COL4A2,COL4A3,COL5A2,COL6A3,COL8A1,HBA1/HBA2,KIT,LGALS3,LOX,LOXL2,PDGFA,PLAT,POLE4,TIMP1
PSEN1	-0.101	peptidase		-0.255		-0.029	-0.115	1.19e-07	ACTB,APP,ATP1A2,BDNF,C1QB,C1R,C1S,C3,CCND1,COX8A,CTSD,CTSZ,DBP,DUSP1,DYRK1A,EMP1,F2R,FOS,FZD4,GAS5,GJA1,GNB1,HLA-E,NCAM1,NUPR1,PDGFRB,PIK3R1,RHOQ,SLC38A2,Sp100,SQSTM1,UBC	CTNNB1,JUN,Jnk,NFE2L2,PSEN1
AR	0.053	ligand-dependent nuclear receptor	Activated	2.627		0.157	1.56	1.42e-07	ARHGAP21,ARL8A,BMP4,C12orf57,CACNA1C,CCL11,CCND1,CCNI,CD302,CDH2,CDKN1A,CDO1,CLDN3,COL3A1,DAB2IP,Dst,EDN1,EDNRA,EPHX1,FABP5,FKBP5,GADD45G,GJA1,GSN,HLA-A,IFNAR2,IGF1,JAM3,LHFPL6,LTBP4,MMP2,MYL6,OXCT1,Pcp4l1,PDGFA,PDLIM4,PIM3,PLAT,PTEN,RARRES1,RORA,S1PR3,SERPINA3,SLCO3A1,SOD3,SOX9,SPP1,SUCLG2,SYNE1,TGFB1,TMEM176A,TMEM176B,TNFAIP2,TNFRSF12A,UNC5C,USP53,VCL,WWTR1,ZYX	AR,HIF1A,JUN,PPARGC1A,RB1
ZNF106		other	Inhibited	-3		-0.048	-2.809	1.48e-07	C3,C4A/C4B,ENPP5,HBA1/HBA2,HSPB1,Ifi27l2a/Ifi27l2b,IFITM3,LGALS3,LYZ,NDUFB10,RTN4,SERPINA3,SLC11A1,TMEM106B,TNFRSF12A,TSPO
PRKAG3		other						1.6e-07	ANKRD1,ANXA8/ANXA8L1,ATP1B1,CD36,CLASP1,FGFR1,FTL,GADD45G,LMCD1,OXCT1,PAM,PHLDA3,RAMP1,RPL22,RPL5,SLC7A2,Snhg8,XPR1
GATA4		transcription regulator		-0.895		0.056	-1.119	1.74e-07	CCN2,CDC42EP3,COL1A2,COL3A1,CTHRC1,FGF2,FRZB,ID1,IGFBP6,INMT,KIT,LCN2,LRG1,LTBP2,MEF2C,OGN,PDHA1,PLIN4,SERPINA3,SFRP4,SOX9,SPP1,TGM2,TIMP1,VCAM1
CSF1	0.048	cytokine		1.322		0.183	0.458	1.94e-07	APP,AXL,BCL2L1,Ccl7,CCND1,CDKN1A,CTSD,CTSH,CTSK,CXCL3,FOS,HLA-A,IL1B,ITGA4,ITGA5,ITGB5,KLF2,LPL,PTPRZ1,SERPINE2,SPARC,SPP1,TGFB1,TPT1	CSF1,CTNNB1,Ccl2,ERK,FOS,IFNG,IL17A,JUN,Jnk,NFE2L2,NFKBIA,NR3C1,STAT1,STAT3,YY1
PRKG1		kinase		-1.414		-0.081	-1.186	2.01e-07	ACTA2,CCN2,COL1A1,COL3A1,FN1,ID1,SERPINE1,TGFB1,VCAM1	PRKG1,RHOA,ROCK,TP53,YAP1
NR4A1	-1.153	ligand-dependent nuclear receptor		-0.187		-0.113	0.447	2.15e-07	ACTA2,APOD,ATP5F1B,ATP5PF,CD36,COL1A1,COL1A2,COX4I2,COX6A1,COX6B2,ENO1,FABP4,FASN,G0S2,GSTM5,HK2,IDH2,IL1B,LPL,Ly6a (includes others),LY6E,MDH2,Mt1,NDUFA3,NDUFA6,NDUFA7,NDUFB3,NDUFB7,NDUFS6,NR4A1,NR4A2,PCK1,PDHA1,PDK4,SAT1,SERPINE1,SPINT2,SUCLG2,TAGLN2
RHO		g-protein coupled receptor	Inhibited	-2.828		0.05	-3.04	2.18e-07	APP,B2M,Cbr2,CD44,COL1A2,DPYSL3,FBLN1,GNB1,HK2,LAMB2,MEF2C,Mt1,NCAM1,NID1,PCOLCE,S100A6,SELENOP,SERPING1
THBS1	1.178	other		-0.378		-0.07	-0.193	2.39e-07	CCN2,COL1A1,COL1A2,COL3A1,COL4A1,LAMA4,TGFB1,YAP1	IFNG,JUN,NFKBIA,NR3C1,STAT1,STAT3,THBS1
STK11	-0.084	kinase	Inhibited	-2.853		0.097	-3.4	2.64e-07	ADSL,AKR1A1,Atp5e,Atp5k,ATP5MC1,ATP5MF,ATP6V0E1,COL3A1,COX6A1,Cox7c,COX8A,CS,CXCL3,DUT,ENO1,FN1,LGALS9B,LUM,MDH2,MMP2,NDUFA13,NDUFA2,NDUFA3,NDUFA4,NDUFB7,NME2,POLR1C,POLR1D,PTPRN,RPS6,SORL1,SPP1,TXNRD1,UQCR10,UQCR11
AGTR1	0.125	g-protein coupled receptor		-0.245		0.064	-0.441	3.14e-07	COL3A1,CP,DUSP1,EDN1,FN1,FOS,GSTM5,MAPK1,MGST1,SERPINE1,TGFB1,TXNIP,XDH	AGTR1,CTNNB1,JUN,Jnk,NFE2L2
GNAQ	0.076	enzyme	Activated	2.688	bias	0.33	1.458	3.38e-07	Ccl7,CCN2,CTSV,EMP1,FOS,LGALS3,MAFF,SERPINE1,SPHK1,TGFB2,THBD,TNFRSF12A,TUBA1C,VCAM1	Ccl2,ELK1,GNAQ,MAPK1,STAT3
MAPK9	0.026	kinase		0.426		0.122	-0.053	3.43e-07	BAX,BMP1,BMP4,CACNB3,Ccl7,CDKN1A,EDN1,EGR1,EPAS1,FGL2,FOS,FOSL2,IGFBP2,Iigp1,IL1B,JUN,JUNB,KLF6,MMP3,NME2,PLAT,RPSA,SOD3,THRA,ZFP36,ZYX	CEBPA,CEBPB,CREB1,CREBBP,CTNNB1,ELK1,FOXO1,IL1B,JUN,Jnk,MAPK9,NFE2L2,NFKBIA,P38 MAPK,SMAD7,STAT1,STAT3,TP53
FOXM1	0.02	transcription regulator	Activated	2.385	bias	0.259	1.288	4.1e-07	ACE,ACTA2,CCND1,CDKN1A,CENPA,CXCL12,FLT1,FN1,FZD1,IGF1,JUN,LAMA4,LOX,Nes,PDGFA,SFRP1,SQSTM1,STAT3,ZEB2	CCND1,CDKN1A,CDKN2A,FOXM1,JUN,Ncoa6,RB1,SMAD3,STAT3,TP53
TAZ	-0.133	enzyme		-0.401		0.178	-1.134	4.1e-07	ACTA2,BAX,BDNF,CCN1,CCN2,CCND1,COL1A1,COL5A1,COL5A2,COX4I2,CXCL12,DUSP1,FLT1,KLF6,LOXL2,SAMD4A,TGFB1,TIMP1,VLDLR
NR3C2	-0.03	ligand-dependent nuclear receptor	Activated	2.261	bias	0.266	1.472	4.22e-07	BMP4,CAT,CCN2,COL1A1,COL3A1,CYP1B1,EDN1,IGF1,IL1B,LCN2,PGF,SERPINE1,SPHK1,TGFB1,TGM2,VCAM1	CTNNB1,JUN,Jnk,NFE2L2,NR3C2
FAM3B		cytokine						5.12e-07	CASP4,CDKN1A,DAPK2,DCN,FN1,GJA1,IER3,IGFBP4,ITGA5,LCN2,SPARC
PTEN	0.174	phosphatase		-0.939		-0.038	-0.735	5.23e-07	ACAA2,AGBL3,ANGPT2,ANXA1,BMP1,BTG2,CA3,CCND1,CD44,CDH2,CDKN1A,CFD,CLTA,COL5A2,CS,CTNNBL1,CTSV,CTSZ,EPAS1,ETS2,FABP4,FASN,FLT1,FN1,FOS,IDH2,IGF1,IGFBP2,IL1B,INMT,JUN,LAMP2,LDHB,LEPROT,MMP2,MMP3,NCAM1,NME1,NME2,NR4A2,PDGFRB,PDHA1,PERP,PIK3R1,PTEN,PTP4A2,RAB5C,RPS6,RUNX1,SCD,SDC1,SDC4,SOX4,SPP1,STAT3,SUCLG2,VCAM1,ZEB2	CDKN2A,CEBPB,CTNNB1,Ccl2,FOXM1,HDAC1,IL6,JUN,Ncoa6,PPARG,PTEN,SMAD3,STAT1,STAT3,STAT4,STAT6,TP53
MTOR	-0.063	kinase		1.053		0.078	0.615	5.95e-07	AKR1A1,CCND1,COX4I1,CS,DDAH2,DDIT4,DMD,DUSP1,EPRS1,ETFA,FABP5,FST,GSTM5,HBA1/HBA2,HK2,HSPB1,IGF1,IL1B,LDHB,MAP1LC3B,MDH2,MICAL1,NCAM1,Otub1,PRDX5,RHOA,RPL12,RPL23,RPS11,SNCG,SQSTM1,STAT3,TXNIP,UBE2B
SMAD3	0.011	transcription regulator		1.457		0.159	0.716	6.05e-07	ACTA2,CCN2,CCND1,CDH2,CDKN1A,COL1A1,COL1A2,COL3A1,CRISPLD2,CXCL3,ELN,FN1,FOS,FST,HP,HSPA5,IL1B,JUN,JUNB,LGALS9B,LUM,Ly6a (includes others),POLE4,RAC1,SERPINE1,SPHK1,TGFB1,TNC	CEBPA,CEBPB,CREB1,CTNNB1,ERK,ERK1/2,FOS,FOXM1,FOXO1,JUN,PPARG,SMAD3,SMAD7,STAT1,STAT3,YY1
PML	-0.047	transcription regulator		-1.661		-0.151	-0.999	6.3e-07	ACADS,ANXA4,CACYBP,CDKN1A,CFL1,CPE,CPT1A,FASN,FTL,HSPB1,ID2,IFIT3,IL1B,LPL,PDK4,SCD,STMN1,TBX2,TXN,TXNRD1,UCP2	NFE2L2,PML
STAT6		transcription regulator		0.176		0.021	0.032	6.7e-07	ACTB,ALDH2,ANXA1,ARID5A,BAX,BCL2L1,Bst2,CCL11,CIDEC,COL1A1,COL1A2,COL3A1,CPT1A,CRIP1,CXCL3,EFHD2,EGR1,EPHX1,FABP4,FASN,GADD45G,Gm12854/S100a11,H2-T22,IER2,IFI16,IFIT1B,IFIT3,IFITM3,IFNAR2,IGF2R,Iigp1,IL1B,Irgm1,ISG15,LGALS3BP,Ly6a (includes others),MMP14,MMP2,NFKBIA,PDGFA,PDK4,PNPLA2,PRKCA,PRNP,S100A10,SERPINB6,SERPINF1,STK39,TES,TGFB1,THY1,TIMP1,TMEM176B,TRPV2	CEBPB,CREBBP,IFNG,IL4,IL6,JUN,NFKBIA,NR3C1,PPARG,RNA polymerase II,SMAD3,STAT1,STAT3,STAT4,STAT6,TNF
HBA1/HBA2	-0.26	transporter	Inhibited	-2.84	bias	0.268	-3.879	6.75e-07	ATP5MC1,ATP5MF,Cox6c,COX8A,Mt1,NDUFA13,NDUFA3,NDUFA4,NDUFA5,NDUFA6,NDUFA7,NDUFB7,NDUFC1,NDUFS4,UCP2
APC	0.075	enzyme		0.243		-0.216	0.883	7.3e-07	CCND1,CD44,CDH2,CDKN1A,CS,CXCL12,CXCL3,GLUL,HK2,ID1,ID2,ID3,IGF1,JUN,LPL,MDH2,MMP3,OAT,PDK4,PRKCA,PTEN,SOX9,SPP1,SUCLG2,TIMP1,TNFRSF12A	APC,CCND1,CDKN1A,CDKN2A,CEBPA,CEBPB,CTNNB1,FOXM1,FOXO1,HDAC1,JUN,Ncoa6,PPARG,RB1,SMAD3,SMAD7,STAT1,STAT3,TP53
ARHGAP31	-0.065	other		-0.18		-0.074	0.087	7.48e-07	CCN2,CDH2,COL5A1,COL6A1,COL6A2,FN1,ID2,ITGA5,JUN,MMP3,SPARC,TGFB2,ZEB2
TCF7L2	0.041	transcription regulator	Activated	3.358	bias	0.315	1.214	7.88e-07	ANLN,APLP1,APOD,ARAP2,BMP4,CARHSP1,CCN2,CCND1,CDKN1A,CSRP1,CTNNA1,CYP2E1,DEGS1,DRAM2,FKBP1A,Foxn3,GLUL,GSN,ID1,ID2,ID3,JAM3,KMT5A,MAP4K4,MCAM,MTMR2,NDE1,NPC2,NUDT4,OTUD7B,PCK1,PICALM,PIM3,PLAT,POLR1D,PPP1R14A,PTPN11,RAP1A,REEP3,RHOA,RNASE4,ROCK1,SECISBP2L,STK39,SYTL2,TAF10,TMEM141,TNS1,YPEL2
CGA		other		-0.286		-0.066	0.018	7.93e-07	CCND1,CREB3L1,CTNNBIP1,FHL1,FKBP2,HERPUD1,HSPA5,ID1,IRAK2,KIT,KLF9,NUPR1,OS9,PARM1,SCX,SDF2,SHISA5,SPOP,SSR4,TP53INP1,TP53INP2
mir-29		microrna	Inhibited	-2.655	bias	-0.32	-1.601	8.76e-07	COL1A1,COL1A2,COL4A2,COL5A2,FKBP5,IGF1,LAMC1,PDGFA,PIK3R1,TIMP3,Tpm1
Hdac		group		0.07		0.163	-0.691	8.93e-07	AGTR1,BCL2L1,BDNF,CDKN1A,CX3CL1,DKK3,EDN1,EDNRA,HTRA1,IGF1,ITGA8,MEOX2,MMP14,NCKAP1,NPNT,NRP1,OSR1,PGF,SFRP1,SFRP2,SPRY1,ZEB2
GLIS2	0.063	transcription regulator	Inhibited	-2.333	bias	-0.349	-1.285	9.88e-07	C3,CCN2,COL1A1,LTBP2,MGP,MMP14,SERPINE1,SPARC,TGFB1
CDKN1A	0.545	kinase	Inhibited	-2.383		-0.189	-1.523	9.94e-07	ACTA2,ASPN,BAX,CCND1,CD44,CDKN1A,COL4A1,COL4A2,COL5A1,CXCL3,EDNRA,GSTO1,IFITM3,LAMC1,LOXL2,MMP3,MSN,NFKBIA,OSMR,PRSS23,UBE2C	CCND1,CDKN1A,CEBPA,CEBPB,FOXO1,PARP1,RB1,SIRT1,SMAD7,STAT1,STAT3,TP53
P38 MAPK		group		1.368	bias	0.308	0.085	1.08e-06	ABCA1,BAX,BNIP3,CCND1,CDKN1A,CXCL3,DUSP1,EGR1,FOS,HTRA1,IL1B,ITGA4,JUN,JUNB,MMP2,NOTCH3,PTEN,SDC2,SERPINE1,TNFRSF1A	CEBPB,CREB1,CREBBP,CREM,CTNNB1,ELK1,ERK,FOS,JUN,NFKBIA,P38 MAPK,PPARG,RNA polymerase II,STAT1,STAT3,STAT6,TNF,YY1
SERPINE1	0.643	other		-1.807		-0.097	-1.433	1.09e-06	ACTA2,ANKRD1,DBP,DUSP1,EGR1,FBLN2,FGF2,FLT1,FOS,FXYD6,HBA1/HBA2,IER3,JUNB,PHLDA1,PI16,ZFP36	CREB1,SERPINE1,VEGFA
KDM1A	-0.032	enzyme	Inhibited	-2.148	bias	-0.254	-1.406	1.17e-06	ADCY5,ARHGDIB,Bst2,C1QB,C3,C4A/C4B,CAPG,CDKN1A,GALNT15,HLA-A,IFI16,IFIT1B,IFIT3,IFITM3,IGFBP4,Irgm1,ISG15,LGALS3BP,LYZ,MSN,OSMR,PHF11,PLIN4,POLE4,PRNP,PTEN,PTPRB,SIX5,SLC43A3,TENT5C,TM4SF1
FGFR1	0.193	kinase		-0.039		0.072	-0.342	1.47e-06	Acan,BMP4,CCND1,CDKN1A,COL1A1,COL3A1,EEF1A1,EIF1AX,EIF2A,EIF4EBP1,EIF5A,EIF5B,FGF2,FGFR1,HK2,HSPA5,ITPR1,PLXNB2,RPS6	CTNNB1,ERK,FGFR1,FOS,JUN,STAT1,YY1
PPARD		ligand-dependent nuclear receptor		-0.827		0.121	-1.501	1.58e-06	ACTA2,ANGPTL4,C1QB,CCND1,CD36,CPT1A,ECH1,ENO1,FABP4,FASN,IL1B,Irgm1,LDHB,LPL,MAPK1,MFGE8,NDUFB10,NUDT18,OXCT1,Pcp4l1,PCYOX1,PDK4,PNPLA2,S100A6,SCARB2,SCD,SLC22A3,TCEA3,THBS1,TMEM120A,TNFRSF11B,TNFRSF12A,UBC,VLDLR	CEBPA,CEBPB,FOXO1,PPARD,SMAD7,STAT1,STAT3
MYF6		transcription regulator		1.031		0.152	0.487	1.67e-06	ANGPTL4,BDNF,CCL11,CTSH,CX3CL1,DCN,FGF2,FST,FSTL1,GSN,IGF1,MMP2,NAMPT,NTF3,PDGFA,SERPINE1,SERPINF1,SPARC,SPP1,TGFB1,THBS1,TNFRSF11B
PPARA		ligand-dependent nuclear receptor	Activated	2.057		0.108	1.341	2.35e-06	ABCA1,ACAA2,ACADS,ALDH2,ANAPC5,ANGPTL4,APP,ATP5F1B,BDNF,C1QB,C1R,C1S,C2,C3,CAT,CCND1,CD36,CDKN1A,CDKN2C,CDS2,CFH,Clec2d (includes others),COX6B2,CPT1A,CS,CXCL12,DBI,DYNLL1,ECH1,FABP4,FABP5,FASN,FOS,G0S2,HLA-E,IFITM3,IL1B,LPL,MGST1,MGST3,MMD,MPG,NFKBIA,PCK1,PDK4,PHLDA1,PLIN4,PNPLA2,POR,PRDX6,RTN4,SAT1,SCD,SCP2,SMC4,TSPO,UCP2,VCAM1	CEBPB,CTNNB1,FGF21,IL6,JUN,NFKBIA,PPARA,PPARG,STAT1,STAT3,STAT4,STAT6,TNF,TP53
JUN	-0.745	transcription regulator	Activated	3.164		0.152	2.512	2.38e-06	BAX,BDNF,C1QB,C3,Ccl7,CCND1,CDKN1A,CFD,COL1A1,COL1A2,CYGB,FABP4,FRZB,GJA1,HNRNPA2B1,IFI16,IGF1,IGFBP2,IL1B,JUN,MMP2,MMP3,PTEN,Snrpg,SPP1,TIMP3,TNC	CDKN2A,CTNNB1,FOXM1,HDAC1,JUN,NFKBIA,Ncoa6,PARP1,PPARG,RNA polymerase II,SIRT1,SMAD3,STAT1,STAT3,STAT6,TNF,TP53
GNB1	0.219	enzyme						2.4e-06	CDKN1A,CXCL3,DUSP1,FBXO31,FOSB,FOSL2,IER3,IL1B,MXI1,NR4A1,NR4A2,THBD,TSC22D3
GNB2	-0.108	enzyme						2.4e-06	CDKN1A,CXCL3,DUSP1,FBXO31,FOSB,FOSL2,IER3,IL1B,MXI1,NR4A1,NR4A2,THBD,TSC22D3
HNF4A		transcription regulator		-1.896		0.034	-2.114	2.44e-06	ALCAM,ANPEP,APP,ATOX1,CAT,CCND1,CD36,CDKN1A,CIDEC,COX17,CP,CPT1A,CYP2E1,EGR1,FHL1,FILIP1,FMO3,FXYD6,GPX1,GSN,GYG1,HLA-A,HSPA5,HSPA8,ITGA9,LEPR,MGST1,MSN,Mt1,Mt2,NPNT,NTRK2,PCK1,PDK4,PERP,POR,PSAP,PTPRN,RAC1,RNF152,SCD,SCP2,SDC1,SPP1,SYNPO,TIMP3,TNC,TXN,VTN,ZFP36
Map3k7	0.023	kinase		0.114		0.226	-0.844	2.96e-06	BCL2L1,BHLHE40,BMP4,Ccl7,CXCL3,EDN1,FASN,FGL2,GAS1,IL1B,ISG15,JUN,NFKBIA,NFKBIZ,OSR1,SCD,SOX9,SPHK1,VCAM1	CEBPB,CTNNB1,ERK1/2,IL1B,JUN,Jnk,Map3k7,NFE2L2,NFKB2,NFKBIA,PPARG,STAT1,STAT3,STAT6,TNF
SLC13A1		transporter		0		-0.038	0.178	3.03e-06	ACTG1,ALDH1A1,G0S2,HK2,HSPA5,HSPA8,HSPB1,IGF1,IGFBP2,INMT,KLF9,Mt1,NRN1,PALS2,PCK1,RPL8,Rplp1 (includes others),SCD,SPP1,ST13,TUBA1C,ZNF292
LEP		growth factor		0.655		0.072	0.318	3.56e-06	ACTA2,ANGPTL4,BAX,BCL2L1,CCN1,CCND1,CD36,CDKN1A,CPT1A,CYP2E1,DUSP6,ECH1,EDN1,EPHX2,FABP4,FASN,FGFR1,FLT1,FOS,GNAS,GPX1,IL1B,JUN,LEPR,LPL,MAP1LC3B,MMP14,MMP2,MMP3,NPY1R,SCD,SCP2,SELENOP,SERPINE1,SPARC,STAT3,STEAP4,TGFB1,THRSP,TIMP1,TIMP3,UCP2,VCAM1	CEBPA,CEBPB,CTNNB1,FOXO1,IL6,INSR,IRS2,JUN,Jnk,LEP,NFE2L2,PPARGC1A,SMAD7,STAT1,STAT3,STAT4,STAT6
ICMT	-0.089	enzyme						3.7e-06	ACTN4,AEBP1,ATP5F1B,CDKN1A,CRYAB,FSTL1,GJA1,GNB1,RCN2,RHOA,SERINC1,THBS2	AKT1,FOXO3,ICMT,N-cor,TP53
HSF1	-0.077	transcription regulator		0.56		0.177	-0.134	3.71e-06	ATP5PF,B2M,BMP4,CCN2,CD36,COL6A2,CRYAB,DPT,FASN,FMOD,HSF2,HSPA1A/HSPA1B,HSPA8,HSPB1,HSPH1,IL1B,LAMA4,LPL,POSTN,SCD,THBS2,UBC,VCAM1	HSF1,RNA polymerase II
ERK1/2		group		0.6		0.246	-0.394	4.07e-06	ABCA1,AKR1B10,CACNA1C,CXCL3,DAPK1,EGR1,FABP4,FOS,FZD1,IL1B,JUN,JUNB,LEPR,NAMPT,S100A6,SERPINE1,SOX9,SPP1	CEBPA,CEBPB,CREB1,CTNNB1,ERK1/2,FOXO1,IRS1,JUN,NFKBIA,PPARG,PPARGC1A,STAT1,STAT3,STAT6,TNF,TP53
MEX3A		other		0.277		-0.037	0.41	4.82e-06	ABCA1,ANGPTL4,CCND1,CD36,CD44,CENPA,CIDEC,DCLK1,LYZ,NRP1,PCK1,PDK4,TUBA1A
TRIM24	0.032	transcription regulator	Inhibited	-3.714		-0.247	-2.583	5.18e-06	Bst2,CSRP1,EIF5A,FBN1,GLUL,Gm12854/S100a11,Ifi27l2a/Ifi27l2b,IFIT1B,IFIT3,Iigp1,Irgm1,ISG15,ITIH2,LGALS3,LGALS3BP,Ly6a (includes others),MYH10,PHF11,PLAC8,PLEC,PSMB8,SAMHD1,SHISA5,SPP1	IFNB1,NFKBIA,RNA polymerase II,SMAD3,STAT1,STAT3,STAT4,STAT6,TRIM24
TREM2	0.087	transmembrane receptor		1.165		0.191	0.479	5.53e-06	APP,AXL,BAMBI,CD36,CTNNA3,CTSV,FABP4,FABP5,FGF2,IL1B,LGALS3,LOX,LPL,NFKBIA
EIF4E		translation regulator	Activated	2.889		0.116	2.491	5.71e-06	Acan,B2M,Bst2,CTSZ,FN1,HLA-A,IFI16,Ifi27l2a/Ifi27l2b,LGALS3BP,LYZ,MMP3,NFKBIA,RPL19,RPL35,RPL37A,RPS13,SLC11A1,TMEM119,TNC
CEBPB	-0.159	transcription regulator	Activated	2.567		0.214	1.066	5.77e-06	ACTA2,AKR1B10,ALDH1A1,C2,CDKN1A,CDKN2C,CDO1,CFD,COL5A2,CXCL3,DAPK1,DDX5,DEGS1,DUT,FABP4,FBLN1,FHL1,FHL2,FOS,FTL,FZD1,GAS1,HP,IER3,IGF1,IGFBP4,IL1B,INMT,JUN,KLF10,LAMC1,LCN2,LEPR,NRP1,NUDT21,NUPR1,PCK1,POLE4,PPP1R14A,PPP1R15A,PSIP1,RCAN1,RNASEH2A,RORA,SCD,SERPINE1,SLC38A2,SMC4,SMC6,SPP1,STMN1,TGFB1,TMEM50B,TUBB,UBA2,UBE2S,XDH,ZYX	CEBPA,CEBPB,CREB1,CREM,FOXM1,FOXO1,IL10,IL6,INSR,NFKBIA,PPARG,STAT1,STAT3,STAT4,STAT6
OSMR	0.327	transmembrane receptor		0		0.064	-0.154	5.81e-06	BAX,CASP4,CFLAR,FASN,FOS,Irgm1,JUNB,LRG1,Mt2,PHF11,RASL11A,SCD,STAT3,TIMP1,TRIM35,ZFP36	CEBPA,CEBPB,FOXO1,NFKBIA,OSMR,PPARG,PPARGC1A,RNA polymerase II,SIRT1,SMAD3,SMAD7,STAT1,STAT3,STAT5B,STAT6
ATF4	-0.11	transcription regulator	Activated	3.272	bias	0.3	1.894	5.86e-06	ABCA1,ANKRD1,ATF5,CDKN1A,CEBPG,CPT1A,DDIT4,EIF4EBP1,FASN,HERPUD1,IGFBP2,IGFBP7,KLF9,LGALS3,MGST1,MTHFD2,NUPR1,OSMR,PCK1,PEG3,PRRX2,SERPINF1,SLC38A2,TNFRSF11B,TNFRSF12A
VDR		transcription regulator		1.746		0.102	1.167	6.39e-06	ACE,AGTR1,ANGPT2,ANLN,BAX,BCL2L1,CCND1,CD44,CENPA,Clec2d (includes others),COL4A1,COL4A2,DOK1,EDN1,EGR1,GADD45G,HK2,ID1,IER3,ISG15,LPL,NUPR1,PDLIM2,RAC1,SERPINB6,SPP1,TGFB2,THBD,TMEM100,TXN,TXNIP,UCP2,VCL,ZYX	CEBPB,IL6,LEP,STAT1,STAT3,STAT4,STAT6,VDR
SMARCA5	-0.038	transcription regulator	Inhibited	-2.711		-0.186	-1.771	6.47e-06	B2M,BAX,CD44,CD81,CDKN1A,CRIP1,ERG,ETS2,FKBP5,FUCA1,GM2A,GPRC5B,H2-T22,HLA-A,IGFBP4,KIT,Ly6a (includes others),PHLDA1,PHLDA3,PLAC8,Ptms,RPS27L,RRAD,SMOC1,TMEM176B,ZNF442
PGF	0.351	growth factor						6.95e-06	ANGPTL4,DCN,EGR1,ETS2,FLT1,FOSB,FST,MAP4K4
ROCK		group						6.95e-06	ACTA2,CCN2,COL1A1,COL3A1,DMD,FABP4,FN1,TGFB1	MRTFA,PTK2,ROCK,STAT3,YAP1
SCX	0.341	transcription regulator		-1.42	bias	-0.303	-0.575	6.95e-06	COL1A1,COMP,ID1,MMP3,POSTN,SOX9,TIMP3,TNC
PKD1	0.057	ion channel		0.657		-0.07	1.062	6.99e-06	ABCG2,ALDH1A1,ASPH,ATP1B1,AXL,CAVIN1,CCN1,CCN2,CDKN1A,COL12A1,DPEP1,EIF4EBP1,ENPP5,FGFR1,FOSB,GLS,IER2,ITIH2,JPH2,LARP4B,LOX,MID1,NNMT,PCDH7,PCK1,PICALM,RHOA,RPL37,SETD7,SFXN3,SLC8A1,SYNE1,TNFRSF11B,TNS1,WWTR1,YAP1
EGR1	-1.158	transcription regulator	Activated	3.076	bias	0.266	1.943	7.04e-06	APP,BAX,Ccl7,CDKN1A,COL1A1,COL1A2,CXCL3,FTL,IL1B,JUN,JUNB,LYZ,PDGFA,PNPLA2,PTEN,SERPINE1,TGFB1,TIMP1,VCAM1	EGR1,JUN,MAPK14,SMAD3,STAT1,STAT3,TGFB1,TP53
IL1A		cytokine	Activated	2.799		0.206	2.041	7.43e-06	BAX,C3,C4A/C4B,CD44,CTSK,CXCL3,CYP2E1,IL1B,LCN2,NFKBIZ,S100A10,SERPINA3,STAT3,TIMP1	CEBPB,CREB1,CREBBP,ELK1,IL1A,IL6,JUN,Map3k7,NFKB2,NFKBIA,P38 MAPK,SAA1,SMAD3,STAT1,STAT3,STAT4,STAT6,TP53
SIRT1	-0.04	transcription regulator		-1.359		-0.164	-0.281	7.66e-06	ABCA1,Acan,ANXA4,BDNF,BNIP3,CCND1,CDKN2C,COX4I1,CPT1A,DBP,DDB1,EIF2A,EPAS1,FABP4,FGFR1,FN1,GABARAPL1,HK2,HLA-A,HSPA5,IDH2,IFIT1B,IFIT3,IFITM3,IGF1,Iigp1,IL1B,Irgm1,KLF2,LAMA4,LAMB1,LGALS3,LGALS3BP,LTBP2,LY6E,MEF2C,MMP2,NPNT,NTRK2,PCK1,PDK4,SLC43A3,SOD3,STAT3,SYNPO,THBD,TIMP2,UCP2	CEBPA,CEBPB,FOXO1,IFNG,JUN,NFKBIA,NR3C1,PARP1,PPARG,PPARGC1A,SIRT1,SMAD7,STAT1,STAT3,TP53
PAX7		transcription regulator		0.568	bias	0.335	-0.657	9.88e-06	ABCA1,CDH11,CDH2,CLDN3,CRLF1,ID2,ID3,IL13RA1,Marcks,NPNT,OLFM1,PARM1,PDLIM4,PEG3,Plpp1,PRRX1,PRSS23,RNH1
SAV1	0.221	other	Inhibited	-2.345	bias	-0.349	-1.302	1.08e-05	CCN2,CCND1,CDKN1A,COL1A1,COL3A1,COL4A1,FN1,SOX4,SPP1	CEBPA,CEBPB,FOXO1,SAV1,SMAD7,STAT1,STAT3
PIK3R1	0.173	kinase		0.453		0.143	-0.127	1.11e-05	ACTA2,ATF5,BCL2L1,CD44,CXCL12,ENG,HSPA5,IL1B,ISG15,MMP2,PDGFRB,PDHA1,PIK3R1,PTEN,TGFB1,TGFB2,TXNIP	CDKN2A,CREB1,CTNNB1,FOXM1,IKBKB,JUN,Jnk,NFE2L2,NFKBIA,Ncoa6,PIK3R1,PPARG,PTEN,SMAD3,STAT1,STAT3,STAT6,TNF,TP53
CREBBP	-0.132	transcription regulator		-0.743		0.084	-0.992	1.29e-05	ANXA6,ARID5A,CAMK2G,CAPG,CCND1,CD44,CDC42EP3,CDKN1A,CRIM1,CRISPLD2,CXCL12,DNAJB4,DUSP1,EGR1,ESAM,FABP4,FOS,FOSB,FOSL2,GM2A,IFIT1B,ITGA9,JUN,JUP,KIF1B,KLF2,LGALS3BP,MEF2C,NR4A1,NTRK3,PDGFRB,PDLIM4,RHOA,SDC1,SDC4,SMOC1,SPSB1,TESC,TMEM38A,TSPAN31,TULP4,YPEL2,ZFP36L2	CREBBP,RNA polymerase II
NREP	-0.101	other		-0.335		0.087	-0.576	1.29e-05	ACTA2,COL3A1,FGF2,ITGA5,MMP2,PDGFA,PDGFRB,TGFB1
NT5E	0.011	phosphatase		-0.896		-0.242	-0.308	1.29e-05	COL1A1,COL3A1,IL13RA1,IL1B,SERPINE1,SPP1,TGFB1,TIMP1
OGT	0.038	enzyme		-1.588		-0.245	-0.685	1.3e-05	AEBP1,APP,CCND1,CPE,CXCL3,FOS,IGFBP2,IL1B,JUN,JUP,SQSTM1,THY1,TNC,UCHL1	CEBPB,IL1B,IL6,JUN,NFKBIA,OGT,PPARG,STAT1,STAT3,STAT4,STAT6,TNF
SIRT6		enzyme	Inhibited	-2.357	bias	-0.272	-1.436	1.3e-05	ACTA2,CIDEC,COL1A1,COL3A1,DBP,FASN,FN1,IGF1,IL1B,NPNT,Plpp1,SCD,TGFB1,TGFB2	CEBPA,CEBPB,CREB1,CTNNB1,FOXM1,FOXO1,HDAC1,IGF1R,JUN,PPARG,PTEN,SIRT6,SMAD3,SREBF1,STAT3,TP53
Hbb-b1		transporter		-1.844	bias	0.275	-3.069	1.31e-05	ATP5MC1,ATP5MF,Ccl7,CD44,Cox6c,COX8A,FN1,FTL,IL1B,Mt1,NDUFA13,NDUFA3,NDUFA4,NDUFA5,NDUFA6,NDUFA7,NDUFB7,NDUFC1,NDUFS4,UCP2,VCAM1
NR1I3		ligand-dependent nuclear receptor	Activated	2.391	bias	0.299	1.098	1.31e-05	ALDH1A1,CDKN1A,EIF4EBP1,EPHX1,FASN,FBRS,GSTM5,IGF2R,LRG1,MAFF,Mt1,PCK1,POR,PTPN11,RARRES1,SAT1,SCD,STEAP4,THRSP,TNFAIP2,TNFRSF1A
IRAK4	-0.025	kinase						1.38e-05	BTG2,CXCL3,EDN1,EGR1,ERRFI1,FOS,FOSB,IER2,IFIT1B,IFRD1,IL1B,JUN,NFKBIA,NFKBIZ,NR4A1,PHLDA1,ZFP36	CEBPB,CREB1,CREBBP,CTNNB1,ELK1,ERK1/2,IL1B,IRAK4,JUN,Jnk,NFE2L2,NFKBIA,P38 MAPK,PPARG,STAT1,STAT3,STAT6,TNF,TP53
SMAD7	-0.132	transcription regulator		-1.954		-0.019	-1.888	1.51e-05	ACTA2,CDKN1A,COL1A1,COL1A2,CXCL12,ID1,ID2,ID3,IL1B,NFKBIA,RAC1,TGFB1	CEBPA,CEBPB,CTNNB1,SMAD3,SMAD4,SMAD7,STAT3
JUNB	-1.521	transcription regulator		0.053		0.116	-0.272	1.65e-05	C1QB,C3,Ccl7,CCND1,CFD,COL1A2,CXCL3,FASN,FBLN2,FN1,LCN2,MMP2,PNPLA2,SCD,TIMP3	JUNB,NFKBIA,PPARG,STAT1,STAT3,STAT6,TNF
PRKCG		kinase						1.65e-05	ATP5MF,ATXN1,COX4I1,COX4I2,COX6A1,COX8A,MAP1B,NDUFA13,NDUFA2,NDUFA5,NDUFA7,NDUFB3,Sacs,UQCR10,UQCR11
TGFBR1	0.085	kinase		1.796		0.245	0.918	1.67e-05	ACTA2,BHLHE40,BMP4,CCN2,COL1A2,FBLN5,FMOD,FN1,GAS1,OSR1,PDK4,RUNX1,SCX	AKT1,CEBPA,CEBPB,FOXO3,N-cor,SMAD3,STAT3,TGFBR1,TP53
NKX3-1	0.079	transcription regulator						1.7e-05	BTG2,CA3,CTNNBL1,CTSV,CTSZ,FKBP5,FOS,PIK3R1,PTP4A2,RUNX1,SDC1,SDC4,SOX4,STAT3
DDR1	-0.022	kinase		0.092		0.116	-0.187	1.89e-05	COL1A1,COL3A1,ELN,MMP14,MMP2,VCAM1	CEBPB,DDR1,IL6,STAT1,STAT3,STAT4,STAT6
GPER1	0.063	g-protein coupled receptor		0.816		0.194	0.341	1.89e-05	CCND1,CDKN1A,FOS,HSPA5,IGF1,SFRP2	CEBPB,CTNNB1,ESR1,GPER1,IL1B,IL6,JUN,NFKBIA,STAT1,STAT3,STAT4,STAT5A,STAT6
TFRC	-0.035	transporter		0		-0.204	0.763	2.21e-05	ATF5,BNIP3,DDIT4,FTL,GPX3,GPX7,HERPUD1,HK2,HSPA5,JUN,PPP1R15A,SRXN1,TGFB2,TNFRSF12A
IL6R	0.055	transmembrane receptor	Activated	2.63	bias	0.349	1.711	2.26e-05	CD36,COL1A2,FN1,HP,IL1B,MMP2,MMP3,TGFB1	CEBPA,CEBPB,CTNNB1,ERK,FOS,FOXO1,IL6R,JUN,SMAD7,STAT1,STAT3,YY1
MEF2D	-0.029	transcription regulator		0.263	bias	0.349	-0.822	2.81e-05	CCN2,COL1A2,COL3A1,FOS,FOSB,JUN,JUNB,KLF2,NR4A1,SOD3,SRXN1,ZFP36
TIMP3	0.284	other		-1.212		-0.147	-0.705	2.81e-05	BAMBI,BMP4,ENG,FKBP1A,FOS,JAK1,JUN,SERPINE1,STAT3,TGFB1,THBS1,ZEB2	CEBPB,IL6,NFKBIA,PPARG,STAT1,STAT3,STAT4,STAT6,TIMP3,TNF,TNFRSF1A
RB1	-0.067	transcription regulator		-1.923		0.125	-2.6	3.25e-05	ACTN2,ASPN,ATP1B1,Atp5k,ATP6V1D,BAX,CD44,CDKN1A,CLDN3,COL4A1,COL4A2,COL5A1,COX17,COX4I1,COX6A1,CXCL3,EDNRA,FABP4,FGF2,GSTO1,IFITM3,INMT,LAMC1,LOXL2,MAP2K7,MAPK1,MEF2C,MSN,NDUFA13,NDUFA2,NDUFA3,NDUFA4,NDUFA5,NDUFA6,NDUFB10,NDUFS4,NFKBIA,NME1,OSMR,PRSS23,TCAP,TOMM6,TOMM7,Tpm1,Tpm2,UBE2C
EP300	0.035	transcription regulator						3.61e-05	ANXA6,ARID5A,CAPG,CDC42EP3,CRIM1,CRISPLD2,DNAJB4,FABP4,FASN,FN1,FOSL2,GM2A,ID1,ID2,IFIT1B,ITGA9,JUN,JUP,KIF1B,LGALS3BP,MEF2C,NTRK3,PCK1,PDGFRB,PDK4,PDLIM4,POLE4,SDC1,SDC4,SMOC1,SPSB1,TESC,TMEM38A,TSPAN31,TULP4,YPEL2,ZFP36L2	CREBBP,EP300,RNA polymerase II
ACTB	0.164	other		1.941		0	1.941	3.79e-05	ACTA2,ACTG1,Cald1,DSTN,MYLK,PSMB8,STEAP4,STMN1	ACTB,SRF
SNAI1	0.044	transcription regulator		-0.396		0.013	-0.434	3.96e-05	Acan,ANKRD1,AXL,CCN1,CCN2,CCND1,CDH2,CDKN1A,CLDN3,COL1A1	MRTFA,SNAI1,YAP1
TNFRSF1A	0.251	transmembrane receptor		1.941		0.057	1.679	4.18e-05	ANGPT2,BDNF,CCN2,CD36,CD44,CFLAR,CXCL3,FLT1,IER3,IL1B,ITGB5,JUN,LCN2,LGALS9B,MMP14,MMP2,PDGFA,SERPINE1,SQSTM1,TGFB1,THBD,TNFRSF1A,VCAM1	CEBPB,CTNNB1,ERK1/2,IL10,IL6,JUN,Jnk,NFE2L2,NFKBIA,PPARG,STAT1,STAT3,STAT4,STAT6,TNF,TNFRSF1A
UCP1	-0.022	transporter		1.501		0.074	1.111	4.58e-05	ANKRD1,ASB2,ATF5,BTF3,CEBPG,CPNE2,CTSV,DKK3,EEF1A1,EIF4EBP1,GPX3,GREM2,GSTO1,IFIT1B,IFIT3,IL1B,ITPR1,KCNAB1,MAP1LC3A,MTHFD2,NUPR1,PCK1,SLC41A1,SMS,SYNM,UBC,UCP2,XPR1
AGER		transmembrane receptor		1.924		0.218	1.256	4.7e-05	CDKN1A,COL4A1,CTSK,CXCL3,EGR1,FLT1,IL1B,MMP2,MMP3,SERPINE1,TGFB1	AGER,CEBPA,CEBPB,CREB1,CREBBP,CTNNB1,ELK1,FOXO1,IL6,JUN,Jnk,NFE2L2,NFKBIA,P38 MAPK,PPARG,SMAD7,STAT1,STAT3,STAT4,STAT6,TNF,TP53
WT1		transcription regulator						4.98e-05	CLIC1,CTSV,EPS8,IGF1,LGALS3,LMAN1,LRP1,NTRK2,NUCB1,SOX9,SQSTM1,TGFB1
MIR17HG		other	Inhibited	-3.022	bias	-0.279	-1.72	5.26e-05	ACTA2,APP,BMP4,CCM2,CCND1,CLIC1,COL5A1,CPE,DAB2IP,FZD1,FZD4,HEG1,KIT,KLF2,LRP1,MAN2A1,MAP3K1,PKD2,PTEN,RECK,SMOC1,SOX4
TLR9		transmembrane receptor	Activated	2.501	bias	0.257	1.155	5.52e-05	ABCA1,BCL2L1,Ccl7,CCND1,CXCL3,DUSP1,EDN1,EGR1,IER3,IFI16,IFIT1B,IFIT3,IL1B,ISG15,LAMP2,LCN2,Marcks,NFKBIZ,NR4A1,PHLDA1,PROCR,SDC1,SERPINE1,SGMS2,SPHK1,SPRY1,TGFB1,TIMP1,TNC,UGCG	CEBPA,CEBPB,CREB1,CREBBP,CTNNB1,ELK1,FOXO1,JUN,Jnk,Map3k7,NFE2L2,NFKBIA,P38 MAPK,PPARG,SMAD3,SMAD7,STAT1,STAT3,STAT6,TLR9,TNF,TP53
DNMT3B	-0.025	enzyme		0.754		-0.234	1.743	5.61e-05	ADCY5,AGTR1,APP,BIK,CACNA1C,CASQ1,CD36,CDKN1A,EDNRA,FGF2,MAP3K1,MYL9,PPP1R14C,PRNP,RCAN1,RCAN2,RECK,SLC8A1
CHADL		other		0.632		-0.06	0.823	5.61e-05	CDKN1A,CRYAB,KLF2,MEF2C,NTRK3,PDGFA,SMPD3,SOX9,STEAP4,VCAM1
STAT1		transcription regulator	Activated	2.285		0.2	1.265	6.17e-05	ABCA1,AXL,BAX,C3,CASP4,CDKN1A,CXCL3,CYP2E1,EGR1,FGL2,HTRA1,IFI16,IFIT1B,IFIT3,IGF1,Iigp1,IL1B,Irgm1,ISG15,JUN,LCN2,Ly6a (includes others),PDGFA,PDGFRB,PHACTR1,PSMB8,SAMHD1,SLC8A1,SLFN5,STAT3	CEBPA,CEBPB,FOXO1,HDAC1,IFNG,IL1B,IL6,JUN,NFKBIA,NR3C1,PPARA,SMAD7,STAT1,STAT3,STAT4,STAT6
DRD2		g-protein coupled receptor		1.881		0.109	1.524	6.36e-05	BAX,CRYAB,FOS,IGF1,JUN,MMP2,PMEPA1,PNPLA2,SERPINE1,TGFB1,THBS1	CEBPA,CEBPB,DRD2,ERK1/2,FOXO1,IL1B,JUN,NFKBIA,SMAD7,STAT1,STAT3
NOS2		enzyme		0.198		0.015	0.122	6.51e-05	BAX,Ccl7,CDKN1A,CFD,COL4A1,CP,CXCL3,CYP2E1,DDX3X,FABP4,FASN,GJA1,IFIT1B,IFIT3,IL1B,ISG15,ITIH4,KLF6,LCN2,LGALS3BP,PERP,PRDX6,SERPINA3,SERPINH1,SFXN1,TCAP,TGFB1,THY1	CTNNB1,Ccl2,GSK3B,HIF1A,JUN,Jnk,NFE2L2,NFKBIA,NOS2,PPARG,STAT1,STAT3,STAT6,TLR3,TNF
IDH1		enzyme		1.342		0.144	1.02	6.53e-05	ABCA1,CFD,CREB3L1,EPAS1,FABP4,FASN,HERPUD1,LPL,NR1H3,PCK1,PPP1R15A,SERPINH1
TICAM1	0.052	other	Activated	3.507	bias	0.338	1.934	6.55e-05	AGTR1,CASP4,CFLAR,CXCL3,DUSP1,EGR1,ETS2,IFI16,IFIT1B,IFIT3,IL1B,Irgm1,ISG15,MAFF,Nes,NFKBIA,NFKBIZ,Plpp1,RHOB,SAMHD1,SERPINE1,SLC7A2,TOR1AIP2,VCAM1	CEBPB,CREB1,CREBBP,ELK1,IFNB1,IL1B,JUN,NFKBIA,P38 MAPK,PPARG,RNA polymerase II,SMAD3,STAT1,STAT3,STAT4,STAT6,TICAM1,TNF,TP53
Nr1h		group		-0.261		-0.184	0.586	7.01e-05	ABCA1,ALDH1A1,APOD,ATP1B1,C2,EDN1,EDNRA,F2R,FASN,FLT1,IL1B,ITPR1,MYLIP,NFKBIZ,SCD,SFRP1,SLC8A1,THBS1,THY1,TIMP3,VLDLR,ZBTB16	Nr1h,RXRA,SREBF1
CEBPA	0.046	transcription regulator		1.501		0.152	0.789	7.45e-05	AKR1B10,CDKN1A,COX4I1,ERG,FABP4,FASN,FHL1,FZD1,G0S2,GAS1,IER3,IGFBP4,JUN,LEPR,Ly6a (includes others),NRP1,PCK1,PPP1R14A,RGS2,RORA,SCD,SERPINE1,SPP1,STEAP4,TGFB2,THBS1,THRA	CEBPA,CEBPB,FOXM1,FOXO1,NFE2L2,NFKBIA,PPARG,SMAD3,SMAD7,STAT1,STAT3,TP53
TSC2	0.023	other		-1.295		-0.233	-0.354	7.57e-05	ATP6V0C,ATP6V1D,BAX,CDKN1A,CRYAB,CXCL12,EGR1,FASN,GSN,HK2,IFIT1B,IL13RA1,LDHB,LGALS3,Mt1,PDGFRB,PRKCA,PTEN,PTPN11	CEBPA,CEBPB,CREB1,CTNNB1,FOXM1,FOXO1,HIF1A,JUN,NFKBIA,PPARG,PPARGC1A,PTEN,RB1,RNA polymerase II,SIRT1,SMAD3,SMAD7,STAT1,STAT3,STAT6,TP53,TSC2
CAMK4		kinase		-0.342		0.21	-0.891	8.08e-05	BDNF,CSRP1,FOS,FOSB,FOSL2,JUN,JUNB	CAMK4,CEBPB,CREB1,CREM
Cdc42	0.055	enzyme		1.585		0.122	1.163	8.47e-05	ACTA2,CAPZA1,CTSD,CTSH,CTSV,CTSZ,FGF2,FLNA,LAMP2,MYH9,NPC2,STMN1
Ncoa6	0.029	transcription regulator						9.02e-05	FABP4,FASN,FOS,LPL,SCD,SERPINE1	FOXO1,NFE2L2,NFKBIA,Ncoa6,PPARG,SMAD3,STAT3
FOXA2		transcription regulator		0.168		0.007	0.142	9.15e-05	ACTA2,C3,CA3,CCL11,CCND1,CHD6,CPT1A,CTHRC1,CYB561,EFHD2,FABP5,IFT80,JOSD2,LYZ,Mt1,MYH11,MYL9,NR4A2,PCK1,PPP1R14A,PPP1R14C,PRNP,SCD,SMOC1,SOD3,TGFB1,Tpm2,TUBB4B	CEBPB,FOXA2,IL6,STAT1,STAT3,STAT4,STAT6
CDKN2A	0.019	transcription regulator		1.891		0.19	1.181	9.27e-05	ACTA2,BAX,C3,CCL11,CCL19,Ccl7,CCND1,CDKN1A,CDKN2C,COL1A1,CX3CL1,DDX5,EGR1,FN1,GADD45G,GNA13,IL1B,MMP2,PDGFRB,PEG3,PTEN,TNFRSF1A	CDKN2A,CEBPA,CEBPB,CTNNB1,ERK,FOS,FOXO1,JUN,RHOA,SMAD3,SMAD4,SMAD7,STAT1,STAT3,TP53,YY1
LEPR	-0.176	transmembrane receptor		-0.673		0.047	-0.838	9.39e-05	ACTA2,ANGPTL4,ANXA5,COL4A1,EDN1,EIF4EBP1,FASN,FN1,GADD45G,ID2,LCN2,LEPR,LPL,MAP4K4,MMP14,MMP2,MMP3,PSMB8,SERPINE1,SMARCD3,STAT3,TGFB1,TIMP1,TIMP3,TP53INP1,TSC22D3,UCP2	ADIPOQ,CEBPA,CEBPB,FOXO1,IL6,LEP,LEPR,NFKBIA,PPARA,PPARG,SMAD7,STAT1,STAT3,STAT4,STAT6,TNF
ITPR2	0.039	ion channel	Activated	2.121		0.21	1.528	9.41e-05	ATP5MC1,Bst2,HSPA8,Iigp1,Irgm1,Ly6a (includes others),PCK1,RPS2
RGS2	-0.604	enzyme		1.342		-0.178	2.139	9.64e-05	ANXA4,ATXN10,BCAR3,BTG2,CXCL12,ERP29,ERRFI1,FABP4,FBLIM1,GJA1,GRINA,LPL,MRPL14,PDLIM2,PDLIM4,PLAT,RCAN1,SPP1,SSR4,UGCG
CREM	0.076	transcription regulator		-1.66	bias	0.283	-2.588	0.000104	ABCA1,ACE,ANXA4,BHLHE40,BTG2,COL3A1,EGR1,ERRFI1,FOS,JUNB,Marcks,NPC2,NR4A1,NR4A2,PPP1R15A,SMC4,SPTY2D1,THBS1,Tpm1
GATA1		transcription regulator		-1.38	bias	0.269	-2.604	0.000109	ACTN1,ANGPT2,BCL2L1,CAVIN1,CCND1,CDKN1A,EGR1,ETS2,FHL1,FOSB,Foxp1,GUCY1B1,HBA1/HBA2,HSF2,KIT,LMO4,NR4A2,RPL22,RPL27A,RPS11,SATB1,SLMAP,SP140,TCF4,Tpm1
RXRA	-0.041	ligand-dependent nuclear receptor		-1.365		-0.035	-1.223	0.000118	ABCA1,ALDH1A1,CCND1,CD109,CDO1,ECM1,FABP4,FASN,FSTL1,GPX1,IGF1,IL1B,LCN2,LPL,LYZ,MMP2,NR1H3,PDGFA,S100A4,SLC6A8,TGFB2
TGFB1	0.145	growth factor		-0.883		-0.062	-0.633	0.000121	ACE,CASP4,CD44,COL1A1,COL1A2,COL3A1,COL4A1,DBP,IL1B,JUP,KIT,LAMC1,Ly6a (includes others),MMP2,MMP3,PDGFA,RACK1,TGFB2,TGM2	CDKN2A,CEBPA,CEBPB,CTNNB1,FOXM1,FOXO1,IFNG,JUN,Jnk,NFE2L2,NFKBIA,NR3C1,Ncoa6,SMAD3,SMAD7,STAT1,STAT3,TGFB1,TP53
MYD88	-0.035	other	Activated	2.66	bias	0.316	0.819	0.000129	AGTR1,ALDH1A1,BAMBI,CASP4,CCN1,CD44,CFLAR,CTSK,CXCL3,DAXX,DUSP1,EGR1,ETS2,HLA-A,HP,HSPA5,IFIT1B,IGF1,IL1B,IRAK2,ISG15,MAFF,MMP14,MMP2,Nes,NFKBIA,NFKBIZ,Plpp1,SAMHD1,SERPINE1,SLC7A2,SLCO3A1,SOX9,TIMP1,VCAM1,XPA	CEBPA,CEBPB,FOXO1,IL1B,JUN,MYD88,NFKB2,NFKBIA,PPARG,RNA polymerase II,SMAD3,SMAD7,STAT1,STAT3,STAT6,TNF
SNAI2		transcription regulator		0.378		0.2	-0.15	0.000134	Acan,ANKRD1,AXL,CCN1,CCN2,COL1A1,STAT3	MRTFA,SNAI2,YAP1
KDM5A	0.016	transcription regulator	Activated	2.132	bias	-0.349	3.771	0.000139	ACTN2,ATP1B1,Atp5k,ATP6V1D,COX17,COX4I1,COX6A1,MAP2K7,NDUFA13,NDUFA2,NDUFA3,NDUFA4,NDUFA5,NDUFA6,NDUFB10,NDUFS4,NME1,TCAP,TOMM6,TOMM7,Tpm1,Tpm2
MET		kinase	Activated	2.099		0.185	1.337	0.000151	ARID5A,BMP1,Ccl7,CCND1,CDH2,COL5A2,EDN1,FGL2,FN1,IFIT1B,IGF1,MMP2,NFKBIZ,PERP,RUNX1,SLCO3A1,SPP1,ZEB2	CTNNB1,JUN,Jnk,MET,NFE2L2
DSP	0.011	other	Inhibited	-2.236	bias	-0.349	-1.455	0.000157	COL1A1,COL1A2,COL3A1,LPL,TGFB1
EIF4G2	-0.23	translation regulator		1.342	bias	0.349	0.56	0.000157	CDKN1A,CTSD,JUN,PLAT,SERPINE2
LTBP4	-0.472	growth factor		0.3		-0.087	0.495	0.000157	BMP4,ID1,ID2,TGFB1,TGFB2
Ifnar		group	Activated	3.832	bias	0.335	2.415	0.000163	AXL,B2M,Bst2,C3,Ccl7,HLA-A,HLA-E,IFI16,IFIT1B,IFIT3,IFITM3,IL1B,Irgm1,ISG15,ITGA4,PSMB8,Sp100,VCAM1,XAF1	IFNB1,IFNG,Ifnar,JUN,NFKBIA,NR3C1,RNA polymerase II,SMAD3,STAT1,STAT3,STAT4,STAT6
FMN2		other		1.342		0.032	1.271	0.000168	Atp5e,NDUFA2,NDUFA3,NDUFA5,NDUFA7,NDUFB7
ITGB6		other	Activated	2.425	bias	0.291	1.719	0.000168	COL1A1,COL1A2,COL3A1,RHOA,SERPINE1,TGFB1	ITGB6,SMAD3,STAT3,TGFB1,TP53
PFKFB3	-0.015	kinase	Activated	2.449		0.175	2.022	0.000168	CXCL12,EPAS1,FGF2,IL1B,TGFB1,VCAM1	CEBPB,CTNNB1,IL1B,JUN,Jnk,NFE2L2,NFKBIA,PFKFB3,STAT1
BSCL2	0.044	other						0.000169	ANKRD1,AOC3,Ccl7,CCND1,CD36,CFD,CIDEC,CYP2E1,FABP4,IER3,LPL,MMP3,PNPLA2,THRSP,TIMP1
N-cor		group	Inhibited	-2.619	bias	-0.349	-1.704	0.000177	ABCA1,CD36,CDKN1A,CIDEC,FABP4,FASN,FZD1,HEBP1,IGF1,IL1B,MBNL1,MMP2,PCK1,PDGFA,RHOB,SCD,SHISA5,TBX2	FOXO1,N-cor,NFE2L2,NFKBIA,PPARG,SMAD3,STAT3
RUNX1	0.153	transcription regulator		0.518		-0.009	0.542	0.00018	ALCAM,CCND1,CDKN1A,CYB561,HBA1/HBA2,ID2,IFIT1B,IFITM3,IGF2R,IL1B,Irgm1,ISG15,ITGA9,JAM3,LMO4,Ly6a (includes others),PCDH7,PIK3R1,SLC24A3,SOX9,Sp100,SPP1,STAT3
ID2	-0.444	transcription regulator		1.229		-0.008	1.271	0.000187	BCL2L1,BTG2,CCL11,CD44,CDKN1A,CDKN2C,DUSP1,DUSP10,ETS2,Foxp1,GADD45G,ID3,IGFBP4,KLF13,KLF6,LEPR,LMO4,MMP2,NFAT5,NR4A1,PDGFA,PIK3R1,PKD2,RORA,SDC1,SMOC2,SOX4,SOX9,TCF4,TNFRSF1A,VCAM1,ZBTB16
ZBTB10		other	Activated	4.94	bias	0.344	3.238	0.000195	ANXA1,ARID5A,B2M,Bst2,CASP4,CD34,CX3CL1,HLA-E,IFI16,Ifi27l2a/Ifi27l2b,IFIT1B,IFIT3,Ifitm1,IFITM3,Iigp1,IL1B,Irgm1,ISG15,LGALS9B,LPL,LRP1,SAMHD1,SERPINE1,TNFRSF1A,XAF1
ANXA1	0.681	enzyme		-0.915		-0.218	-0.386	0.000206	ANGPT2,ANXA2,ANXA4,IL1B,MMP2,SPHK1,TIMP2,TSC22D3	ANXA1,NFKBIA,PPARG,STAT1,STAT3,STAT6,TNF
Mt1	0.97	other		0	bias	-0.349	0.856	0.000206	CCND1,ETS2,FOS,IL1B,JUN,LPL,Mt1,SERPINE1	CEBPB,IL1B,IL6,JUN,LEP,Mt1,NFKBIA,STAT1,STAT3,STAT4,STAT6
ACE2		peptidase		-1.912	bias	-0.308	-1.102	0.000211	ACTA2,BNIP3,CXCL3,FN1,IL1B,MMP2,SERPINE1	ACE2,NFKB2,NFKBIA
APEX1	0.061	enzyme	Inhibited	-2.449	bias	0.262	-3.091	0.000211	EGR1,FOS,FOSB,HTRA1,JUNB,NR4A1,RGS2
CFB	0.042	peptidase		1.254	bias	0.267	0.553	0.000211	C3,C4A/C4B,CXCL3,HSPA5,IL1B,TGFB2,THBD
ITGB1	-0.077	transmembrane receptor		-1.138		-0.017	-1.069	0.000221	ACTA2,ADAMTS2,BMP1,CDKN1A,COL19A1,COL4A4,COL5A2,FN1,IL1B,ITGA9,LAMC1,LOX,LOXL1,LTBP3,MMP2,RAC1,TGM2	CTNNB1,FOS,FOXO1,HIF1A,IL17A,ITGB1,JUN,Jnk,NFE2L2,NFKBIA,PIK3R1,PPARGC1A,PTK2,RB1,STAT3,TP53
PSEN2	0.08	peptidase		0.337		-0.036	0.483	0.000221	ACTB,APP,C1QB,COX8A,CTSZ,DBP,EMP1,F2R,FZD4,GAS5,GJA1,GNB1,HLA-E,PDGFRB,SLC38A2,Sp100,UBC
TSHZ3		transcription regulator		-1.057		0.046	-1.221	0.000238	AMPD3,COL5A1,FMOD,FOSB,FOSL2,IER2,NR4A1,NTRK3,PODN,SPSB1,TSHZ2,TXNIP,VAT1
CIDEC	0.118	other		-0.288		-0.197	0.316	0.000253	ACADS,COX4I1,COX4I2,Cox8b,CPT1A,EBF2,FASN,PNPLA2,SCD,SDC1
Pkc(s)		group		1.066	bias	0.324	0.1	0.000253	ABCA1,ACTA2,COL3A1,DMD,FABP4,FN1,HSPA5,ITGA5,NR4A2,PRKCA	CEBPB,CREB1,CREM,CTNNB1,ERK1/2,HIF1A,ITGB1,JUN,Jnk,NFE2L2,Pkc(s)
STAT5A	0.052	transcription regulator		-0.616		0.004	-0.63	0.000272	ABCA1,BAX,BCL2L1,CASP4,CCND1,CDKN1A,CFLAR,Ctla2a/Ctla2b,FABP4,FOS,FOSB,FOSL2,GADD45G,ID2,Ifitm1,IGF1,KLF10,NR1H3,NR4A2,SRP9,SYTL2,TNFRSF1A,TPM3,YBX1,ZFP36	BCL6,CEBPB,IL2,IL6,NFKBIA,PPARG,STAT1,STAT3,STAT4,STAT5A,STAT5B,STAT6,TNF
CXCL12	1.147	cytokine		0.128	bias	0.296	-0.591	0.000291	ID1,JUNB,KIT,Ly6a (includes others),ROCK1,ZBTB16
MFGE8	0.427	other		0		-0.188	0.461	0.000291	CCN2,CCND1,CDH2,COL1A1,COL3A1,FGF2
HRAS	-0.018	enzyme		-1.414		0.06	-1.585	0.000294	ANKRD1,ANXA8/ANXA8L1,CCN2,CFH,EFEMP2,FHL1,GNB1,HOXC8,LOXL1,OAF,RBPMS,RPS11,THBS1,THRA
C1QA	0.041	other	Activated	2.772		0.222	2.156	0.000294	C3,C4A/C4B,CD44,LCN2,S100A10,SERPINA3,STAT3,TIMP1
EGR3		transcription regulator		-1.154		0.052	-1.326	0.000307	BHLHE40,HEG1,ID3,LTBP3,MXRA8,PDE3A,PTPN11,RORA,SOX9,ZEB2,ZNF292
LRP1	0.267	transmembrane receptor	Inhibited	-2.547		-0.087	-2.274	0.000307	C1R,C1S,COL3A1,CTSD,IL1B,MMP2,MRC2,PDGFRB,SERPINF1,SERPING1,SQSTM1	CTNNB1,ERK,FOS,JUN,LRP1,STAT1,YY1
FOXF1	-0.045	transcription regulator		0.346	bias	0.272	-0.366	0.000322	CACNA1C,CCND1,CDKN1A,ITGA5,MYH11,MYLK,VCAM1
ISLR	0.161	other		-0.235		0.116	-0.537	0.000322	CCN1,CCN2,CTNNA1,FSTL1,TEAD1,WTIP,YAP1	ISLR,MRTFA,YAP1
C3AR1		g-protein coupled receptor		1.625		0.153	1.202	0.000328	C3,CASP4,COL1A1,COL1A2,DCN,IGF1,IL1B,LTBP2,SERPINE1,TGFB2	C3AR1,SMAD3,STAT3,TGFB1,TP53
TXNIP	0.353	other		-0.524		-0.142	-0.128	0.000329	CCND1,CD36,CDKN1A,FASN,G0S2,IL1B,LPL,THRSP,TXNIP	NFKBIA,PPARG,STAT1,STAT3,STAT6,TNF,TXNIP
CDON	0.042	other		-1.342		-0.194	-0.908	0.00033	ACE,CCN2,COL4A3,GJA1,TIMP3
MLX	-0.077	transcription regulator		1	bias	0.349	0.301	0.00033	Ccl7,CCN3,LGALS3BP,THBS2,TXNIP
mir-223		microrna		0.128		0.125	-0.441	0.000335	ACTA2,ALCAM,AMPD3,CCND1,CD34,CD36,Clec2d (includes others),EMP1,FGL2,GASK1B,GSTM5,ID2,IFI16,IGF1,IL1B,LPL,Ly6a (includes others),Mt2,NDRG2,POSTN,S100A6	CEBPA,CEBPB,FOXO1,SMAD7,STAT1,STAT3,mir-223
PTGER4	-0.016	g-protein coupled receptor		-0.904		-0.099	-0.441	0.000351	ACTA2,APP,ARRDC3,Ccl7,CP,Ctla2a/Ctla2b,DAXX,EDN1,HERPUD1,IFI16,IFIT1B,IL1B,Irgm1,MAFF,MMP2,MXI1,MYH11,Serpinb6b,SLFN5,SPP1,TAGLN2,TP53INP1,XAF1,ZFP36L1	CEBPA,CEBPB,FOXO1,IFNG,JUN,NFKBIA,NR3C1,PTGER4,SMAD7,STAT1,STAT3
Ccl2		cytokine	Activated	2.142		0.207	1.41	0.000353	CCL11,Ccl7,CFD,CTSK,CTSV,CXCL3,FABP4,IGF1,IL1B,LPL,SDC4,SPP1,VCAM1	Ccl2,FOS,IFNG,IL10,IL17A,IL4,JUN,NFKBIA,NR3C1,PPARG,STAT1,STAT3,STAT6,TNF
FOLR1		transporter						0.000366	ACTN4,AOC3,ARHGDIB,CAT,CELF2,DUSP6,GAS5,LAMB2,LSP1,LYZ,MDK,MRPS6,PALS2,RPS24,S100A4,SIX5,TAGLN2,TTC3
CD38		enzyme		1.163	bias	0.33	-0.476	0.000375	ACTA2,ANXA2,ANXA6,ATP1B1,BNIP3,COL1A1,CRIP1,EIF4EBP1,EPS8,FGL2,FN1,GADD45G,GCAT,HIGD1A,LGALS3,MYADM,PCP4,RBPMS,S100A4,S100A6,STK39,TGFB1,THY1,TMEM97,UPB1
TLR3	0.021	transmembrane receptor	Activated	2.646	bias	0.296	1.166	0.000395	ABCA1,AUTS2,BCAR3,Ccl7,CTSK,CXCL3,DUSP1,EDN1,IER3,IFI16,IFIT3,Iigp1,IL1B,ISG15,JUNB,LCN2,Marcks,NFKBIZ,NR4A1,PHLDA1,PROCR,SERPINE1,SPRY1,TIMP1,TNC,TNFRSF1A	CEBPB,CREB1,CREBBP,ELK1,IFNG,IL6,JUN,NFKBIA,NR3C1,P38 MAPK,PPARG,RNA polymerase II,SMAD3,STAT1,STAT3,STAT4,STAT6,TLR3,TNF,TP53
SFRP1	0.117	transmembrane receptor	Inhibited	-2.828	bias	-0.262	-2.087	0.00041	FASN,NAMPT,NR1H3,PCK1,SCD,SERPINE1,SFRP1,TGFB2
SPRY1	0.183	other	Inhibited	-2.157	bias	-0.262	-1.422	0.00041	ID2,IGF1,ISG15,LMO4,LOX,LOXL3,MMP14,MMP2
IL11RA	-0.349	transmembrane receptor		1.344	bias	0.314	0.469	0.000416	ACTA2,CCL11,Ccl7,CXCL3,FOS,JUNB,MMP2,MMP3,POSTN,STAT3,TGFB1,TIMP1	CEBPA,CEBPB,FOXO1,IL11RA,SMAD7,STAT1,STAT3
Mek		group		-1.584		-0.05	-1.436	0.000422	BCL2L1,CDKN1A,FGFR1,ID1,IL1B,JUNB,PDGFRB,RPL23,SORL1,XAF1	CDKN2A,CEBPB,ERK1/2,FOXM1,JUN,Mek,Ncoa6,SMAD3,TP53
PIN1	0.039	enzyme		1.368		0.15	0.904	0.000422	BAX,CCND1,COL3A1,HSPA5,IL1B,MMP2,MMP3,NOTCH3,TGFB1,TIMP1	CDKN2A,CEBPA,CEBPB,FOXM1,GSK3B,HIF1A,JUN,NFKBIA,Ncoa6,PIN1,SMAD3,STAT1,STAT3,TP53
ETV5	0.035	transcription regulator		0.437		0.044	0.278	0.000425	CAVIN1,COL4A3,CXCL12,FASN,LCN2,LGALS3,LYZ,MMP14,MSN,S100A6,SAMHD1,SCD,TIMP3
NFKB2	-0.022	transcription regulator		-0.134		0.067	-0.43	0.000431	BCL2L1,BMP4,CD34,CFLAR,CX3CL1,CXCL12,CXCL3,DCLK1,DPT,IGFBP4,IL1B,IL34,KAZALD1,LMCD1,Pcp4l1,PSMB8,PTEN,RRAD,VCAM1,ZFP36L1	BCL6,IL10,IL2,NFKB2,NFKBIA,STAT3,STAT5A,STAT5B
FOXP3		transcription regulator		1.982		-0.093	2.167	0.000469	ANLN,CAPG,CDKN1A,Ctla2a/Ctla2b,DUSP6,EGR1,FGL2,FOS,FOSL2,HLA-A,ID2,IGFBP4,JUN,LGALS3,LRRC32,NR4A1,NRN1,NRP1,NTRK3,SDC4,TGM2,TXN
DGAT1	-0.014	enzyme		1.342		0.116	1.081	0.000474	CD36,CPT1A,HSPA5,LPL,PDK4,PNPLA2
CALR	-0.162	transcription regulator		0.379		0.092	0.141	0.000474	CDKN1A,COL1A1,COL1A2,COL3A1,FN1,GJA1,MEF2C
FGFR3		kinase		0.555		0.07	0.4	0.000474	BMP4,CCND1,COL1A1,COL3A1,HK2,SPARC,SPP1
PLAU		peptidase	Activated	2.111		0.089	1.817	0.00048	CCN1,CCND1,CDH2,CXCL3,GJA1,HSPA5,IFNAR2,IGFBP2,IL1B,PHLDA1,PIM3
RXRB	-0.085	ligand-dependent nuclear receptor						0.00048	CD109,ECM1,FSTL1,IGF1,IL1B,LCN2,LYZ,MMP2,PDGFA,S100A4,SLC6A8
HDAC1	-0.102	transcription regulator		1.133		0.033	1	0.000484	AGTR1,AMPD3,BDNF,CD34,CDKN1A,CTSK,EGR1,GABARAPL1,GLUL,MEF2C,Nes,NEXN,NFKBIA,PCK1,POLE4,PTEN,SATB1,SFRP1,SOX9,SQSTM1,TBX2,TGM2,TNS1,TSC22D3
MAPK1	0.121	kinase		-1.867		-0.055	-1.621	0.000487	ATP1A2,ATP1B1,CDKN1A,COX17,EGR1,EMP1,ENDOD1,FHL2,FOS,FOSL2,IGFBP7,LGALS3,NR4A1,NRN1,NRP1,NUPR1,RGS2,SFRP2,SPSB1,UBE2C	ELK1,MAPK1,MAPK3
NCOA2	-0.083	transcription regulator		1.844		0.185	1.074	0.000488	C1R,C3,CFD,FABP4,FASN,FST,HLA-A,IFIT1B,Ifitm1,IL1B,ISG15,LPL,LYZ,NR1H3,NR4A2,PCK1,RORA,THRA,TMEM100	ADIPOQ,FOXO1,NCOA2,NFE2L2,NFKBIA,PPARA,PPARG,PPARGC1A,RNA polymerase II,SMAD3,STAT1,STAT3,STAT6
E2F1	0.025	transcription regulator		0.977		0.095	0.68	0.000506	ATP5MC1,BNIP3,BOK,CCND1,COX4I1,Cox7c,DUSP1,EGR1,FOS,GM2A,ID3,IGF1,INMT,MAP2K7,NDUFC1,NRP1,PDK4,PIK3R1,SERPINE1,TP53INP1,UCP2,UQCR11,ZFP36	CEBPB,E2F1,ERK1/2,JUN
NR1I2		ligand-dependent nuclear receptor		0.888		0.07	0.64	0.00051	ABCA1,ALDH1A1,CAT,CD36,CPT1A,Cyb5r3,EGR1,FASN,GSTM5,JUN,MGP,MGST1,POR,SORL1,SPHK1,TNFRSF11B
C9		other						0.00053	COL1A1,COL3A1,FN1
CAMK2G	-0.235	kinase						0.00053	CDKN1A,HBA1/HBA2,HBB
COL1A2	0.872	other						0.00053	CDKN1A,COL1A2,SERPINE1
LRPAP1	-0.051	other						0.00053	LRP1,SERPINA3,SORL1
MED14	-0.086	transcription regulator						0.00053	CD36,CIDEC,FABP4
NDP	-0.04	growth factor						0.00053	Mt1,NDUFA4L2,NUPR1
PKP2		other						0.00053	COL3A1,FN1,TGFB1
mir-192		microrna						0.00053	ACTA2,CTNNBIP1,FN1
IL2		cytokine		1.61		0.203	0.782	0.000549	ABCA1,ANXA1,BCL2L1,CAPG,CASP4,CD44,CDKN1A,CFLAR,CXCL3,Dst,EPAS1,FGL2,HSPA5,IFT80,IGFBP4,IL1B,LRRC32,LTBP3,Ly6a (includes others),NAV1,NRP1,PDLIM4,PLAC8,RCN1,RHOC,SCP2,TNFRSF1A	BCL6,CDKN2A,CEBPB,CREB1,CREBBP,ELK1,ID2,IFNG,IL2,JUN,NFKB2,NFKBIA,NR3C1,P38 MAPK,STAT1,STAT3,STAT4,STAT5A,STAT5B,TP53
ARRB1		transcription regulator		-0.447		0.039	-0.534	0.00056	COL1A1,EGR1,FABP4,FASN,JUNB,LPL,MMP3,SERPINE1	ARRB1,CEBPA,CEBPB,CTNNB1,ERK,ERK1/2,FOS,FOXO1,HDAC1,JUN,Jnk,NFE2L2,PPARG,SMAD7,STAT1,STAT3,YY1
LPL	0.414	enzyme		0.739		0.023	0.687	0.00056	CD36,CPT1A,FABP4,PDK4,PNPLA2,TGFB1,THBS1,UCP2
MAP2K4	-0.031	kinase		0.391	bias	0.311	-0.297	0.00056	BCL2L1,CCND1,CFLAR,FLNA,JUN,MEF2C,ROCK1,TUBB2A	CEBPB,CREB1,CREBBP,CTNNB1,ELK1,JUN,Jnk,MAP2K4,MAPK14,NFE2L2,P38 MAPK,STAT1,STAT3,TP53
TARDBP	-0.026	transcription regulator		-1.89		0.017	-1.934	0.00056	C1QB,C3,CD36,HLA-A,HLA-E,PSMB8,SERPING1,SQSTM1
DES	-0.285	other		-1.98	bias	-0.349	-1.288	0.000562	ACE,DCN,SPP1,TGFB1
EFEMP2	0.141	other						0.000562	CCN2,ELN,FBLN2,FBLN5
F2R	0.219	g-protein coupled receptor		-1.98	bias	0.349	-2.672	0.000562	CCN1,CCN2,EGR1,FOS	CEBPB,ERK1/2,F2R,JUN
RGCC	0.026	other		1.225	bias	0.349	0.535	0.000562	ACTA2,FASN,IL1B,SCD
SERCA		group		1.964	bias	-0.349	2.65	0.000562	BTG2,EGR1,JUN,ZFP36
JAK1	0.131	kinase		0.954		0.237	0.253	0.000571	CAPN1,CDKN1A,FOS,ID1,IL1B,LRG1,OSMR,RUNX1,STAT3	CEBPA,CEBPB,FOXO1,JAK1,NFKBIA,RNA polymerase II,SMAD3,SMAD7,STAT1,STAT3,STAT6
DMD	-0.417	other		-0.956		0.159	-1.336	0.00058	ANKRD1,BGN,BTG2,C1QB,CASQ1,CDH13,CDKN1A,COL1A2,COL3A1,DMD,EEF1A1,HSPA8,IFIT1B,IGF1,KCNK3,LAMP2,LYZ,Marcks,MEF2C,NDRG2,PDK4,POSTN,PPP1R14C,S100A10,SCN1B,SELENOP,SH3GLB1,SYNM,TCAP,Tmsb4x (includes others),TPM3,WFDC1
SMAD4	0.076	transcription regulator		0.865		0.164	0.327	0.00059	Acan,ANGPT2,BMP4,CCND1,CDKN1A,COL1A2,GJA1,ID2,IL1B,NFKBIA,NOTCH3,PTEN,RAC1,RUNX1,SPHK1,TGFB1	CEBPA,CEBPB,CTNNB1,HDAC1,JUN,PPARG,SMAD3,SMAD4,STAT3
ZFHX3	-0.131	transcription regulator						0.00059	CREB3L1,HLA-A,ID2,IFITM3,LRRC17,NAA38,RGS2,RORA,RPL37,Rplp1 (includes others),RPLP2,RPS12,RPS14,TUBA1A,TUBA1B,UQCR10
DGCR8	-0.012	enzyme		-1.364		0.034	-1.481	0.000616	ACTA2,BDNF,CCND1,EGR1,FOS,GJA1,ID2,KRAS,NCAM1,SMOC1,TCF4,TNC
RNASEH2B	-0.013	other		-1.982	bias	-0.349	-1.29	0.000616	CDKN1A,IFIT1B,IFIT3,ISG15,PHLDA3
APP	0.365	other		0.518		0.034	0.431	0.000676	APP,AXL,BAX,FGF2,IGF1,MDK,NRP1,NTF3,PRNP,VCAM1	APP,CDKN2A,FOXM1,JUN,Ncoa6,SMAD3,TP53
MMP2	0.665	peptidase						0.000676	ABCA1,CCL11,CD36,COL3A1,FN1,IL1B,LRP1,NR1H3,PDK4,RAC1
CYB5R4	-0.02	enzyme		-1.976	bias	-0.314	-1.158	0.000679	CD36,FASN,HSPA5,LPL,Mt1,Mt2,SCD
ENG	0.127	transmembrane receptor		-0.13		-0.021	-0.085	0.000679	ACTA2,ELN,FN1,ID1,SERPINE1,TGFB1,THBS1	AKT1,CEBPA,CEBPB,ENG,FOXO3,HIF1A,ITGB1,N-cor,PTK2,RHOA,SMAD3,STAT3,TP53
ADORA2A	0.027	g-protein coupled receptor		1.588		0.041	1.41	0.000708	APP,ATP1A2,Atp5e,CD81,COL6A1,DSTN,DUSP1,EIF5A,FOS,HBA1/HBA2,IFITM3,NR4A1,PEG3,ROCK1,SPARC,SPTBN1,TGFB1,TSC22D3,TUBB2A
Irgm1	0.125	other	Inhibited	-2.91	bias	-0.342	-1.486	0.000711	B2M,GSDMD,ID2,ID3,IFI16,Ifi27,Ifi27l2a/Ifi27l2b,IFIT1B,IFIT3,IFITM3,Iigp1,IL1B,ISG15,NUPR1,SAMHD1,SQSTM1,UBE2C,XAF1
Il3		cytokine		0.212		0.037	0.104	0.000726	ANPEP,BCL2L1,CDKN1A,FOS,IGF1,LCN2,Ly6a (includes others),LYZ,MMP3,SOX9,SPP1,SRP9,TNFRSF1A	CEBPA,CEBPB,ERK1/2,FOXO1,ID2,Il3,JUN,NFKBIA,RNA polymerase II,SMAD3,SMAD7,STAT1,STAT3,STAT4,STAT5A,STAT5B,STAT6
SPTLC2	0.032	enzyme		-0.64	bias	-0.256	-0.017	0.000736	CCN2,COL1A1,HSPA5,MMP2,THBS1,TIMP1	APOE,CTNNB1,SPTLC2,STAT3
NOS3	-0.016	enzyme		0.2		0.054	0.082	0.000738	CCN2,COL3A1,COL4A1,CXCL3,FN1,MMP14,SOD3,TGFB1,VCAM1	CREB1,FOXO1,IRS1,MYD88,NFKBIA,NOS2,NOS3,PPARGC1A,STAT1,STAT3,STAT4
NOSTRIN	0.04	transcription regulator	Inhibited	-2.267	bias	-0.349	-1.231	0.000738	ACE,ANXA5,FLT1,FN1,ITGA5,KIT,MMP2,PGF,THBS1
NPR1	-0.138	enzyme	Inhibited	-2.208		-0.242	-1.538	0.000752	ACE,COL1A1,COL3A1,FN1,GUCY1B1,MMP2,RCAN1,TGFB1
NRF1	-0.022	transcription regulator		-0.707	bias	0.293	-1.537	0.000752	ATP1B1,COX4I1,COX6A1,Cox6c,Cox7c,COX8A,Mt1,TFB2M
ADIPOQ	0.045	other		0.843		0.14	0.26	0.000809	ACTA2,BAX,CDH13,COL3A1,CYP1B1,CYP2E1,FABP4,FASN,FGFR1,IGFBP4,IL1B,MMP2,NFKBIA,NR1H3,PRDX5,PTEN,SCD,STAT3,TGFB1,TIMP1,UCP2,VCAM1	ADIPOQ,CEBPB,CSF3,IL13,IL6,JUN,NFKBIA,PPARA,PPARG,STAT1,STAT3,STAT4,STAT6,TNF
NFATC2		transcription regulator		1.581		0.125	1.068	0.000852	ABCA1,BCL2L1,CASP4,CRYAB,CX3CL1,CXCL3,DAXX,EDN1,FGL2,IER3,IFIT1B,IFIT3,Iigp1,IL1B,ISG15,ITPR1,JUN,LMO4,NFKBIA,NFKBIZ,PLAT,SLCO3A1,TCF4	FOS,IFNG,IL10,IL17A,IL4,JUN,NFATC2,NFKBIA,NR3C1,PPARG,STAT1,STAT3,STAT6,TNF
PARP1	-0.049	enzyme		1.345		0.217	0.577	0.000859	ABCA1,BAX,CCND1,COL3A1,CXCL3,FOS,Iigp1,IL1B,JUN,KRAS,MMP2,TIMP2,VCAM1	CEBPB,CTNNB1,FOXO1,IFNG,IL1B,JUN,Jnk,NFE2L2,NFKBIA,NR3C1,PARP1,PPARG,PPARGC1A,SIRT1,STAT1,STAT3,STAT6,TNF
MIF	0.098	cytokine		-0.359		0.182	-1.002	0.000865	ACTA2,CCND1,CD44,COL1A1,CXCL3,DUSP1,FASN,IL1B,JUN,MAP1LC3B,MMP2,NR1H3,SQSTM1,TGFB1,TIMP1	CEBPB,CREB1,CREBBP,ELK1,FOS,IL17A,IL4,IL6,JUN,MIF,NFKBIA,NR3C1,P38 MAPK,PPARG,STAT1,STAT3,STAT4,STAT6,TNF,TP53
SPIB		transcription regulator		0.429	bias	0.313	-0.6	0.000914	Bst2,CAT,CCDC12,COX4I1,EGR1,HSPA1A/HSPA1B,KIT,KLF6,LRRFIP1,MEF2C,NAV2,NDUFA2,NDUFB7,P2RY6,PRDX5,TENT5C,TNFRSF11B
CISH		other		-1.069		-0.154	-0.492	0.000944	BCL2L1,CXCL3,EDN1,FBXO31,ID3,IFRD1,IL1B,NCAM1,PPP1R15A,SORL1,SPHK1,SPP1,SQSTM1,Zc3h15	CEBPB,CISH,IL1B,JUN,NFKBIA,STAT1
GPX1	0.495	enzyme		-0.351	bias	-0.299	0.315	0.000947	ACTA2,CAT,CCN2,GPX3,PRDX6,TXN,VCAM1
let-7		microrna		-1.134	bias	-0.349	-0.21	0.000947	COL1A1,COL1A2,COL3A1,HBA1/HBA2,ITGA4,SCD,THBS1
IL6		cytokine		1.473		0.161	0.741	0.000954	ANXA1,BAX,BCL2L1,C3,CCL11,CCND1,CD36,CFD,CFH,CXCL3,FOS,HP,ID1,ID2,JUN,JUNB,LCN2,MMP2,MMP3,NAMPT,RORA,SERPINA3,SERPINE1,STAT3,TGFB1,TIMP1,TNFRSF1A,VCAM1	CEBPA,CEBPB,FOS,FOXO1,IL17A,IL1B,IL6,JUN,LEP,NFKBIA,PPARG,SMAD7,STAT1,STAT3,STAT6,TNF
MYOCD	0.069	transcription regulator	Inhibited	-2.034		0.065	-2.213	0.000994	ACTA2,BCL2L1,Cald1,EIF2A,FN1,GJA1,MYH11,MYLK	MYOCD,SRF
CFTR		ion channel		0.718		-0.027	0.815	0.000999	ABCA1,ACAA2,CAPG,CFH,EPHX2,IL1B,ITPR1,LRG1,NFKBIZ,OXCT1,POR,SCD,SCP2,TIMP1,Tmsb4x (includes others)
MBD3		other						0.00101	CCND1,CD44,DAAM1,FZD1,FZD4,HTRA1,LRP5,Mt1,PEG3,POLE4,SFRP1,SFRP2,TLE5
CTSB	0.08	peptidase		0.485	bias	0.262	-0.087	0.00105	ACTA2,COL1A1,CTSV,CXCL3,IL1B	CEBPB,CTSB,IL1B,JUN,NFKBIA,STAT1
NPC2	0.26	transporter		0		0.21	-0.419	0.00105	COX4I1,Cox8b,MAP1LC3A,MAP1LC3B,SQSTM1
PRKCZ		kinase	Activated	2.236		0.222	1.739	0.00105	ABCA1,CCL11,COL1A2,KRAS,NFKBIA	PPARA,PRKCZ,STAT1,STAT6
SHC1	0.163	other		0.421		-0.07	0.574	0.00105	BAX,BCL2L1,CDKN1A,KLF2,MEF2A
C5AR1		g-protein coupled receptor		1.974		0.202	1.346	0.00106	C3,CD36,COL1A1,COL1A2,CXCL3,DCN,HSPA5,IGF1,IL1B,LTBP2,SERPINE1,TGFB2	C5AR1,CEBPB,FOS,IL17A,IL1B,IL6,JUN,NFKBIA,PPARG,SMAD3,STAT1,STAT3,STAT4,STAT6,TGFB1,TNF,TP53
TLR4	0.041	transmembrane receptor	Activated	2.084		0.245	0.823	0.00108	ARID5A,BAMBI,BAX,Ccl7,CCN1,CFLAR,CTSK,CXCL3,DAXX,EDN1,FGL2,FOS,GADD45G,GJA1,HSPA5,IDH2,IFI16,IFIT1B,IFIT3,IFITM3,Iigp1,IL1B,Irgm1,ISG15,LMO4,METTL1,NFKBIA,NFKBIZ,PLAT,RUNX1,SGMS2,SLCO3A1,SPHK1,SQSTM1,STAT3,TCF4,TGFB1,TOR1AIP2,UGCG,VCAM1	CEBPA,CEBPB,FOXO1,IFNG,JUN,NFATC2,NFKBIA,NR3C1,PPARA,RNA polymerase II,SMAD3,SMAD7,STAT1,STAT3,STAT6,TLR4
GNAS	-0.294	enzyme		-0.389		0.137	-0.84	0.00108	CCN1,FASN,FOS,FOSL2,MAFF,NR4A1,NR4A2,NRP1,RASD1,SPARC,THBS1
GAS2L3	0.029	other		-1.664	bias	-0.349	-0.815	0.0011	BTG2,CDKN1A,EPHX1,F2R,SAT1,TM4SF1
PCYT2	-0.083	enzyme	Inhibited	-2.449	bias	-0.349	-1.594	0.0011	ABCA1,CD36,CIDEC,FASN,NR1H3,SCD
SCGB1A1		cytokine	Inhibited	-2.425	bias	-0.349	-1.578	0.0011	C3,CCL11,COL4A1,FN1,MMP14,MMP2
UCP2	0.104	transporter						0.0011	EPAS1,FASN,HK2,IL1B,LPL,SCD	CREB1,FOXO1,INSR,IRS1,PPARGC1A,UCP2
NR1H3	0.201	ligand-dependent nuclear receptor		1.733		0.014	1.678	0.00112	ABCA1,ANLN,ASPN,BCL2L1,Bst2,CAT,Ccl7,CDKN1A,CENPA,CX3CL1,FASN,FGL2,G0S2,GPX1,GPX3,GSTM5,IL1B,LPL,LSP1,LYZ,MFGE8,Mt1,Mt2,MYLIP,NFKBIA,RPS14,SCD,THRA,UBC,UBE2C	FOXO1,GSK3B,HIF1A,IL4,NFE2L2,NFKBIA,NR1H3,NR3C1,PPARG,SMAD3,SREBF1,STAT1,STAT3,STAT6,TNF
BHLHE40	0.129	transcription regulator		1		-0.026	1.112	0.00113	ACTA2,ACTN1,ANXA1,ATP1B1,BCL2L1,BDNF,CXCL3,ECM1,EPHX1,FASN,FRZB,IFI16,Ifitm1,KIT,NTRK3,PHLDA1,PLAC8,SORBS2,SPARCL1	BCL6,BHLHE40,IFNG,IL2,JUN,NFKBIA,NR3C1,STAT1,STAT3,STAT5A,STAT5B
TET2	-0.127	enzyme		1.291		0.051	1.093	0.00118	CBR1,Ccl7,FGL2,FN1,GRK5,IFI16,IFIT3,IFITM3,KLF2,LHFPL6,LXN,NAV1,NCKAP1,RUNX1,SLC6A8,SORL1,ZBTB16
FASN	0.115	enzyme	Activated	2.345		0.244	1.618	0.00119	ACTA2,CD36,CFD,CIDEC,FABP4,IL1B,LPL,PNPLA2,SFRP2	CTNNB1,FASN,JUN,Jnk,NFE2L2,NFKBIA,PPARG,STAT1,STAT3,STAT6,TNF
IL5		cytokine		0.908	bias	0.329	-0.629	0.00122	ANXA2,ANXA6,ATP1B1,BNIP3,CRIP1,EIF4EBP1,EPS8,FGL2,GADD45G,GCAT,HIGD1A,HSPA5,MYADM,PCP4,RBPMS,S100A4,S100A6,STK39,TGFB1,THY1,TMEM97,UPB1
MED28	-0.08	other		0.75	bias	-0.349	1.43	0.00123	ACTA2,AEBP1,CRIP1,MYH11
PPP5C	-0.036	phosphatase		-0.392		-0.05	-0.294	0.00123	CD36,CDKN1A,FABP4,PTEN	HDAC1,NR3C1,PPP5C,RNA polymerase II,STAT1
PROC		peptidase		-1.982	bias	-0.349	-1.29	0.00123	IL1B,PROCR,SERPINE1,THBD
TCF12	-0.033	transcription regulator		-1.508		-0.108	-1.151	0.00126	ASB2,CDKN1A,ID2,ID3,ITGA4,JUN,KLF2,KLF6,LMO4,Ly6a (includes others),RORA,ZBTB16
PLIN5		other		-0.226		-0.043	-0.093	0.00128	ACAA2,ACTA2,COL1A1,FASN,IL1B,MAFK,PDK4,PNPLA2,POR,TXNRD1	FOXO1,NFE2L2,NFKBIA,PLIN5,PPARG,SMAD3,STAT3
RAC2		enzyme						0.00128	ANXA1,BCL2L1,CDH2,FHL2,FOS,IL1B,NR4A1,RAC1,S100A6,ZYX	CEBPB,CTNNB1,ERK1/2,JUN,Jnk,NFE2L2,RAC2
TEAD4		transcription regulator		-0.896		-0.015	-0.859	0.00128	BMP4,CD34,CIDEC,Cox8b,FABP4,FGFR1,FLT1,JUNB,NOTCH3,RCAN1
MTM1	-0.067	phosphatase		-1.782	bias	-0.318	-0.95	0.00129	BNIP3,CTSV,EIF4EBP1,GABARAPL1,MAP1LC3A,MAP1LC3B,STAT3
Mt2	1.436	other		0	bias	-0.349	0.856	0.00129	CCND1,ETS2,FOS,IL1B,JUN,LPL,SERPINE1	CEBPB,IL1B,IL6,JUN,LEP,Mt2,NFKBIA,STAT1,STAT3,STAT4,STAT6
USF1	0.035	transcription regulator						0.00129	ABCA1,DUSP1,FASN,Mt1,SYNPO,TBX2,UCP2
ASXL1	0.071	transcription regulator		-1.414	bias	-0.349	-0.426	0.00129	ATP1A2,CFD,Cox8b,G0S2,HK2,LPL,SCD,SERPINE1	ASXL1,FOXO1,NFE2L2,NFKBIA,PPARG,SMAD3,STAT3
FAAH		enzyme	Activated	2.828		-0.182	3.342	0.00129	ATP5PD,FOS,RPL17,RPL5,RPL7,RPS2,Rps3a1,RPS6
HOXC8	0.126	transcription regulator		-0.493		0	-0.493	0.00129	ANKRD1,Ccl7,CDH11,GAS1,GREM2,Ly6a (includes others),SERPINF1,SPP1
MMP9		peptidase		-1.012		0.064	-1.218	0.0013	CCL11,CDKN1A,CTSK,FOS,GJA1,MMP14,MMP2,MMP3,SERPINE2,TIMP1,XPR1	AKT1,FOXO3,IFNG,IL13,IL4,JUN,MMP9,N-cor,NFKBIA,NR3C1,PPARG,STAT1,STAT3,STAT6,TP53
CREB1		transcription regulator		-0.936	bias	0.294	-1.939	0.00134	ABCA1,BDNF,BHLHE40,BTG2,EGR1,ERRFI1,FASN,FOS,JUNB,NPC2,NR4A1,NR4A2,POLE4,PPP1R15A,SCD,SPTY2D1	CEBPA,CEBPB,CREB1,CREM
TCR		complex		-1.077	bias	0.278	-1.986	0.00134	BCL2L1,CCND1,CD44,CFLAR,EGR1,FOS,GADD45G,HSPA5,ID3,JUNB,NR4A1,PTEN,RUNX1,SPHK1,SPP1,STAT3	CEBPB,CREB1,CREBBP,ELK1,FOXO1,GSK3B,HIF1A,IL6,MAPK3,NFKBIA,P38 MAPK,PIK3R1,STAT1,STAT3,STAT4,STAT6,TCR,TP53
Creb		group		0.954		0.092	0.611	0.00142	ADK,CACNA1C,CFLAR,CSRP1,CTSV,DCTN3,DUSP1,Foxn3,Foxp1,GNAS,IFI16,LASP1,LMO4,LTBP3,MALAT1,NDUFA3,PCOLCE,POLA1,PPFIBP1,PRKCA,RNASEH2A,SELENOF,SOX4,SYNPO
ADAM10	0.059	peptidase		-0.416		0.095	-0.744	0.00143	APP,BAX,C3,CDH2,CRYAB,CXCL12,DCLK1,ENO1,FKBP15,FKBP1A,FOS,GADD45G,GNA13,IFI16,ITIH4,MEF2C,ROCK1,RPS10,Rrbp1,SOX9,TGFB1
DNMT3A	-0.189	enzyme		1.964		-0.102	2.433	0.00148	ACE,ADCY5,CACNA1C,CASP4,EDNRA,FGF2,GRINA,Mt1,MYL9,NR4A1,PDE1A,PLCB4,PPP1R14C,PTEN,RCAN2,SDC4,SERPINH1,SHC1,SLC8A1,SPP1,TGFB1,TGM2	DNMT3A,IFNG,JUN,NFKBIA,NR3C1,STAT1,STAT3
TCF3	-0.024	transcription regulator		-0.144		0.142	-0.758	0.00152	ALCAM,ANXA6,ASB2,CDKN1A,CKS2,Clec2d (includes others),COL1A1,DSTN,DUT,GNE,H1-0,H2-M1/H2-M9,ID2,ID3,IFI16,Ifi27,ITGA4,JUN,KLF2,KLF6,LMO4,Ly6a (includes others),MORF4L2,PLAC8,POLE4,RORA,SELENOP,SLC66A3,TENT5C,ZBTB16
ID3	-0.58	transcription regulator		1.789		0.04	1.612	0.00158	BCL2L1,BTG2,CCL11,CD44,CDKN2C,DUSP1,DUSP10,ETS2,Foxp1,GADD45G,IGFBP4,KLF6,LEPR,LMO4,MMP2,NFAT5,NR4A1,PIK3R1,PKD2,RORA,SDC1,SOX4,TCF4,TNFRSF1A,VCAM1,ZBTB16	ID3,TCF3
XDH	0.132	enzyme		0.928	bias	-0.262	1.561	0.00158	ACTA2,CCN2,CXCL3,IL1B,SERPINE1,SPP1
BGN	0.787	other		1.4		0.175	1.016	0.00169	BAX,CCND1,FBN1,IL1B,MMP14	BGN,NFKBIA,PPARG,STAT1,STAT3,STAT6,TNF
MFN2	-0.024	enzyme		-0.447	bias	-0.349	0.334	0.00169	ACTA2,BNIP3,COL1A1,IL1B,PPP1R15A	CTNNB1,FOXO1,JUN,Jnk,MFN2,NFE2L2,NFKBIA,PIK3R1,TP53
NELFB	0.067	other		0.447		-0.058	0.577	0.00169	CCN2,CDKN1A,COL6A1,Ifi27l2a/Ifi27l2b,RPS3
SMPD1	0.014	enzyme		-1.095	bias	-0.291	-0.458	0.00169	ACTA2,COL1A1,MAP1LC3B,SQSTM1,TGFB1
GLI3		transcription regulator		-0.905		0.067	-1.126	0.00175	BMP4,CCND1,DUSP1,EGR1,FOSB,JUNB,KLF13,KLF2,NFKBIZ,RUNX1,SOX9,STMN1
CLOCK	-0.017	transcription regulator						0.00179	ANGPTL4,BHLHE40,CBR1,DBP,EEF2K,ESYT1,F2R,FASN,FKBP5,Gm12854/S100a11,HSF2,HSPH1,ID1,JUNB,KLF13,MGP,NDUFA3,PAFAH1B2,PDGFRB,PICALM,POR,TSPAN4
RBPJ		transcription regulator		-1.061		-0.194	-0.296	0.00183	BMP3,CDKN1A,CXCL12,DUSP1,FGF2,FOS,IGF1,IL1B,JUN,LEFTY1,MDK,MMP3,NTF3,PGF,SOX4,SOX9,TGFB2,TNC	CEBPB,CTNNB1,ERK1/2,HDAC1,JUN,PPARG,RBPJ
E2F3	0.06	transcription regulator		0.378		0.163	-0.053	0.00185	BOK,CDKN1A,FBLN5,FGF2,ID3,IGF1,PLCB4,SERPINE1,SPARCL1	CDKN2A,E2F3,FOXM1,JUN,Ncoa6,SMAD3,TP53
ITGB2	0.01	transmembrane receptor		-0.853		-0.07	-0.644	0.00185	ACTA2,BAX,BCL2L1,CD44,CRIP1,CXCL3,FN1,TGFB1,VCAM1	CEBPB,CREB1,CREBBP,ELK1,ITGB2,NFKB2,NFKBIA,P38 MAPK,PTK2,RHOA,STAT3,TP53
SREBF1	0.024	transcription regulator		1.73	bias	0.277	1.013	0.00185	ABCA1,ATOX1,CDKN1A,FASN,FN1,PCK1,SCD,SERPINE1,THRSP
ADRB		group		-0.862		-0.176	-0.078	0.00185	ANGPTL4,ANKRD1,ANXA5,ATF5,AXL,BAX,BHLHE40,BNIP3,BOK,CASP4,CCND1,CDKN1A,CFLAR,CRYAB,DDIT4,ENDOD1,IFIT3,NUDT18,SQSTM1,SRXN1
ELK3	0.079	transcription regulator						0.00199	EGR1,FOS,SERPINE1
LRRK2	-0.054	kinase						0.00199	IL1B,MAP1LC3B,SQSTM1	LRRK2,STAT3,TNFRSF1A
MIRLET7		group						0.00199	COL1A1,COL1A2,COL5A2
Pkg		group						0.00199	BDNF,EGR1,FOS	CEBPB,ERK1/2,JUN,Pkg
RRM2B	-0.028	enzyme						0.00199	BAX,CDKN1A,TP53INP1	CDKN2A,FOXM1,JUN,Ncoa6,RRM2B,SMAD3,TP53
TEX11		other						0.00199	BAX,CCND1,FOS
USP2	0.051	peptidase						0.00199	CFLAR,FABP4,SERPINE1
BNIP3L	0.043	other	Activated	2.145		-0.036	2.269	0.00204	BCL2L1,CST3,GPSM2,GSN,HK2,IL1B,NFKBIA,PDGFRB,SFRP1,STAT3,TGFB1,TIMP2
MARK2		kinase		1.414	bias	0.326	0.492	0.00211	Ccl7,CD44,CXCL3,IGF1,Iigp1,LMO4,NFKBIZ,SLCO3A1	IFNG,IL4,JUN,MARK2,NFKBIA,NR3C1,PPARG,STAT1,STAT3,STAT6
MAPKAPK2	0.045	kinase		1.235		0.196	0.627	0.00219	CCL11,Ccl7,CXCL3,HSPA5,HSPB1,Iigp1,LMO4,NFKBIA,PLAT,VCAM1,ZFP36	CEBPB,IFNG,IL1B,IL6,JUN,MAPKAPK2,NFKBIA,NR3C1,PPARG,STAT1,STAT3,STAT4,STAT6,TNF
BCL6	0.061	transcription regulator	Inhibited	-2.01		-0.166	-1.415	0.00219	ACAA2,ANXA6,BAX,BCL2L1,Ccl7,CTSK,CXCL3,FGF2,GABARAPL1,GSTM5,IL13RA1,IL1B,JUNB,LDHB,Ly6a (includes others),PRSS23,RBM26,SCP2,SH3D19,STAT3,TGFB1,TIMP1,TRIM2	BCL6,CEBPB,CSF3,IFNG,IL13,IL1A,IL6,JUN,NFKBIA,NR3C1,STAT1,STAT3,STAT4,STAT6
DIO2	0.036	enzyme		0.905		-0.02	0.973	0.00219	AGBL3,ALDH1A1,Cbr2,COL6A1,Ctla2a/Ctla2b,CYP1B1,DDIT4,EGR1,FOS,FOSB,FST,GADD45G,GPX8,GREM2,HSPA1A/HSPA1B,IL1B,LUM,METTL24,MYOM1,NR4A1,NR4A2,OSR1,PNLDC1
CSF3		cytokine		1.154		0.188	0.784	0.00221	BAX,CXCL3,Ly6a (includes others),LYZ,MMP2,STAT3	CEBPA,CEBPB,CSF3,FOXO1,NFKBIA,RNA polymerase II,SMAD3,SMAD7,STAT1,STAT3,STAT6
Collagen(s)		complex		0.152	bias	0.349	-0.54	0.00221	C3,C4A/C4B,CREB3L1,HERPUD1,PPP1R15A,SERPINH1
GJA1	0.168	transporter		-0.896		-0.062	-0.746	0.00221	BMP4,CCND1,CDKN1A,IL1B,SOST,SPP1
CD36	0.31	transmembrane receptor		0.239		0.23	-0.365	0.00227	ATP5F1B,COL1A1,COL4A1,FASN,HSPA5,IL1B,LPL,LRP1,SCD	CD36,Ccl2,IL4,NR3C1,PPARG,STAT3,STAT6
AKT1	-0.114	kinase		0.447		0.17	-0.086	0.00227	ACTA2,CDKN1A,FN1,FSTL1,GSTM5,LCN2,MMP2,PDGFRB,THBS2,TIMP1	AKT1,CDKN2A,FOXM1,FOXO3,JUN,LEP,N-cor,Ncoa6,PPARG,SIRT1,SMAD3,STAT3,TP53
MSTN		growth factor		0.456		0.064	0.26	0.00227	ACTA2,CDKN1A,CTSK,CTSV,FN1,FOS,IGF1,MAP1LC3B,SERPINH1,SPP1	CEBPA,CEBPB,MSTN,SMAD3,STAT3
ACKR3	0.052	g-protein coupled receptor						0.0023	CFH,ELN,FMOD,MMP14
LIMS1	0.141	other		1.987	bias	0.349	1.293	0.0023	CTNNA1,GJA1,PARVA,TGFB2
MST1		growth factor		-1	bias	-0.349	-0.301	0.0023	CCN2,CCND1,SOX4,SPP1	MRTFA,MST1,YAP1
PARP2	-0.025	enzyme		1.98	bias	0.349	1.288	0.0023	CD36,FABP4,FASN,LPL
PLAUR	0.098	transmembrane receptor		1		0	1	0.0023	CCND1,CDH2,JUN,JUNB	CEBPA,CEBPB,FOXO1,IL6,PLAUR,SMAD7,STAT1,STAT3,STAT4,STAT6
TIMP1	1.257	cytokine		1		0.087	0.825	0.0023	CD44,CDKN1A,TIMP2,TIMP3	PTK2,STAT3,TIMP1
mir-21		microrna		-1.209		-0.175	-0.443	0.00248	ACTA2,BTG2,C1R,CASP4,CCL19,CDKN1A,COL1A1,COL3A1,DBP,ELN,FGL2,GAS5,IFI16,Iigp1,Irgm1,PTEN,Sp100,SPRY1,TGFB1,TIMP3	IFNG,JUN,NFKBIA,NR3C1,RNA polymerase II,SMAD3,STAT1,STAT3,STAT6,mir-21
NFKBIA	0.276	transcription regulator		-1.044		-0.058	-0.873	0.00248	BCL2L1,C3,CCL11,CCL21,Ccl7,CD44,CXCL3,HLA-A,IL1B,Ly6a (includes others),LYZ,MMP14,VCAM1	NFKB2,NFKBIA
NPC1	-0.062	transporter	Inhibited	-2.207		-0.181	-1.71	0.00251	ABCA1,APLP1,CCND1,CTSD,CTSK,EGR1,LGALS3,LPL,LYZ,MMP14,MYLIP,NPC2,PLIN4,SCD,STAT3	CEBPB,CREB1,CREBBP,ELK1,NPC1,P38 MAPK,TP53
Bvht	0.041	other		-1.127	bias	0.34	-2.395	0.00252	ACTA2,AGTR1,CYGB,GUCY1B1,HBA1/HBA2,ITGA4,LIMCH1,LSP1,MEF2C,MYOM1,SERPINF1,SLC8A1,SMARCD3,TBX2
IKZF1		transcription regulator		-1.836		-0.181	-1.076	0.00253	AXL,CTNND1,EMP1,FGFR1,FKBP9,IFI16,IGF1,KIT,LHFPL6,LRP1,MMP14,NCAM1,NFIX,NOTCH3,PRNP,RUNX1,SERPINH1,TMEM119
B4GALNT1	0.056	enzyme	Inhibited	-2.2		-0.188	-1.786	0.00256	C1QB,C3,C4A/C4B,FOS,IL1B	B4GALNT1,JAK1,STAT1,STAT3
TREX1		enzyme	Inhibited	-2.186	bias	-0.349	-1.422	0.00256	IFI16,Ifi27l2a/Ifi27l2b,IFIT1B,ISG15,Ly6a (includes others)
SOX9	0.182	transcription regulator		0.728		0.228	0.053	0.00257	CCN2,COL1A1,NFATC4,S100A4,SMPD3,SOX4,SOX9,THBS2,TIMP2,WWP1,WWP2
CYP1A2		enzyme		1.265		0.008	1.24	0.00272	CBX3,CCND1,COX6B2,Ifi27l2a/Ifi27l2b,IGFBP2,MID1,Mt1,Mt2,SIDT2,VLDLR
CYP1B1	0.413	enzyme		1.265		0.008	1.24	0.00272	CBX3,CCND1,COX6B2,Ifi27l2a/Ifi27l2b,IGFBP2,MID1,Mt1,Mt2,SIDT2,VLDLR
SPP1	3.083	cytokine		0.513		0.106	0.199	0.00272	CD44,COL1A1,IGF1,IL1B,NDRG2,S100A6,SERPINF1,SPARCL1,SPP1,TIMP1	CEBPB,ERK1/2,GSK3B,HIF1A,IFNG,IL10,JUN,NFKBIA,NR3C1,PTK2,SPP1,STAT1,STAT3
STAT4		transcription regulator						0.00276	BCL2L1,Ctla2a/Ctla2b,CXCL3,GADD45G,GAS5,GCNT2,GJA1,IFIT1B,ISG15,PLAC8,RRAD,TIMP1	CEBPA,CEBPB,FOXO1,IL4,NFKBIA,NR3C1,PPARG,SMAD7,STAT1,STAT3,STAT4,STAT6,TNF
MED13	0.09	transcription regulator		0		-0.194	0.549	0.00276	CD36,CIDEC,ELN,ENO1,FASN,NR4A2,NTRK2,SCD,THRSP
ADA	-0.025	enzyme	Inhibited	-2.607	bias	-0.318	-1.779	0.00294	CCL11,COL1A2,CXCL3,SERPINE1,SPP1,TGFB1,TIMP1
ADAMTS12		peptidase	Inhibited	-2.646	bias	-0.349	-1.721	0.00294	CCL11,LCN2,MGP,MID1,MMP3,S100A6,TNFAIP2
CCNC	-0.082	other	Activated	2.608	bias	0.321	1.77	0.00294	CD36,Cox8b,FABP4,FASN,LPL,PNPLA2,SCD
CTSS	0.044	peptidase						0.00294	COL4A1,COL4A2,COL4A3,CTSK,CTSV,IL1B,ITGA5
PLK1	0.014	kinase						0.00301	ANKRD1,BOK,IER3,IFI16,PIK3R1,PLA2R1
RHOJ	0.198	enzyme						0.00301	ACTG1,ANXA1,CCNI,GSN,MYH9,PLAT
CCND1	0.139	transcription regulator		1.633	bias	0.258	1	0.00301	CCND1,CD44,CDKN1A,COL1A1,CTNNBIP1,HSPA8,ID1,ID3,SOX4,SPP1,TCF4
CYP1A1		enzyme		1.265		0	1.265	0.00308	ANXA3,ANXA4,ANXA7,CBX3,CCND1,COX6B2,Ifi27l2a/Ifi27l2b,IGF1,IGFBP2,MID1,Mt1,Mt2,SDC1,SIDT2,SMTN,VLDLR
ERK		group		1.455		0.145	1.027	0.00322	Ccl7,CCND1,CDKN1A,COL3A1,EGR1,FABP4,FN1,IL1B,NFKBIZ,RECK	CTNNB1,ERK,HDAC1,IFNG,JUN,NFKBIA,NR3C1,PPARG,RNA polymerase II,SMAD3,STAT1,STAT3,STAT6,TNF,TP53
NRIP1		transcription regulator		-0.372		-0.188	0.211	0.00322	ACAA2,CD36,Cox8b,CYP4B1,FASN,IL1B,LDHB,PDK4,SCD,THRSP
RET		kinase	Activated	2.53		0.183	1.951	0.00322	CRYAB,ELN,GPX1,MEOX2,MYL6,NTF3,TAGLN2,TBX2,TGFB2,TNC
DOCK8	-0.077	other		1.941	bias	0.349	0.682	0.00326	ARID5A,DAXX,EDN1,FGL2,IFIT1B,IFIT3,Iigp1,ISG15,LMO4,NFKBIZ,PLAT,SLCO3A1,TCF4
LCN2	0.103	transporter	Activated	2.516		0.094	2.18	0.00326	ACTN1,ANLN,CAPG,Ccl7,CXCL3,FASN,IL1B,MSN,NDE1,PTEN,SCD,SPP1,TAGLN2
IFIH1	0.026	enzyme	Activated	2.187	bias	0.304	1.353	0.00328	Bst2,Clec2d (includes others),EGR1,IFIT1B,ISG15,Ly6a (includes others),NFKBIA,PHLDA1	IFIH1,NFKBIA,PPARG,STAT1,STAT3,STAT6,TNF
MTTP	0.021	transporter		-0.956		-0.081	-0.744	0.00328	ABCA1,CD36,CFD,CIDEC,CPT1A,CXCL3,HSPA5,JUN
Tlr		group		1.353	bias	0.291	0.651	0.00328	CASP4,CXCL3,DUSP1,HLA-A,ID2,IL1B,NFKBIA,SPHK1	CTNNB1,JUN,Jnk,MAPK14,MYD88,NFE2L2,NFKB2,NFKBIA,PPARG,STAT1,STAT3,STAT6,TNF,Tlr
STAT3	0.187	transcription regulator		0.94		0.043	0.712	0.00331	BCL2L1,CCND1,CDKN1A,COL1A1,CTSK,CXCL3,EGR1,FASN,FGL2,FOS,FST,HLA-A,IFI16,IFIT1B,IFIT3,IL1B,Irgm1,ISG15,JUNB,MMP2,MMP3,NFKBIZ,PCK1,PHLDA1,POLE4,PON2,PROCR,PSMB8,RORA,RUNX1,SERPINA3,SERPINE1,SLC22A3,SLFN5,STAT3,TCF4,TIMP1,ZFP36	CEBPB,CREBBP,HDAC1,IFNG,IL1B,IL6,JUN,NFKBIA,NR3C1,PPARG,RNA polymerase II,SMAD3,STAT1,STAT3,STAT4,STAT6,TNF
GHR	-0.023	transmembrane receptor		-0.503		-0.058	-0.33	0.00333	ACTA2,CD36,COL1A1,IGF1,IGFBP2,IGFBP4,IL1B,SOST,SPP1	ADIPOQ,CEBPB,ERK1/2,GHR,JUN,LEP,PPARA,STAT3
PNPT1	-0.012	enzyme	Inhibited	-2.967	bias	-0.349	-1.931	0.00333	Bst2,IFI16,IFIT1B,IFIT3,Irgm1,ISG15,LGALS3BP,Sp100,XAF1
EIF2AK3		kinase		-0.98	bias	0.305	-1.967	0.00361	ATF5,BTG2,CAPN1,CEBPG,EGR1,EIF4EBP1,EPRS1,ETS2,HERPUD1,HSPA5,IGF1,JUN,LMO4,NUPR1,PON2,PPP1R15A,SQSTM1,SYS1,TXNIP,ZFP36
RNA polymerase II		complex						0.00361	ARID5A,CLDN3,FABP4,FOS,HSPA1A/HSPA1B,IFIT1B,IGF1,IL1B,JUN,MAPK1,MEF2A,MEF2C,PCK1,RPS21,RPS3,SPP1,THBS2,Tmsb4x (includes others),TXN,UBC
SOCS1		other	Inhibited	-2.896	bias	-0.301	-1.883	0.00367	BAX,BCL2L1,CCND1,CD44,CDKN1A,DUSP1,FKBP5,IFI16,IFIT1B,IFIT3,Iigp1,IL1B,ISG15,VCAM1	CEBPA,CEBPB,FOXO1,IFNG,JUN,NFKBIA,NR3C1,PPARA,PPARG,RNA polymerase II,SMAD3,SMAD7,SOCS1,STAT1,STAT3,STAT6,TNF
POU5F1		transcription regulator		-1.695		0.042	-1.831	0.00371	CTSD,CTSV,ENO1,FUCA1,GM2A,HK2,LAMP2,LEFTY1,NPC2,POLE4,PSAP,RCAN1,SLC11A1
COL9A1		other		-1.069		0	-1.069	0.00372	COL12A1,COMP,FMOD,FN1,MFGE8
NOX4		enzyme		1.172	bias	0.349	0.398	0.00372	ACTA2,CD44,COL1A1,FN1,SERPINE1
PLAT	0.124	peptidase		-1.387		0.15	-1.719	0.00372	BDNF,FOS,IL1B,PLAT,SERPINE1	CEBPB,CTNNB1,ERK1/2,JUN,PLAT,STAT1,TP53
LRP6	-0.124	transmembrane receptor		-0.065		-0.062	0.057	0.00375	ACTA2,ALDH1A1,APP,IL1B,LEPR,RHOA,TGFB1	CEBPB,ERK1/2,JUN,LRP6
PRKCB		kinase		1.04		0.161	0.621	0.00375	BCL2L1,CCL11,EGR1,FASN,FOS,MMP2,TGFB1	CEBPA,CEBPB,CREB1,CREBBP,CTNNB1,ELK1,FOXO1,IKBKB,JUN,Jnk,MAPK3,NFE2L2,NFKBIA,P38 MAPK,PRKCB,SMAD7,STAT1,STAT3,TP53
AEBP1	-0.186	peptidase		-1.982		-0.116	-1.752	0.00387	ABCA1,ACTA2,CD36,NR1H3
BMX		kinase						0.00387	COL3A1,HSPA1A/HSPA1B,MMP2,TIMP1	BMX,CEBPA,CEBPB,FOXO1,SMAD7,STAT1,STAT3
CNBP	-0.085	transcription regulator						0.00387	CA3,PABPC1,RPS17,Tpm2
ERFE		other		1.982		-0.194	2.367	0.00387	CD36,FABP4,ID1,ID2
INS		other						0.00387	CCN2,EDN1,EIF4EBP1,TGFB1
MAP3K5	-0.063	kinase		1.982	bias	0.349	1.29	0.00387	ACE,BAX,Ccl7,TGFB1	CTNNB1,JUN,Jnk,MAP3K5,NFE2L2
TPSAB1/TPSB2	0.012	peptidase		0.192		0.116	-0.039	0.00387	Acan,FN1,IL1B,MMP3
miR-27a-3p (and other miRNAs w/seed UCACAGU)		mature microrna		-1	bias	-0.349	-0.301	0.00387	IFI16,IGF1,MEF2C,RUNX1
mir-140		microrna						0.00387	BNIP3,DNPEP,LOX,LOXL2
KRAS	0.182	enzyme						0.00394	ABCA1,AMPD3,APP,BCL2L1,CCND1,CD44,CS,ENO1,FASN,IFIT1B,IL1B,IL3RA,JUN,Ly6a (includes others),MMP2,PEG3,POR,SCD,SOX9,SQSTM1,STAT3,THY1,TXNIP	CEBPA,CEBPB,CREB1,CREBBP,ELK1,ERK1/2,FOXO1,IL1A,IL6,JUN,KRAS,NFKBIA,P38 MAPK,SMAD7,STAT1,STAT3,STAT4,STAT6,TP53
LCK		kinase		1.463	bias	0.296	0.631	0.004	BCL2L1,EGR1,EIF6,Gar1,POP7,RPL36AL,RPL4,RPS27L,UTP14A
CYP19A1		enzyme		1.086		0	1.086	0.00401	BDNF,CD44,FASN,FGF2,FKBP5,HLA-A,HLA-E,IGF1,LPL,OSMR,S100A10,S1PR3,SOX9,STEAP4,TIMP1	CYP19A1,LEP,STAT3
ALOX15		enzyme		-0.485		0.105	-0.739	0.00401	ABCA1,CD36,ID3,IL1B,JUN,MMP2	ALOX15,CEBPB,CREB1,CREBBP,CTNNB1,ELK1,IL6,JUN,Jnk,NFE2L2,P38 MAPK,STAT1,STAT3,STAT4,STAT6,TP53
KCNJ10		ion channel	Activated	2.449	bias	0.349	1.594	0.00401	AKR1B10,ANXA3,IGFBP2,LGALS3,TIMP1,TNFRSF12A
FGF21		growth factor		1.744	bias	0.28	1.072	0.00402	Cox8b,CPT1A,CS,FASN,IGF1,PCK1,PDK4,THRSP	FGF21,FOXO1,NFE2L2,NFKBIA,PPARG,SMAD3,STAT3
IRS2	-0.128	enzyme		-1.094		0.022	-1.154	0.00402	EGR1,FABP4,FASN,FOS,FST,LPL,PCK1,THRSP	CEBPA,CEBPB,CREB1,ERK1/2,FOXO1,IRS1,IRS2,JUN,PPARG,PPARGC1A,SIRT1,SMAD7,STAT1,STAT3
PTHLH		other						0.00402	CAT,CCND1,CDKN1A,ECM1,GPX1,RUNX1,SOX9,TNC
GFI1		transcription regulator		-1.12	bias	-0.295	0.071	0.00417	ANXA6,CFLAR,F2R,FOSL2,GADD45G,GJA1,ID2,Iigp1,IL1B,IRAK2,JUN,KLF2,Ly6a (includes others),LYZ,MAFF,NFKBIA,TESC,TNFRSF1A	GFI1,IL10,NFKBIA,PPARG,STAT1,STAT3,STAT6,TNF
SASH1	0.069	other		1.941	bias	0.349	0.682	0.00421	ARID5A,DAXX,EDN1,FGL2,IFIT1B,IFIT3,Iigp1,ISG15,LMO4,NFKBIZ,PLAT,SLCO3A1,TCF4
GSK3B	-0.046	kinase	Activated	2.158		0.182	1.592	0.00446	BCL2L1,Ccl7,CCND1,CFLAR,IFIT1B,IL1B,ISG15,LCN2,NFKBIZ,SPP1	CEBPA,CEBPB,CHUK,CTNNB1,FOXO1,GSK3B,HIF1A,JUN,NFKB2,NFKBIA,PPARGC1A,RB1,RNA polymerase II,SMAD3,SMAD7,STAT1,STAT3,STAT6,TP73
MYCL		transcription regulator	Inhibited	-2.006	bias	0.349	-3.3	0.00465	Atp5e,CARS2,DDX3X,FAU,NUDT21,RPL12,RPL13,RPL15,RPL17,RPL18,RPL19,SAP18,Snrpg,THOC2
ADAM19	-0.011	peptidase						0.00467	ACTA2,COL1A1,FN1
AMBP		transporter						0.00467	CXCL3,IL1B,TNFRSF1A	AMBP,STAT3,TNFRSF1A
BDKRB1		g-protein coupled receptor						0.00467	CCN2,EDN1,TGFB1
EPRS1	-0.29	enzyme						0.00467	ACTA2,COL1A1,FN1
FLVCR1		transporter						0.00467	RPL35,RPS14,RPS27A
MACROH2A1		other						0.00467	CD36,LPL,THRSP
PDE3A	0.11	enzyme						0.00467	CCND1,CDKN1A,DUSP1
SERPINH1	-0.22	other						0.00467	CDH2,COL1A1,COL4A2
SMURF2	-0.049	enzyme						0.00467	CCN2,JUN,SERPINE1
ZMIZ2		transcription regulator						0.00467	CCND1,CD44,JUN
miR-139-5p (miRNAs w/seed CUACAGU)		mature microrna						0.00467	KIT,RUNX1,SHC1
miR-874-3p (miRNAs w/seed UGCCCUG)		mature microrna						0.00467	ACTA2,COL1A1,FN1
sGC		complex						0.00467	BDNF,EGR1,FOS	CEBPB,ERK1/2,JUN,sGC
IRAK3	0.069	kinase		-0.436		0.065	-0.606	0.00471	ACTA2,CCN2,COL1A1,CXCL3,ETS2,NFKBIA,TGFB1
PLK4	-0.027	kinase		-0.378	bias	0.272	-1.097	0.00471	Ccl7,EDN1,FGL2,Iigp1,IL1B,MMP3,PLAT
DUSP1	-1.018	phosphatase		-0.661		-0.133	-0.227	0.00471	CIDEC,CTSK,CXCL3,DUSP1,IER3,IL1B,PTEN,SERPINE1,SYNPO,TGFB2,ZFP36	CEBPB,CREB1,CREBBP,CTNNB1,Ccl2,DUSP1,ELK1,ERK1/2,JUN,Jnk,MAPK14,NFE2L2,P38 MAPK,STAT1,STAT3,TP53
ELL2	0.048	transcription regulator	Activated	2.111	bias	0.349	0.952	0.00471	FKBP2,HM13,ITM2C,LMAN1,NUCB1,PON3,REXO2,SDC1,SLC66A3,SPCS1,TENT5C
IFN alpha/beta		group	Activated	2.17		0.235	1.4	0.00471	AXL,BAX,CX3CL1,DAXX,FGL2,HLA-A,IFI16,Ifi27l2a/Ifi27l2b,IFIT3,Ly6a (includes others),LY6E	IFN alpha/beta,IFNG,JUN,NFKBIA,NR3C1,RNA polymerase II,SMAD3,STAT1,STAT3,STAT6
VEGFA	-0.088	growth factor		0.089	bias	0.29	-0.863	0.00471	ACTA2,COL1A1,CST3,CSTB,CTSV,FN1,FOS,NR4A1,PDGFRB,TIMP1,TNC	CEBPB,CREB1,CREM,IL10,NFKBIA,PTK2,STAT3,VEGFA
UCHL1	0.425	peptidase		0.723		-0.049	0.894	0.00477	ANXA6,ATP5F1B,EIF4E2,GABARAPL1,HSPA5,LDHB,PRSS23,RBM26,RPL7,RPS6,SCP2,SH3D19,TRIM2
COX4I1	-0.135	enzyme		-1.342	bias	-0.349	-0.56	0.00521	PDK4,POSTN,SFRP2,SLC24A3,TGFB2
FKBP5	0.341	enzyme		1.109		-0.023	1.161	0.00521	CD36,FABP4,LPL,PDK4,UCP2
S1PR2	0.027	g-protein coupled receptor		1.133	bias	0.256	0.579	0.00521	ACTA2,SPHK1,TGFB1,TIMP1,VCAM1	CEBPB,IL6,S1PR2,STAT1,STAT3,STAT4,STAT6
NRL		transcription regulator		-1.234		-0.101	-0.918	0.00521	BMP4,CLTB,ENPP5,GNB1,GRB14,MEF2C,OLFM1,PIK3R1,RTN4,TUB
DUSP11		phosphatase	Inhibited	-2.433	bias	-0.316	-1.664	0.00523	Ifi27,Ifi27l2a/Ifi27l2b,IFIT1B,IFIT3,IL1B,ISG15	DUSP11,JUN,Map3k7,NFKBIA,PPARG,SMAD3,STAT1,STAT3,STAT6,TNF
LMX1B		transcription regulator		-0.485	bias	0.316	-1.252	0.00523	COL4A3,COL4A4,COX6A1,NDUFA2,NDUFA3,NDUFA4
Rhox5		transcription regulator	Inhibited	-2.414		-0.083	-2.213	0.00523	CA3,CPXM1,KLF9,SCD,TMEM176A,TMEM176B
WNT3A		cytokine		1.714		-0.011	1.757	0.00524	ACTA2,CDH2,COX4I1,COX6B2,CXCL3,ID1,IL1B,KIT,NDUFA4,NDUFB10,NDUFB2,NDUFS6,RHOA,TGFB1,UQCR10,UQCR11	CTNNB1,HDAC1,HIF1A,JUN,PPARG,PPARGC1A,RB1,WNT3A
SMARCB1		transcription regulator		1.89	bias	0.321	1.039	0.00538	BNIP3,C4A/C4B,CCND1,CDKN1A,CYP2E1,DAPK1,ETS2,FABP4,GSN,HP,IGFBP2,PCK1,POLA1
POR	0.243	enzyme		-0.222		-0.134	0.238	0.00554	ABCA1,ACTG1,ALDH1A1,ANXA5,ATF5,CD36,CHMP4C,CLDN3,CPT1A,GSTM5,HLA-A,HSPH1,Ifitm1,LPL,Mt1,PDK4,POR,PRNP,SCD,SDC4,SECISBP2L,SERPINA3,TMEM176A,TMEM229B,TMEM97
HDAC3		transcription regulator		0.283		0.032	0.22	0.00564	Acan,CD36,CDKN1A,FASN,NFKBIA,PTEN,SCD,SPP1,TBX2
miR-122-5p (miRNAs w/seed GGAGUGU)		mature microrna		0.333	bias	-0.349	1.381	0.00564	Ank2,ANXA11,ATP1A2,CS,Foxp1,NCAM1,OSMR,PALM,RAB6B
ADORA2B	0.029	g-protein coupled receptor		1.664		0.21	1.155	0.00585	CCL11,COL1A2,CXCL3,IL1B,SPP1,TGFB1,TIMP1	ADORA2B,Ccl2,FOS,IFNG,IL10,IL17A,JUN,NFKBIA,NR3C1,PPARG,STAT1,STAT3,STAT6,TNF
MAPK3	0.016	kinase		-1.964		0.225	-2.552	0.00585	BMP4,EGR1,FOS,FOSL2,JUNB,NR4A1,RGS2	ELK1,MAPK1,MAPK3
SOST	-1.704	other		1.352		0.125	1.027	0.00585	ACADS,CD36,CPT1A,FABP4,FASN,IL1B,LPL
PAK2	-0.076	kinase		1.414		-0.09	1.668	0.0059	BMP4,DUSP1,ID1,ID3,IFI16,IGF1,S100A6,ZEB2
ACVRL1	-0.106	kinase						0.00604	ANGPT2,ID1,PLAT,SERPINE1
CRY1	-0.022	enzyme		-1.992		-0.14	-1.713	0.00604	DBP,FOS,IL1B,PCK1
FBN1	0.364	other						0.00604	CCN1,MMP2,MYH11,SERPINE1
Igkv1-117		other						0.00604	CDKN1A,FOSL2,JUN,JUNB	CEBPB,CREB1,CREBBP,ELK1,ERK1/2,Igkv1-117,JUN,P38 MAPK,TP53
LAMTOR1	0.077	other	Activated	2	bias	0.349	1.301	0.00604	FASN,MTHFD2,NRP1,SCD
LIN28A		other						0.00604	CCND1,COL1A1,COL1A2,COL5A2
LMX1A		transcription regulator	Inhibited	-2	bias	0.28	-2.559	0.00604	COX6A1,NDUFA2,NDUFA3,NDUFA4
mir-135		microrna	Inhibited	-2	bias	-0.349	-1.301	0.00604	Ccl7,CXCL12,IL1B,SPP1
CUL3	0.038	enzyme		-1.026		-0.061	-0.866	0.00605	Acan,ACE,DBP,KATNA1,MFAP4,NUDT4,PDLIM5,PLS3,RHOB,TCEA3
PTGS2	0.071	enzyme		1.101		0.103	0.739	0.00605	BCL2L1,CXCL3,DUSP1,EDNRA,FABP4,FLT1,FOS,IGF1,IL1B,LPL,MMP2,NR4A2,SOST	CEBPB,FOXO1,IFNG,IL1B,IL6,JUN,NFE2L2,NFKBIA,NR3C1,PPARG,PTGS2,SMAD3,STAT1,STAT3,STAT4,STAT6,TNF
THRB	-0.178	ligand-dependent nuclear receptor		1.229		0.069	0.965	0.00638	AMPD3,BTG2,CCND1,CTSD,CXCL3,DCN,FASN,FGFR1,FOS,FSTL1,FZD1,FZD4,ID1,IFIT1B,IGFBP2,JUN,LPL,MMP2,NR1H3,SFRP1,SFRP2,SFRP4,TCEA3,THRSP,YWHAE	CEBPA,CEBPB,FOXO1,NFE2L2,NFKBIA,PPARA,PPARG,SMAD3,SMAD7,STAT1,STAT3,THRA,THRB
ADAMTS13		peptidase						0.00655	ANGPT2,LGALS3
ARHGEF12	-0.127	other						0.00655	ACTA2,RHOA
CHRM1		g-protein coupled receptor						0.00655	HNRNPA2B1,JUN
CRTAP	0.078	other						0.00655	CDKN1A,SERPINE1
CST3	0.29	other						0.00655	FGF2,IL1B	CEBPB,CST3,IL1B,JUN,NFKBIA,STAT1
CSTB	0.117	peptidase						0.00655	CASP4,IL1B	CEBPB,CSTB,IL1B,JUN,NFKBIA,STAT1
DDX5	-0.284	enzyme						0.00655	CDKN1A,HTRA1
EMD	-0.156	other						0.00655	EGR1,IER3
EPN3		other						0.00655	EHD1,EHD2
Gpcr		group						0.00655	FOS,JUN	CTNNB1,Gpcr,JUN,Jnk,NFE2L2
JAK		group						0.00655	BCL2L1,IGF1	JAK,STAT5B
KLHL40	-0.012	other						0.00655	BNIP3,TP53INP1
MAPK8IP2		other						0.00655	BDNF,FOS
MAPK8IP3	-0.012	other						0.00655	APP,JUN
MSK1/2		group						0.00655	DUSP1,FOS
NCL	-0.095	other						0.00655	KLF2,MDK
NEDD8	-0.102	enzyme						0.00655	ETFA,ETFB
PLEKHM1	0.016	other						0.00655	MAP1LC3B,SQSTM1
PURB	-0.05	transcription regulator						0.00655	ACTA2,HTRA1
RNF43		enzyme						0.00655	CYP2E1,GLUL
SDC4	0.287	other						0.00655	IL1B,MMP3
SUCO	-0.023	other						0.00655	COL1A1,COL1A2
TRIM54		other						0.00655	FHL2,FLNC
WIF1	-0.105	other						0.00655	FRZB,SFRP2
miR-1195 (miRNAs w/seed GAGUUCG)		mature microrna						0.00655	IGF1,STAT3
miR-199a-5p (and other miRNAs w/seed CCAGUGU)		mature microrna						0.00655	DYRK1A,MYH9
ACKR2		g-protein coupled receptor	Inhibited	-3	bias	-0.316	-2.052	0.00663	CCL11,IFI16,Ifi27l2a/Ifi27l2b,IFIT1B,IFIT3,Ifitm1,Iigp1,IL1B,ISG15	ACKR2,Ccl2,STAT3
ARHGAP21	-0.167	other		1.667	bias	0.349	0.619	0.00663	ARID5A,FGL2,IFIT3,Iigp1,LMO4,NFKBIZ,PLAT,SLCO3A1,TCF4
BAX	0.179	transporter	Activated	2.36	bias	0.283	1.518	0.00663	CDKN1A,CTSD,CTSH,CTSK,HLA-A,Ifitm1,IFNAR2,JAK1,TIMP1
ESRRB		transcription regulator		0.447	bias	0.349	-0.334	0.00671	APLP1,HK2,MEF2C,POLE4,SLC6A6,XAF1
HMGXB4	0.047	other	Activated	2.449	bias	0.349	1.594	0.00671	CFLAR,CSRP1,DSE,KLF6,TGM2,TNFAIP2
MAPK14	-0.061	kinase	Activated	2.048		0.135	1.554	0.00683	ABCA1,ATP5MF,BAX,CAT,Ccl7,CCND1,DUSP1,FASN,FLT1,IL1B,JUN,PCK1,SOX9,TGM2,ZFP36	CEBPA,CEBPB,CREB1,CREBBP,CTNNB1,ELK1,FOXO1,JUN,Jnk,MAPK14,Map3k7,NFE2L2,NFKBIA,P38 MAPK,SMAD3,SMAD7,STAT1,STAT3,TP53
CAV1	0.02	transmembrane receptor		1.418		0.046	1.291	0.00704	CCND1,CDKN1A,CTSD,FN1,GIPC2,HSPA8,ID1,NR4A1,RBM39,RPL17,RPS13,SERPINE1,SLC7A2,THBS1,TNC,VCAM1	CAV1,CEBPB,CTNNB1,ERK,FOS,IL10,IL6,JUN,Mek,NFKBIA,PPARG,STAT1,STAT3,STAT4,STAT6,TNF,TP53,YY1
BMPR1B		kinase						0.00708	Acan,CFD,ID3,POSTN,SOX9
PTH1R	0.088	g-protein coupled receptor		0.749		0.242	0.341	0.00708	CCND1,COL1A1,NR4A2,SOST,SPP1
RHOA	0.148	enzyme		-1.387	bias	0.262	-1.968	0.00708	ACTA2,CDKN1A,FN1,FOS,RHOB	CDKN2A,FOXM1,JUN,Ncoa6,RHOA,SMAD3,TP53
CX3CL1	0.163	cytokine	Activated	3.302		0.065	3.087	0.00709	Ctla2a/Ctla2b,FABP5,GYG1,IFI16,IFIT3,IGF1,LGALS3BP,LYZ,MAP1B,MYLK,SPP1
ZBTB16	0.151	transcription regulator		0.409		0	0.409	0.00717	Ccl7,CD44,CD81,Ctla2a/Ctla2b,F2R,HOXC8,ID2,ID3,KLF2,LMO4,Ly6a (includes others),NFKBIZ,RORA,SATB1,TMEM176B,TSC22D3,ZBTB16
KL		enzyme		-1.237		-0.108	-0.956	0.00718	ACTA2,BAX,BCL2L1,MMP2,SCX,TGFB1,TNFRSF11B	CEBPB,CREB1,CREBBP,ELK1,KL,P38 MAPK,TP53
SCARB1		transporter		-1.89		-0.181	-1.412	0.00718	ABCA1,APOD,DDIT4,FASN,IL1B,SPP1,VCAM1	APOE,CEBPB,CREB1,CREBBP,CTNNB1,ELK1,IL10,NFKBIA,P38 MAPK,PPARG,SCARB1,STAT1,STAT3,STAT6,TNF,TP53
SMTNL1		other		1.854		-0.181	2.33	0.00718	FLNC,GJA1,HK2,MYOM1,PPP1R12A,Tpm1,Tpm2
ADCYAP1		other		1.604		0.133	1.106	0.00724	CCNI,COL5A1,COL5A2,EGR1,FST,GREM2,GRK5,LUM,MAP2K7,NPY1R,POSTN,SERPINE2,SERPINF1,UCP2
IL13		cytokine	Activated	3.385		0.21	2.676	0.00724	ABCA1,CCL11,CTSH,CTSK,CTSV,CXCL3,IL13RA1,IL1B,MMP14,MMP2,TGFB1,TIMP1,TIMP2,TNFRSF1A	CEBPB,IFNG,IL10,IL13,IL4,IL6,JUN,NFKBIA,NR3C1,PPARA,PPARG,STAT1,STAT3,STAT4,STAT6
TGFBR2	-0.123	kinase		-1.021	bias	-0.277	0.456	0.00757	AGPAT4,BHLHE40,CCND1,CDKN1A,CRISPLD2,DDIT4,EPAS1,FASN,FGF2,FKBP5,FMOD,FST,GADD45G,GIPC2,HK2,HP,IL3RA,Ly6a (includes others),MMP14,NFKBIA,NFKBIZ,NRP1,QSOX1,RRAD,SDC1,SDF4,Serpinb6b,SLC39A1,Tpm2
SQSTM1	0.152	transcription regulator		-0.513		0.154	-0.972	0.00775	ARID5A,Ccl7,EDN1,FGL2,GSTM5,IL1B,NFKBIA,PLAT,RTN4	CEBPB,CTNNB1,ERK,FOS,IL1B,JUN,NFKBIA,SQSTM1,STAT1,YY1
THRA	-0.235	ligand-dependent nuclear receptor		1.203		-0.013	1.245	0.0079	ANGPTL4,CCND1,CPT1A,CXCL3,FGFR1,FOS,FST,IGF1,JUN,RCAN2,SFRP2,THRSP	CEBPA,CEBPB,FOXO1,JUN,PPARA,SMAD7,STAT1,STAT3,THRA
TSC1	0.028	other	Activated	2.101		-0.022	2.172	0.0079	BAX,CCN2,CRYAB,CYP2E1,FASN,FLNA,GLUL,LDHB,NME1,NME2,PDGFRB,RPS6	NFKBIA,RNA polymerase II,SMAD3,STAT1,STAT3,STAT6,TSC1
QKI	-0.073	other	Activated	3.138		0.161	2.632	0.00804	C1R,CD36,CLTA,ID1,LAMP2,RAB5C,RAC1,SCD,TNC,VCAM1
CCR1		g-protein coupled receptor		0.128		0.15	-0.236	0.00847	CTSK,CTSV,FOS,MMP2,SPARC,SPP1	CCR1,IFNG,IL10,IL13,JUN,NFKBIA,NR3C1,STAT1,STAT3,STAT6
PRNP	0.263	other		1.982		0.078	1.829	0.00847	APP,CD44,CTSD,EPS8,IL1B,LAMP2	CDKN2A,FOXM1,JUN,Ncoa6,PRNP,SMAD3,TP53
SRD5A1		enzyme		1.664	bias	0.316	0.895	0.00847	FABP5,FASN,LCN2,Mt1,PCK1,PNPLA2
IL10		cytokine	Inhibited	-2.945		-0.158	-2.261	0.0086	ABCA1,ACTA2,CCL11,CCL19,Ccl7,CDKN1A,CTSD,CTSH,CTSV,CTSZ,CXCL3,Iigp1,IL13RA1,IL1B,LAMP2,MAN2A1,MMP14,MMP3,PSAP,RAB34,SLC11A1,SPP1,TIMP1,TNFRSF1A,VCAM1,ZFP36	Ccl2,IFNG,IL10,IL13,JUN,NFKB2,NFKBIA,NR3C1,PPARG,STAT1,STAT3,STAT6,TNF
AKR1B1	-0.046	enzyme						0.00879	CDKN1A,CPT1A,FABP4	AKR1B1,JUN,PPARA,PPARD,STAT3
ATF5	0.283	transcription regulator						0.00879	EIF4EBP1,GAS5,TXNIP
CCAR1	-0.048	transcription regulator						0.00879	EPAS1,RGS2,SPHK1
CCN4		other						0.00879	CCND1,CDH2,FN1
COX6A2		enzyme						0.00879	CAT,GPX1,UCP2
ELP1	-0.019	other						0.00879	BMP4,FLT1,RHOA
ITGA3	-0.026	other						0.00879	CTSV,TLN1,VCL
LIMS2	0.132	other						0.00879	CTNNA1,GJA1,PARVA
NSD2	-0.047	enzyme						0.00879	FOS,IFIT1B,JUN
OBP2B		transporter						0.00879	CPT1A,FASN,SCD
PDCD10	0.062	other						0.00879	KLF2,PROCR,THBD
Pzp		other						0.00879	LPL,LRP1,VLDLR
SCGB3A2		other						0.00879	CTSD,MMP14,MMP2
SERPIND1		other						0.00879	EGR1,F2R,IL1B
TNFRSF11B	0.51	transmembrane receptor						0.00879	COL1A1,SDC1,TNFRSF11B
ZNRF3	-0.038	enzyme						0.00879	CYP2E1,GLUL,SOX9
MYRF	0.099	transcription regulator		-0.577		0.035	-0.7	0.00887	Ank2,ANXA6,CCN2,CHMP4C,COL14A1,Cox7c,GRB14,JUNB,NRIP2,OTUD1,PDK4,TRIM2
COL2A1		other						0.00888	COL1A1,COL3A1,HSPA5,IL1B
CRY2		enzyme		-1		-0.087	-0.825	0.00888	DBP,FOS,IL1B,PCK1
ELK1		transcription regulator						0.00888	EGR1,FOS,JUNB,MYLK
MMP12		peptidase		1.131		0.222	0.691	0.00888	MMP14,MMP2,NFKBIA,SPARCL1
Mapk		group	Activated	2	bias	0.286	1.428	0.00888	CCND1,CDKN1A,DBP,GJA1
NFIC	-0.068	transcription regulator						0.00888	CCND1,CDKN1A,HTRA1,PDGFA
ST8SIA1		enzyme		-1.964	bias	-0.286	-1.403	0.00888	C1QB,C3,C4A/C4B,IL1B
MEF2C	-0.232	transcription regulator		-1.316	bias	0.283	-2.105	0.009	FOS,FOSB,JUN,JUNB,KLF2,MYOM1,MYOZ2,NR4A1,ZFP36
BID	0.072	other	Activated	2.236		0.226	1.731	0.00937	CTSD,CTSH,CTSK,IL1B,TIMP1	BID,CEBPB,IL1B,JUN,NFKBIA,PPARG,STAT1,STAT3,STAT6,TNF
DCN	1.189	other		-1.346		-0.103	-1.12	0.00937	BAX,BGN,FBN1,SDC1,TGFB1
FUT8	0.038	enzyme		0.447		-0.185	0.861	0.00937	ALDH2,CYP1B1,ELN,GAS1,GSTM5
ICAM1	0.025	transmembrane receptor		0.728		0.175	0.346	0.00937	ACTA2,COL4A1,IL1B,TGFB1,VCAM1	CEBPB,FOS,ICAM1,IFNG,IL17A,IL4,IL6,JUN,NFKBIA,NR3C1,PPARG,SMAD3,STAT1,STAT3,STAT4,STAT6,TGFB1,TP53
MYT1		transcription regulator	Inhibited	-2.236	bias	-0.349	-1.455	0.00937	ARHGDIB,Bst2,PTEN,PTPRB,TM4SF1
SAA1		transporter	Activated	2.213	bias	0.349	1.44	0.00937	CCL11,CTSK,IL1B,MMP2,MMP3	CEBPB,IFNG,IL6,JUN,NFKB2,NFKBIA,NR3C1,PPARG,SAA1,STAT1,STAT3,STAT4,STAT6,TNF
STAT5B		transcription regulator	Inhibited	-2.403		-0.037	-2.222	0.00949	BAIAP2,BAX,BCL2L1,CASP4,CBR1,CCND1,CD248,CDKN1A,CFLAR,DAPK1,G0S2,GPX7,IGF1,MDH2,MTMR11,NNMT,NR4A2,NUCB1,Pcp4l1,PCSK5,PDK4,PMM1,RPL5,SLC39A10,SRP9,TNFRSF1A,TPM3,ZFP36	CEBPB,IL6,NFKBIA,PPARG,STAT1,STAT3,STAT4,STAT5B,STAT6,TNF
EIF2S1	-0.086	translation regulator						0.00988	CCND1,CEBPG,IFRD1,NNMT,NUPR1,PHLDA1,PLIN4,PPP1R15A
FADD	0.019	other		0.905		0.172	0.334	0.00994	ARID5A,CD34,EGR1,FOS,IFIT1B,JUN,JUNB,KLF6,LY6E,PPP1R15A,PSMB8,Sp100
SOX4	0.28	transcription regulator		-0.258		0.136	-0.785	0.0101	EMP1,GCAT,IGF1,IGFBP4,LHFPL6,Ly6a (includes others),LYZ,Mt1,NAV1,RARRES1,TEAD1,TES,TMEM176B,Tmsb4x (includes others),Tpm4
BDNF	0.36	growth factor		0.152		0.184	-0.212	0.0102	BDNF,BHLHE40,CD36,CDKN1A,CYGB,DUSP1,DUSP6,EGR1,FOS,GRB14,KLF10,SFRP2,SORL1,THBS1,Tmsb4x (includes others),VASN
Esrra	-0.028	transcription regulator	Inhibited	-3.043		0.094	-3.392	0.0102	ATP5F1B,ATP5MC1,ATP5MF,ATP5PF,Cox7c,COX8A,CPT1A,ECH1,ENO1,EPAS1,LEPR,NDUFA2,NDUFA5,OXCT1,PDK4,UQCR11
MYB		transcription regulator		1.964	bias	0.287	1.212	0.0103	BCL2L1,CLTA,COL1A2,COL4A1,ESAM,HSPA8,ITPR1,SDC1,SDC4,SLC25A3,TULP4
NGLY1		enzyme		0.564		0.124	0.24	0.0105	BNIP3,GABARAP,Ifi27l2a/Ifi27l2b,IFIT1B,IFIT3,SQSTM1,WIPI2
SLC22A5	-0.01	transporter		1.134		0.147	0.746	0.0105	BMP4,CDKN1A,COL3A1,ITGB5,JUNB,LTBP4,TGFB1
CYBB		enzyme		1.633		0.228	1.075	0.0105	CCN2,CDKN1A,COL3A1,CXCL12,CXCL3,IL1B
FGFR2	-0.187	kinase		0.97		0.015	0.933	0.0105	CCND1,CDKN1A,COL1A1,COL3A1,PLXNB2,SPP1
ING1	0.027	transcription regulator		-1.342		-0.21	-0.873	0.0105	ANGPTL4,CDKN1A,RPS14,SPP1,TPT1,ZFP36
ITGB3	-0.018	transmembrane receptor		-0.342		0.015	-0.378	0.0105	CD36,FOS,LIMS1,RHOA,RUNX1,TGFB1
SAMSN1		other	Activated	2.138	bias	0.318	0.95	0.0109	ARID5A,Ccl7,DAXX,EDN1,FGL2,IFIT1B,IFIT3,Iigp1,ISG15,LMO4,NFKBIZ,PLAT,SLCO3A1,TCF4
IFN Beta		group		1.021		0.062	0.838	0.0119	Bst2,GAS5,IFI16,IFIT1B,IFIT3,ISG15,KIT,SERPINE1,SPHK1,THBS1
CDH1		other		0.13		0.062	-0.006	0.0121	CD44,EIF4EBP1,NCAM1,PTEN,SOX9
FABP4	1.158	transporter		-0.314		0.194	-0.741	0.0121	CD36,FABP4,FABP5,IL1B,NR1H3
FGFR4		kinase						0.0121	CD44,CDKN1A,FASN,LPL,MMP14
NRG4		growth factor		-1.977	bias	-0.349	-1.286	0.0125	ABCA1,CIDEC,FASN,SCD
PDGFB	-0.023	growth factor		1.067	bias	0.291	0.49	0.0125	ACTA2,MMP2,PDGFRB,TIMP1
PKM	-0.072	kinase		0.849		0.116	0.618	0.0125	ABCA1,CD36,FASN,IL1B
PLA2G4A	-0.082	enzyme		1	bias	0.291	0.418	0.0125	ANXA5,CX3CL1,GSTM5,SCP2
RPS6KA4	0.028	kinase		-1.992		0	-1.992	0.0125	DUSP1,FOS,JUN,JUNB
SAT1	0.801	enzyme		1.96		0.175	1.617	0.0125	CDKN1A,IGFBP2,KLF9,LPL
STAR		transporter	Inhibited	-2	bias	-0.349	-1.301	0.0125	ABCA1,CD36,NR1H3,SPP1
FASLG		cytokine		1.982		0.023	1.936	0.0129	CD44,EGR1,IL1B,TGFB1,TGFB2,TNFRSF11B
SGPP2		phosphatase		-0.64		-0.238	-0.062	0.0129	HSPA4L,HSPA5,HSPA8,HSPB7,HSPH1,IL1B
Saa3		other		0		0.21	-0.419	0.0129	COL1A1,IGF1,MMP2,MMP3,SOST,TNFRSF11B
CLPP	-0.047	peptidase		-0.905	bias	-0.349	0.254	0.013	ACADS,ALDH2,ATP5F1B,CS,ECH1,ENO1,ETFA,ETFB,IDH2,MDH2,PDHA1
MAP4K4	0.297	kinase		-1.78	bias	-0.325	-0.445	0.013	ACAA2,ACADS,ATP6V0E1,EIF4E2,FAR1,FASN,GLUL,LDHB,NDUFA3,NDUFA5,NDUFB7,NDUFS4,PLCB4,PMM1,PON2,SCD,SCP2
ATP7B		transporter		0		0.037	-0.09	0.0135	APP,CP,FABP5,FASN,Mt1,Mt2,SMC4,THRSP
DICER1	-0.087	enzyme		-1.085		0.003	-1.101	0.0135	APOD,BDNF,CACNA1C,CCND1,CD44,CDKN1A,CELF2,EGR1,FOS,HNRNPH1,IGF2R,IL1B,ITGA4,ITGA5,JUN,KRAS,LRP5,MCAM,PRKCA,PROCR,PTPRN,RBFOX2,RUNX1,SERPINE1,SFRP4,TGFB1,TGFB2,Tpm1,ZEB2
JAK2		kinase		1	bias	0.283	0.434	0.0137	BCL2L1,CCND1,CD36,IL1B,NR4A1,SDC4,SERPINH1,STAT3,TGM2
ACLY	-0.028	enzyme						0.0145	FASN,SCD,SDC1
AMBRA1	-0.068	other						0.0145	CCND1,ITGA8,TGFB2
ELK4	0.024	transcription regulator						0.0145	EGR1,JUNB,NR4A1
FOSL1	0.026	transcription regulator						0.0145	CCND1,FOS,MMP2
FTO	-0.02	enzyme						0.0145	CDK9,HSPA1A/HSPA1B,IGF1
Gm26313		other						0.0145	Cald1,Nes,THBS1
HNRNPR	-0.125	other						0.0145	Cald1,Nes,THBS1
NLRC5		transcription regulator						0.0145	B2M,HLA-A,IL1B
Nos		group						0.0145	BDNF,EGR1,FOS
PDE6B		enzyme						0.0145	CAT,FOS,GPX1
PTPRB	0.471	phosphatase						0.0145	ANGPT2,CCN2,EDN1
RDH10		enzyme						0.0145	CLDN3,SFRP1,SFRP2
RPS6KB2	-0.014	kinase						0.0145	BCL2L1,EIF1AX,ISG15
SLC19A1	0.019	transporter						0.0145	Ly6a (includes others),NDRG2,PSMB8
SLC39A14	0.089	transporter						0.0145	FASN,IGF1,SCD
TCF21		transcription regulator						0.0145	COL4A1,MMP2,TIMP1
TRPC1	0.089	ion channel						0.0145	BAX,MAP1LC3A,SPHK1
miR-17-5p (and other miRNAs w/seed AAAGUGC)		mature microrna						0.0145	CCND1,RUNX1,STAT3
miR-19b-3p (and other miRNAs w/seed GUGCAAA)		mature microrna						0.0145	Cox8b,PTEN,STAT3
mir-17		microrna						0.0145	HSF2,MYLIP,STAT3
STING1		other	Activated	2.567	bias	0.349	1.67	0.0152	GJA4,HSPA5,IFI16,Ifi27l2a/Ifi27l2b,IFIT1B,IFIT3,IFITM3,IL1B,ISG15,LCN2
LGALS1	0.055	other		1.109	bias	0.313	0.416	0.0154	ACTA2,COL1A1,FN1,LGALS3,TGFB1
MAT1A		enzyme		-0.382		-0.129	-0.103	0.0154	ATP1B1,CYP2E1,EGR1,Mt1,PRDX6
MYBL2	-0.013	transcription regulator						0.0154	CCND1,CLTA,HSPA8,ID1,SLC25A3
NCOR2	-0.017	transcription regulator						0.0154	IGF1,IL1B,KLF2,MMP2,PDGFA
NFYA	0.053	transcription regulator						0.0154	CAT,CDKN1A,IGF1,PCK1,TXNIP
NR1D1		ligand-dependent nuclear receptor						0.0154	EGR1,FOS,MEF2C,NAMPT,NUPR1
IL1R1	0.074	transmembrane receptor		0.313		0.21	-0.233	0.0156	Ccl7,CXCL12,CXCL3,FOS,IGF1,IL1B,MMP2,TIMP1
Interferon alpha		group	Activated	2.754		0.21	2.177	0.0156	AXL,DAXX,FOS,IFI16,IFIT3,ISG15,PHF11,SLFN5
CLEC4G		other		1.667		0.15	1.217	0.0156	CCN2,FZD4,GAS1,IL1B,MFGE8,NOTCH3,PDGFA,RSPO3,SFRP4
ARID1A	0.032	transcription regulator	Activated	2.224	bias	0.258	1.65	0.0157	BMP4,CDKN1A,FZD1,FZD4,LRP5,SOX9
PLK2	-0.037	kinase		-0.816	bias	0.269	-1.475	0.0157	Ccl7,EDN1,FGL2,Iigp1,IL1B,PLAT
SPI1		transcription regulator						0.0161	CAT,CCND1,CDKN1A,COX4I1,CTSK,Foxp1,HSPA8,IFIT1B,IL1B,KIT,KLF13,MEF2C,NDUFA2,NDUFB7,POLR1D,PRDX5,RACK1,RPL18
AGTR2		g-protein coupled receptor		0.762	bias	0.349	0.07	0.0169	BAX,BCL2L1,Cald1,COL3A1
CLU		other		0.849		-0.027	0.902	0.0169	APP,GPX1,IL1B,NFKBIA
IQGAP2		other		-0.152		-0.134	0.114	0.0169	CCND1,CTNNBIP1,SFRP1,SFRP2
ITGA1	-0.148	other		0		0.134	-0.269	0.0169	CD36,IL1B,MMP2,RAC1
MAPKAP1	0.057	other		1.982	bias	0.296	1.396	0.0169	DAPK1,DAXX,IFI16,PHF11
P2RY2	0.016	g-protein coupled receptor		-0.152		0.188	-0.525	0.0169	CCND1,CDKN1A,JUN,VCAM1
PEMT	-0.022	enzyme		-0.068		-0.032	-0.005	0.0169	COL1A1,HERPUD1,HSPA5,TIMP1
RYR2	-0.208	ion channel		-1		0.134	-1.269	0.0169	COL8A1,MMP2,MYLK4,PCK1
STK3	0.013	kinase		-1		-0.081	-0.839	0.0169	CCN2,CCND1,SOX4,SPP1
THRAP3	0.013	transcription regulator		-0.469	bias	-0.291	0.032	0.0169	CA3,CFD,DDX17,TXNIP
TBK1	0.031	kinase		-1.195		0.147	-1.581	0.0172	CXCL3,EDN1,FGL2,HLA-E,IFI16,Ifi27l2a/Ifi27l2b,IFIT1B,IFIT3,Iigp1,ISG15,NFKBIZ,SLCO3A1,SLFN5
LEF1		transcription regulator		1.387	bias	0.277	0.388	0.0172	CCND1,CPE,Dst,ECM1,EPHX1,ID2,IFT80,NRN1,NTN4,PHLDA1,PLCB4,SPECC1,SPRY1,YPEL2
XBP1	-0.078	transcription regulator	Activated	2.415		0.122	2.055	0.0177	CAT,COL4A1,CYP2E1,HSPA5,MAP1LC3B,SLC38A1,SLC38A2,TXN,UFM1
ZBTB20	-0.057	transcription regulator		-0.426		0.014	-0.468	0.0177	FASN,GSTM5,IGF1,IGFBP2,LDHB,LEPR,NFKBIA,PCK1,PDK4
EGR2	-0.015	transcription regulator		-1.992		0.07	-2.175	0.0179	BHLHE40,ID2,ID3,IL1B,LTBP3,RORA,ZBTB16,ZEB2
mir-142		microrna	Inhibited	-2.248		-0.25	-1.547	0.0179	DSTN,H1-0,INPP4B,MCAM,NCKAP1,NRP1,RHOQ,S1PR3
ARNT	-0.018	transcription regulator		1.103		0.224	0.666	0.0186	ATP5MC1,BNIP3,CD81,DEGS1,EIF6,ENO1,EPAS1,GAS1,HK2,MYL6,NDUFS4,UBE2C
C1QBP	-0.085	transcription regulator						0.0186	NAMPT,SQSTM1
CAMK2D	0.068	kinase						0.0186	HBA1/HBA2,HBB
CASP7	-0.035	peptidase						0.0186	CASP4,EIF2A
CDK5R2		other						0.0186	BDNF,FOS
CHRM4		g-protein coupled receptor						0.0186	ITGA5,ITGB5
CYP7A1		enzyme						0.0186	IL1B,TIMP1
DACH1		transcription regulator						0.0186	JUN,PLAT
DCX		other						0.0186	ACTN1,ACTN4
DDX3X	0.146	enzyme						0.0186	CCND1,CDKN1A
EEF2K	0.163	kinase						0.0186	CDKN1A,DCN
ELOVL2		enzyme						0.0186	FASN,SCD
FZD7	-0.102	g-protein coupled receptor						0.0186	CCND1,CD44
GFRA2	0.023	transmembrane receptor						0.0186	EGR1,FOSB
GJC1	-0.117	ion channel						0.0186	IL1B,TGFB1
HBEGF	-0.176	growth factor						0.0186	GJA1,PDK4
HCRT		other						0.0186	BDNF,EGR1
HIF3A	0.02	transcription regulator						0.0186	EDN1,PDGFRB
HNRNPAB	-0.066	enzyme						0.0186	HTRA1,SPP1
HP1BP3	-0.055	other						0.0186	IGF1,IGFBP2
IAPP		other						0.0186	LEPR,STAT3
IGF2-AS		other						0.0186	BDNF,NTF3
LYZ	0.148	enzyme						0.0186	IL1B,LYZ
MAPK10		kinase						0.0186	APP,JUN
OLA1	0.021	enzyme						0.0186	CCND1,CDKN1A
P2RX7		ion channel						0.0186	IL1B,TGFB1
P2RY12		g-protein coupled receptor						0.0186	COL1A1,IL1B
PTP4A2	0.129	phosphatase						0.0186	PTEN,VCL
RAPGEF4		other						0.0186	CTSK,SPP1
RHOH		enzyme						0.0186	CDKN1A,IL3RA
S100a7a	-0.034	other						0.0186	CCND1,MMP2
SAFB	0.057	other						0.0186	IGF1,TBX2
SLC3A2	-0.104	transporter						0.0186	ANKRD1,CCN2
SMARCD1	-0.055	transcription regulator						0.0186	BAX,CDKN1A
TFAP2B		transcription regulator						0.0186	EDN1,EPAS1
TUBB1		other						0.0186	TUBB,TUBB2A
VTN	0.521	other						0.0186	CXCL3,IL1B
VWF	0.01	other						0.0186	ANGPT2,LGALS3
CHRNA7		transmembrane receptor		-1.501		-0.194	-1.03	0.0188	CXCL3,IL1B,MAPK1,TGFB1,TIMP2,TIMP3
HSD11B1	-0.025	enzyme		-1		-0.116	-0.767	0.0188	ANGPTL4,CPT1A,FASN,PDK4,PNPLA2,UCP2
PTX3	0.012	other		-0.085	bias	-0.269	0.565	0.0188	Ccl7,CCN2,FOS,IGF1,IL1B,JUN
1810019D21Rik		other		-0.632		-0.124	-0.239	0.0191	CDKN1A,COL6A1,COL6A2,COL8A1,EDN1,FST,GPX1,KCNH2,SYNE1,THBD
FABP1		transporter		-0.447		-0.07	-0.291	0.0192	ACTA2,CD36,COL1A1,FASN,PNPLA2
GADD45A	-0.025	other		0.277		-0.105	0.51	0.0192	BCL2L1,CXCL3,FOSB,IL1B,JUN
HAND1		transcription regulator						0.0192	CPT1A,DBI,FABP4,FLT1,NRP1
SYK		kinase		0.651	bias	0.313	-0.041	0.0192	ARID5A,EDN1,FGL2,IL1B,TGFB1
THBS4	0.021	other		0.13		0.21	-0.334	0.0192	COL3A1,HSPA5,TGFB2,TNC,VCAM1
USP19	-0.02	peptidase		0.943		0.105	0.715	0.0192	BNIP3,DDIT4,FKBP5,IL1B,LCN2
TCF4	0.287	transcription regulator		0.333	bias	0.309	-0.595	0.0192	ALCAM,ANXA6,CKS2,Clec2d (includes others),DSTN,DUT,GNE,H1-0,ID3,IFI16,Ifi27,Ly6a (includes others),MORF4L2,PLAC8,SELENOP,SLC66A3,TENT5C
OGA	-0.08	enzyme		1.914		0.076	1.55	0.0194	C1QB,CD151,CD36,CD44,CDKN1A,CDKN2C,COLEC11,DCLK1,EIF2A,EPS8,GADD45G,GAS1,GSN,HIGD1A,IFIT3,IGF1,IGFBP4,IGFBP7,PIK3R1,SOX9,THRA,TNFRSF11B,TNFRSF12A
DDX58	-0.025	enzyme		1.213	bias	0.307	0.303	0.02	CASP4,IFIT1B,IFIT3,ISG15,LTBP3,NFATC4,RPS7,SPP1,TOR1AIP2
PNPLA2	0.228	enzyme	Activated	2.264		0.098	1.994	0.02	ACAA2,CD36,CPT1A,FABP4,FASN,HSPA5,PDK4,PNPLA2,UBE2B
CDKN1B	0.025	kinase		-1.558	bias	-0.295	-0.443	0.0201	B2M,CAPN1,CAT,CCND1,CDKN1A,CSDC2,EGR1,FHL1,GPX1,LGALS3,NDEL1,RRAD,RUNX1,SELENOP,TMEFF2
NQO1	0.017	enzyme		1.134		0.07	0.949	0.0203	BAX,BCL2L1,CCND1,CDKN1A,CFLAR,CXCL12,KIT
PPARGC1B	-0.046	transcription regulator		0.478	bias	0.288	-0.278	0.0203	ATP5MF,COX4I1,CS,FASN,HK2,PDK4,SCD
RUNX2	0.015	transcription regulator	Activated	2.433		0.134	2.106	0.0203	ACTA2,COL1A1,FN1,HTRA1,LGALS3,MYH11,SPP1
TNFSF11		cytokine		1.323		0.237	0.764	0.0203	CDKN1A,CTSK,FHL2,FOS,NFKBIA,SPP1,TNFRSF11B
IFNAR1		transmembrane receptor	Activated	2.745		0.228	2.004	0.0214	AXL,B2M,CXCL3,DUSP6,HLA-A,IFI16,IFIT1B,IFIT3,IL1B,ISG15,Ly6a (includes others),PLAT,SDC1,SERPINE1,Sp100,THBS1,TNFAIP2,VCAM1
B4GALT1	0.158	enzyme						0.0218	COL1A1,CXCL3,TGFB1
BDKRB2		g-protein coupled receptor						0.0218	CCN2,EDN1,TGFB1
Cyp4a14		enzyme						0.0218	CD36,CXCL3,IL1B
GLRX	-0.045	enzyme						0.0218	CXCL3,FGF2,PDGFA
HCAR1	0.024	g-protein coupled receptor						0.0218	COL1A1,EDN1,IL1B
HTR2B		g-protein coupled receptor						0.0218	BAX,CDH2,TGFB1
LAMP2	0.145	enzyme						0.0218	FN1,IGF2R,MEF2A
MBIP		other						0.0218	JUN,MMP2,MMP3
MEDAG	0.24	other						0.0218	CD36,FASN,LPL
MTF1	-0.012	transcription regulator						0.0218	MMP3,Mt1,PGF
MVP	0.095	other						0.0218	CXCL3,IL1B,JUN
PECAM1	-0.156	other						0.0218	CD36,MMP2,THBS1
SGCD	-0.369	other						0.0218	LOX,LOXL1,LOXL3
TRIB1	0.08	kinase						0.0218	CPT1A,FASN,SCD
TTN		kinase						0.0218	CRYAB,FHL1,FHL2
USP4	0.01	peptidase						0.0218	ID1,ID3,Nes
AQP1	0.104	transporter		1		0.05	0.9	0.0222	HSPA4L,HSPH1,LCN2,NUPR1
FBXW7		enzyme		-1.131		-0.25	-0.637	0.0222	CD36,CIDEC,FABP4,JUN
FZD9	0.014	g-protein coupled receptor		1.98	bias	0.349	1.288	0.0222	IFI16,Ifi27l2a/Ifi27l2b,IFIT1B,ISG15
Fc gamma receptor		group		1.103		0.05	1.005	0.0222	CCND1,CDKN1A,CFLAR,TGFB1
JINK1/2		group	Activated	2		0.25	1.501	0.0222	Ccl7,FASN,SCD,TNFRSF1A
NFKBIB	-0.05	transcription regulator						0.0222	DAPK1,IL1B,NFKBIA,TP53INP1
RAPGEF3	0.023	other		-0.152		0.15	-0.449	0.0222	CTSK,FN1,SPP1,TGFB1
RPS6KA5	-0.016	kinase		-1.998		0.05	-2.097	0.0222	DUSP1,FOS,JUN,JUNB
RPTOR	-0.041	other		0.457		0.22	-0.289	0.0222	COX4I1,CTSK,CXCL12,DUSP6,ENO1,FASN,FGF2,HK2,IFIT1B,IL13RA1,IL1B,JUN,PCK1,PTEN,PTPN11,RPS6,SQSTM1
CASP1		peptidase		0.834		0.194	0.375	0.0223	ACTA2,CCL11,COL1A1,FASN,IL1B,SCD
IRF5	0.021	transcription regulator		0.788	bias	0.284	-0.012	0.0233	CCL19,CCL21,COL1A1,COL3A1,COL4A1,IFIT3,IFITM3,ISG15
EGLN1		enzyme		-1.97		-0.23	-1.375	0.0234	ANGPT2,EDN1,EPAS1,IL1B,TGFB1,TGFB2,TNFRSF11B
NR2E1		ligand-dependent nuclear receptor						0.0235	CCND1,CDKN1A,MAP4K4,PTEN,TGFB2
TGM2	0.171	enzyme		-1		0.087	-1.175	0.0235	Acan,MGP,SPP1,TGFB1,TNFRSF11B
NCOA1		transcription regulator		1.342		-0.147	1.801	0.0246	BTG2,CDKN1A,DBP,EGR1,FABP4,FGF2,FOS,GYG1,JUNB,NFIX,PCK1,THRSP
ARRB2	-0.024	other						0.0263	CXCL3,EGR1,IL1B,JUNB,NFKBIZ,SERPINE1
TERC		other						0.0263	CDKN1A,EGR1,H1-0,TGFB1,THRA,TUBB2A
MECP2	-0.184	transcription regulator						0.0263	ACTB,BDNF,CAPG,FKBP5,GSTO1,HSPA5,JUNB,Meg3,NR4A1,SELENOK
IL12 (complex)		complex						0.0268	CCL19,Ctla2a/Ctla2b,GADD45G,GAS5,GJA1,IFIT1B,Iigp1,ISG15,Ly6a (includes others),PLAC8,RRAD
mir-8		microrna		0.37	bias	-0.253	1.234	0.0269	ACTN1,BAX,CCND1,CDKN1A,CLDN3,CRK,MAP3K1,MSN,PHLDA3,SOX9,ZEB2,ZFP36
NFkB (complex)		complex	Activated	2.506		0.248	1.564	0.0274	BAMBI,BCL2L1,C3,Ccl7,CCND1,CXCL3,HLA-A,IL1B,KIT,LAMP2,LCN2,NFKBIA,TIMP1,TIMP2,VCAM1
POU2F1	0.056	transcription regulator						0.0282	CDO1,DDIT4,GAS5,GPX3,GSTM5,LY6E,SELENOP,SERPING1,TIMP3
SCD	0.308	enzyme		-1.321		-0.126	-0.951	0.0282	ANGPTL4,CD36,CPT1A,FASN,IFIT1B,IL1B,LPL,PDK4,UCP2
BACH1	0.089	transcription regulator		-1	bias	-0.349	-0.301	0.0283	DUSP1,FTL,IGF1,SPP1
EHHADH	-0.021	enzyme	Inhibited	-2	bias	-0.349	-1.301	0.0283	CD36,FASN,PDK4,SCP2
GIP		other	Inhibited	-2	bias	-0.349	-1.301	0.0283	ACE,PCK1,SERPINE1,UCP2
ITGA9	-0.14	other		1	bias	0.303	0.394	0.0283	ACTA2,CXCL12,IL1B,TGFB1
TAF4B	-0.011	transcription regulator		1.067	bias	0.349	0.375	0.0283	CCN2,SPP1,TGFB1,ZBTB16
mir-19		microrna		-1.972		-0.163	-1.651	0.0283	Cox8b,FZD4,MYLIP,PTEN
CGAS		enzyme	Activated	2.19	bias	0.349	1.425	0.0285	CDKN1A,IFIT1B,IFIT3,IL1B,ISG15
FSHB		other		1.387		0.191	0.964	0.0285	CCN2,FABP5,ITGB5,PDGFA,PLAT
TET3	-0.127	enzyme	Activated	2.219		0.127	1.937	0.0285	EPAS1,KLF9,POR,SFRP4,TGM2
TRPV4	0.019	ion channel		1.387	bias	0.286	0.752	0.0285	Ccl7,FOS,THBS1,TIMP1,VCAM1
EGF		growth factor						0.0289	CD34,COL1A1,CTSD,FLT1,FN1,FOS,IGFBP2,KIT,LAMB1,LEFTY1,Nes,PTEN,SFRP2
MAPK8		kinase		0.638		0.065	0.426	0.0289	BMP4,CAT,CCND1,CDKN1A,DUSP1,EGR1,FOS,FOSL2,IL1B,JUN,KLF6,MMP3,ZFP36
ESR2		ligand-dependent nuclear receptor		0.361		0.024	0.256	0.0289	BCL2L1,CDH13,CDH2,COL1A1,COMP,FOS,GM2A,GPX3,IGF1,IL1B,KAZALD1,LIMCH1,MMP14,MMP2,PDGFA,PERP,PLEC,SFRP4,SRXN1,TIMP1,TIMP2
NOTCH1	-0.011	transcription regulator		-0.288		0.068	-0.496	0.0294	ACTA2,CDKN1A,CFD,COL1A1,COL1A2,FLT1,FOSB,IGFBP2,IGFBP4,TGFB1,TGFB2
CPT1C		enzyme						0.0307	CPT1A,CS,PDK4
Cd33		other						0.0307	APP,AXL,LOX
EPB41	0.045	other						0.0307	Ank2,SPTAN1,TNFRSF1A
GPR37		g-protein coupled receptor						0.0307	HSPA5,MAP1LC3A,MAP1LC3B
LDL		complex						0.0307	Ccl7,IL1B,SQSTM1
LGALS3BP	0.221	transmembrane receptor						0.0307	FN1,MMP14,MMP3
LPCAT3	0.027	enzyme						0.0307	ABCA1,CD36,CPT1A
NEK7		kinase						0.0307	EDN1,ISG15,LMO4
PPP1R15B	0.016	phosphatase						0.0307	CEBPG,NUPR1,PPP1R15A
RELN		peptidase						0.0307	ABCA1,BDNF,NTRK2
SATB2		transcription regulator						0.0307	AUTS2,PERP,SPP1
UCHL3	-0.08	peptidase						0.0307	BAX,FABP4,FASN
BCL3	0.032	transcription regulator		-0.479		-0.2	-0.001	0.0307	CXCL3,EGR1,FOS,IL1B,NFKBIA,NR4A1
MYOD1		transcription regulator		1.091	bias	0.256	0.588	0.0307	ACTA2,CDKN1A,DMD,DUSP1,IFI16,PDGFA
SIN3A	-0.127	transcription regulator						0.0307	BDNF,CTSK,MXI1,PEG3,PMM1,SIN3B
MEN1		transcription regulator		1.756		0.186	1.27	0.0308	CDKN1A,CDKN2C,FABP4,FKBP5,HOXC8,IGFBP2,IL1B
GLI2		transcription regulator						0.0314	CCL11,CCND1,CXCL3,IL1B,MMP3,RCAN1,SFRP1,SOX9,SPP1
NR5A2		ligand-dependent nuclear receptor	Inhibited	-2.538		0.183	-3.113	0.0319	C1QB,C3,Ccl7,CFD,FOS,GADD45G,HP,IL1B,JUN,JUNB,Mt1,POLE4
COP1	-0.039	enzyme	Inhibited	-2.213	bias	-0.349	-1.44	0.034	C3,CXCL3,IFI16,Ifitm1,MMP3
MDM2	0.01	transcription regulator						0.034	BAX,CDKN1A,DDX5,RPL23,SERPINE1
CX3CR1		g-protein coupled receptor		0.229		0.088	-0.156	0.0342	ANXA5,CD36,CLASP1,CRYAB,CXCL3,EGR1,EMP1,FGF2,FOS,GJA1,GSTO1,H3-3A/H3-3B,IGF1,IL1B,MAP1B,NIN,Rpl29 (includes others),TGFB1,TPM3,TUBB2A,YPEL2
LIF		cytokine		0.816		0.036	0.699	0.0346	ACAA2,HK2,IGF1,IL1B,IL34,KLF10,LIMS1,MEF2C,SFRP4,STAT3,TMEM176A,TMEM176B
NR0B2		ligand-dependent nuclear receptor		-1.035	bias	-0.252	-0.205	0.0346	ABCA1,CD36,CIDEC,COL1A1,COL1A2,CPT1A,FASN,FGFR1,GSTM5,IL1B,SCD,SPP1
PI3K (complex)		complex		1.736	bias	0.251	0.923	0.0346	ABCA1,BCL2L1,CCND1,CD44,CDH2,DDIT4,DUSP1,FBLN5,GSTM5,IL1B,RPL23,TGM2
Gcg		other		0.333		0.137	-0.078	0.0348	ATP1B1,FABP5,ITIH5,NNMT,OAT,RARRES1,RNASE4,SDC1,SLC7A2
KLF15	-0.077	transcription regulator	Activated	2.607		0.179	2.139	0.035	ACADS,CCN2,CD36,FABP5,FASN,PDK4,SCD
SMARCA4	0.062	transcription regulator		0.059		0	0.059	0.0352	ACE,BMP4,CD44,CDKN1A,COL1A1,FABP4,GADD45G,KIT,Mt1,PERP,POLE4
ACTG1	0.203	other						0.0352	ACTA2,ACTB
ADRA2B		g-protein coupled receptor						0.0352	CCND1,FLT1
ANTXR2	0.051	transmembrane receptor						0.0352	FN1,MMP2
CDK6	-0.046	kinase						0.0352	FABP4,NFKBIZ
ELMO1	0.035	other						0.0352	EDN1,TGFB1
F2RL3		g-protein coupled receptor						0.0352	EGR1,FOS
GADD45G	-0.96	other						0.0352	FOS,TGFB2
GPR17		g-protein coupled receptor						0.0352	FOS,XAF1
HDAC8	-0.068	transcription regulator						0.0352	BAX,CDKN1A
HNRNPU	-0.018	transporter						0.0352	IL1B,SPP1
INHBA	-0.197	growth factor						0.0352	IGF1,ITGA11
ITGAV	0.038	transmembrane receptor						0.0352	COL1A1,COL1A2
MAP3K12	0.029	kinase						0.0352	JUN,STAT3
MARCHF5		enzyme						0.0352	COL6A1,PDGFRB
MKX	-0.021	transcription regulator						0.0352	COL1A1,COL1A2
Macf1	-0.104	enzyme						0.0352	MAP1B,VCL
Nppb		other						0.0352	ACE,COL1A1
OPRK1		g-protein coupled receptor						0.0352	FOS,NRP1
PCYT1A	0.011	enzyme						0.0352	ABCA1,SCD
PMP22	-0.082	other						0.0352	ABCA1,EMP3
PPP1CA	0.035	phosphatase						0.0352	SPP1,WWTR1
RNF111	-0.052	enzyme						0.0352	PMEPA1,SERPINE1
TNFAIP8	-0.104	other						0.0352	CXCL3,IL1B
TRDN		other						0.0352	ASPH,CASQ1
VEGFD		growth factor						0.0352	BDNF,NR4A1
miR-1-3p (and other miRNAs w/seed GGAAUGU)		mature microrna						0.0352	BDNF,NRP1
miR-223-3p (miRNAs w/seed GUCAGUU)		mature microrna						0.0352	IL1B,STAT3
mir-101		microrna						0.0352	DUSP1,RUNX1
mir-342		microrna						0.0352	HK2,PTPRN
KAT2A	-0.046	enzyme		0.535		0.164	-0.081	0.0353	ACTN4,BCL2L1,CCND1,CKS2,EMP1,FABP5,HNRNPA2B1,JUNB,PCK1,Ptprd,RCAN2,SULF1,UBE2S,YBX1
CASP3	-0.064	peptidase						0.0354	CASP4,CDKN1A,CTSK,EIF2A
EZR	0.022	other		1.154		-0.087	1.326	0.0354	DDIT4,EIF4EBP1,HNRNPA2B1,IL1B
FKBP4	-0.121	enzyme		-0.098		0.15	-0.347	0.0354	C3,FASN,PDK4,PRDX6
Gm12602		other		0.283	bias	-0.349	0.975	0.0354	ANPEP,BTG2,CRYAB,Tpm1
MSR1		transmembrane receptor		1.067		-0.081	1.227	0.0354	CXCL3,IFIT1B,IL1B,ISG15
PRKN		enzyme		-0.218		0.023	-0.264	0.0354	CCND1,IL1B,PDHA1,PRDX6
TERF2IP	0.071	other		0	bias	0.262	-0.524	0.0354	CCN2,GASK1B,Ifi27,NNMT
VCP		enzyme						0.0354	HERPUD1,OS9,SYNE1,VCAM1
VSIR		other		1		-0.044	1.087	0.0354	CCL11,CIDEC,FABP4,SCD
RORC		ligand-dependent nuclear receptor						0.0355	ATP1B1,B3GALT1,CD36,CYP2E1,IL1B,LCN2,MGST3,Mt1,Mt2,NAALAD2,NNMT,PCK1,POR,PROCR,RORA,USP53,VLDLR
DNASE2	0.036	enzyme						0.0355	CP,IFIT1B,IFIT3,ISG15,Ly6a (includes others),Sp100
NR1H4		ligand-dependent nuclear receptor		-1.48		-0.07	-1.215	0.0364	ACTA2,FABP5,FASN,GPX1,GSTM5,HSPA5,IL1B,LCN2,MMP2,MMP3,PCK1,SPP1,TGFB1,TIMP1,TIMP2
HOXA3	-0.04	transcription regulator		1.316		-0.087	1.559	0.0374	ANXA2,ENG,EPAS1,HBA1/HBA2,ITGA4,KLF2,ROCK1,RUNX1
PTPRJ	-0.069	phosphatase		0.707	bias	0.349	-0.281	0.0374	ARID5A,Ccl7,CXCL3,EDN1,FGL2,Iigp1,NFKBIZ,PLAT
EZH2	-0.044	transcription regulator	Inhibited	-2.111		-0.129	-1.684	0.0379	BMP1,BMP4,CCND1,COL1A1,COL1A2,COL5A1,DAB2IP,EPAS1,Ifi27l2a/Ifi27l2b,IGF1,Meg3,PDGFA,RUNX1,SOST
CLUH		translation regulator		-0.923		0.018	-0.977	0.0385	ACADS,ALDH2,HLA-A,Ifi27l2a/Ifi27l2b,ISG15,LCN2,MRPL14,OAT,TRNT1
IL15		cytokine		1.798	bias	0.281	0.922	0.0387	BCL2L1,CCL11,CCL19,CCND1,CDKN1A,CPT1A,CXCL12,EDN1,TIMP1,TNFRSF1A
IRF3	-0.022	transcription regulator	Activated	2.898	bias	0.305	1.752	0.039	Bst2,DAXX,IFI16,Ifi27l2a/Ifi27l2b,IFIT1B,IFIT3,IFITM3,IL1B,Irgm1,ISG15,LCN2,PHF11,PLAC8,PRNP,VCAM1
FST	0.588	other		1.026		0.227	0.43	0.0396	ATP1A2,CD36,COX8A,FABP4,HP,THRSP,UCP2
KDM2B	0.032	enzyme		-1		-0.165	-0.669	0.0402	BDNF,Ccl7,CDKN1A,CX3CL1,SFRP2
LPIN1	-0.066	phosphatase		0.957		0.129	0.7	0.0402	CPT1A,FABP4,FASN,IL1B,SCD
RORA	0.278	ligand-dependent nuclear receptor						0.0405	ATP1B1,B3GALT1,Cald1,CD36,CYP2E1,IGF1,IL1B,LCN2,MGST3,Mt1,Mt2,NAALAD2,NFKBIA,NNMT,PCK1,POR,RORA,USP53,VLDLR
FHL2	0.24	transcription regulator		-0.355		0.079	-0.543	0.0409	ACTA2,BCAR1,CXCL12,MRC2,PDGFRB,TGFB1
BAP1		peptidase						0.0413	CCN1,CCN2,YAP1
CDC73		other						0.0413	IGF1,IGFBP4,LGALS3
CNGA3		ion channel						0.0413	CAPN1,EIF2A,HSPA5
CXCR4	0.016	g-protein coupled receptor						0.0413	ID1,JUNB,ZBTB16
EREG	0.083	growth factor						0.0413	FGF2,PGF,TNC
F630028O10Rik		other						0.0413	COL1A1,IL1B,TGFB1
FOSL2	0.205	transcription regulator						0.0413	COL1A2,Gm12854/S100a11,MMP2
FRS2	0.02	other						0.0413	BMP4,CD44,Ly6a (includes others)
KRIT1	-0.058	other						0.0413	KLF2,TGFB2,THBS1
LCP2		other						0.0413	ID3,NRP1,ZBTB16
NQO2	-0.021	enzyme						0.0413	CCND1,CFLAR,CXCL12
TRPM2		ion channel						0.0413	CXCL3,EIF2A,IL1B
VLDLR	-0.254	transporter						0.0413	ABCA1,FOS,STAT3
ANXA7	0.137	ion channel		1.117		0.151	0.641	0.0423	CDH2,ELF1,FST,IGF1,ITPR1,MGST1,PHLDA1,PTEN,SERPINB6,UBE2B
G protein alpha		group	Activated	2.887	bias	0.289	1.885	0.0424	ARL5A,DBI,FOS,GPRC5B,ITM2C,NUCB1,PIM3,PLS3,SDF4,SEH1L,SPCS1,TSPAN31,TUBB6
AGPAT2	0.061	enzyme		-1.067		-0.021	-1.027	0.0434	FABP4,FASN,PLD3,SCD
IL36A		cytokine						0.0434	Ccl7,CXCL3,IL1B,MMP3
MAPKAPK3	0.032	kinase		-1.131		0.103	-1.335	0.0434	CXCL3,HSPA5,HSPB1,ZFP36
MYOC	0.011	other		1		0.185	0.63	0.0434	LAMB1,LAMC1,PTEN,SPP1
ONECUT1		transcription regulator	Inhibited	-2		0.081	-2.161	0.0434	CD36,FASN,LPL,SCD
TFEB	-0.018	transcription regulator		1	bias	0.349	0.301	0.0434	ATP6V0C,CTSD,CTSK,IL1B
WNT4		cytokine		1.067	bias	0.306	0.461	0.0434	FKBP5,FST,GJA1,ID1
HNRNPH1	-0.265	other						0.0445	CAT,FHL1,H3-3A/H3-3B,LASP1,NDUFA4,NDUFB10,NDUFB3
IL6ST	0.059	transmembrane receptor		1.387		0.244	0.846	0.0445	BCL2L1,CCND1,CD44,HP,JUN,STAT3,TNFRSF1A
KLF2	0.146	transcription regulator		-0.82		-0.06	-0.665	0.0445	Ccl7,CD36,FABP4,IL1B,NFKBIA,NOTCH3,SOX9
PTPN11	0.137	phosphatase		-1.029		0.05	-1.15	0.0462	CCND1,CDKN1A,CDKN2C,FASN,KIT,MEF2C,PDGFRB,PERP
SMYD1		transcription regulator						0.0462	HK2,NAMPT,NDUFA13,NDUFA5,OAT,OXCT1,UBC,UQCR11
STAT5a/b		group		-0.478		-0.1	-0.216	0.0462	BCL2L1,DUSP1,F2R,ID2,IGF1,MEF2C,MYOM1,Tmsb4x (includes others)
HMOX1	0.064	enzyme		-1.671		-0.138	-1.339	0.0466	ENG,FLT1,GPX3,IL1B,MAP1LC3B,VCAM1
ID1	-0.629	transcription regulator		0.186		0.074	0.007	0.0466	ALDH1A1,CDKN1A,DTX4,FABP4,Ly6a (includes others),SCD
SMAD2	0.015	transcription regulator		1.067		0.108	0.853	0.0466	Acan,CDH2,CRISPLD2,RAC1,SERPINE1,SPHK1
EIF2AK2	-0.087	kinase		1.4	bias	0.349	0.631	0.047	BCL2L1,CCND1,CFLAR,IL1B,PPP1R15A
GDF11	0.021	growth factor		0.271		0.154	-0.066	0.047	BMP4,CTSK,FOS,FST,SPP1
HMGN1	-0.092	transcription regulator						0.047	CCL21,FOSB,G0S2,SOX9,Srsf5
MAPK7	0.033	kinase		1.231		0.21	0.766	0.047	CXCL3,IL1B,JUN,KLF2,STEAP4
NCF1		enzyme		1	bias	0.349	0.301	0.047	ACTA2,CD44,IGF1,ISG15,TGFB1
SRC	0.033	kinase		-1.109		0.228	-1.615	0.047	CCND1,COL1A2,DUSP1,FOS,POSTN
PIK3CG		kinase		0.632		-0.1	0.972	0.0473	B2M,C2,COX8A,CTSK,FOSL2,HLA-A,HNRNPA0,Iigp1,IL1B,MMP3,SOX9,TGFB1
TP63		transcription regulator		0.232		-0.097	0.56	0.0473	ACTA2,BMP4,CCN2,CDKN1A,CLDN3,CTSD,DDIT4,PERP,SOX4,SOX9,VMP1,WWTR1
CNR1		g-protein coupled receptor	Activated	3.115		0.185	2.369	0.048	ATP5PD,BDNF,BMP4,COX4I1,EPS8,ERRFI1,FASN,FGF2,HEYL,IGF1,MDK,NME2,PDGFRB,RAC1,S100A6,STAT3,TGFB1
IFNLR1		transmembrane receptor						0.0499	CXCL3,IFIT1B,IFIT3,IL1B,ISG15,THBS1,TNFAIP2
MAP3K14	0.011	kinase	Activated	2.425		0.15	2.062	0.0529	ACTA2,FASN,IL1B,NFKBIA,NR1H3,VCAM1
ADRB2	0.015	g-protein coupled receptor	Activated	2		0.239	1.522	0.0622	ANGPT2,COL1A1,SPP1,TNFRSF11B
TFAM	-0.054	transcription regulator	Activated	2		0.202	1.595	0.0622	ACADS,ECH1,FABP4,FABP5
MGLL		enzyme	Inhibited	-2		-0.039	-1.922	0.073	CD36,CPT1A,FASN,PNPLA2
BTNL2		transmembrane receptor		1.897		0.135	1.47	0.0797	CD109,CDKN2C,FGL2,IFITM3,ITIH5,NTRK3,S100A4,SPECC1,XDH,YPEL2
GDF9		growth factor		-1.982		0.116	-2.213	0.0847	ID1,ID2,ID3,KIT
PF4		cytokine		1.964		0.116	1.659	0.09	ACTA2,Foxp1,Ifi27,IL1B,ISG15,NFKBIA,NFKBIZ
HOXC6	0.031	transcription regulator	Activated	2.236		0.14	1.924	0.0907	DCN,ERRFI1,PDE4DIP,SH3D19,VCAM1
TNFSF12	-0.106	cytokine	Activated	3.108		0.113	2.755	0.0915	CCL11,Ccl7,CCND1,CXCL3,IL1B,MMP3,NFKBIA,TCAP,TIMP1,VCAM1
MGP	0.781	other		-1.969		-0.222	-1.531	0.0972	ACTA2,CFD,FLT1,SPP1
Gm15807/Hmgn5	-0.068	other	Inhibited	-2		0.245	-2.489	0.112	CCL21,CEP57,HNRNPA2B1,Srsf5,Tpm2
C3	0.446	peptidase		1.793		0.201	1.31	0.115	CASP4,CXCL3,IL1B,LCN2,TIMP1,TNFRSF1A,UCP2
LTB4R		g-protein coupled receptor		1.98		0.21	1.565	0.139	CXCL3,FLT1,MMP2,NR1H3
MED1	0.028	transcription regulator	Activated	2.216		0.239	1.686	0.156	CCND1,CENPA,CFD,FABP4,FASN,Foxp1,IGF1,KLF13,POLE4,THBS1
PTGS1	0.025	enzyme		1.982		0.062	1.86	0.171	EDN1,FABP4,GJA1,IL1B
SLC16A2	-0.066	transporter	Inhibited	-2.219		-0.142	-1.905	0.191	AGBL3,Cbr2,KLF9,SLCO3A1,THRSP
CYP27B1		enzyme	Inhibited	-2.164		-0.155	-1.828	0.205	CCL11,CCND1,FLT1,SLC8A1,STAT3
MEF2A	-0.194	transcription regulator	Activated	2		0.238	1.525	0.299	FOS,IFIT1B,IFIT3,JUN,KLF2,NR4A1
RIPK1	-0.038	kinase		1.91		0.17	1.586	0.333	APP,CFLAR,IL1B,SOX9
PRKD1	0.057	kinase		1.96		0.165	1.635	0.37	CCL11,CXCL3,IL1B,TNFRSF11B
BACH2	0.018	transcription regulator	Inhibited	-2		-0.081	-1.839	0.463	ID3,JUN,JUNB,LAMC1,SATB1
IL18		cytokine		1.982		0.168	1.65	1	CCL11,CD44,CXCL3,IL1B
RARB	-0.043	ligand-dependent nuclear receptor	Activated	2.828		0.091	2.571	1	CASP4,CXCL12,HP,IFIT1B,Iigp1,Irgm1,LYZ,Rps27/Rps27rt
Causal Networks
Master Regulator	Molecule Type	Expr Log Ratio	Depth	Predicted Activation State	Notes	Activation z-score	p-value of overlap	Network bias-corrected p-value	Participating regulators	Target molecules in dataset	Causal network	Target-connected regulators	Relationships Between Master Regulators(Increases/Downstream)	Relationships Between Master Regulators(Decreases/Downstream)	Relationships Between Master Regulators(Affects/Downstream)	Relationships Between Master Regulators(Increases/Upstream)	Relationships Between Master Regulators(Decreases/Upstream)	Relationships Between Master Regulators(Affects/Upstream)	Relationships Between Master Regulators(Increases/Both)	Relationships Between Master Regulators(Decreases/Both)	Relationships Between Master Regulators(Affects/Both)
DDIT4	other	0.159	3	Inhibited		-5.649	1.45e-75	0.0001	AKT1,CCND1,CDKN1A,CEBPB,CHUK,CTNNB1,DDIT4,EIF4E,EIF4EBP1,ERK1/2,FMR1,Gsk3,GSK3B,HIF1A,Histone h3,IRS2,Jnk,JUN,MAPK14,MAPT,Mek,MTOR,MTORC1,MYC,NFkB (complex),NFKBIA,P38 MAPK,PIK3R1,RICTOR,RPS6KB1,RPTOR,SOD2,SQSTM1,SRC (family),STAT1,STAT5a/b,TP53	ACAA2,ACADS,Acan,ACE,ACTB,ACTN4,AEBP1,AGTR1,AKR1A1,AKR1B10,ALCAM,ALDH1A1,AMPD3,ANGPT2,ANKRD1,ANLN,ANXA1,ANXA3,ANXA6,APBB2,APP,ARID5A,ASPN,ASTN2,ATF5,Atp5e,ATP5F1B,Atp5k,ATP5MC1,ATP5MF,ATP5PD,ATP6V0C,ATP6V1D,ATXN1,AXL,B2M,BAMBI,BAX,BCAS3,BCL2L1,BDNF,BGN,BHLHE40,BICD2,BMP1,BMP4,BNIP3,BOK,Bst2,BTG2,C2,CA3,CACNA1C,Cald1,CAVIN1,CCDC80,Ccl7,CCN2,CD36,CD44,CDC42EP3,CDH13,CDKN1A,CDKN2C,CDO1,CEBPG,CFD,CFL…	429 (37)	35	NR3C1,TP73	IL10RA		GSK3B
ALDH1A1	enzyme	0.184	3			0.682	2.51e-70	0.0001	26s Proteasome,AKT1,ALDH1A1,EEF2,EIF4EBP1,ERK,FOXO1,IRS1,ITGB1,Jnk,MLXIPL,NFATC1,NFkB (complex),NFKB1,NFKB2,NFKBIA,P38 MAPK,PI3K (complex),Pka,PNPLA2,PRKAA1,PRKN,RELA,RELB,SIRT1,STAT3,TP53,YAP1	ACAA2,ACADS,Acan,ACOT7,ACTA2,ACTB,ACTG1,ACTN4,ADAMTS2,AGTR1,ANXA1,ANXA3,ANXA4,ANXA6,APBB2,APP,ARHGDIB,ASTN2,ATF5,Atp5e,ATP5F1B,Atp5k,ATP5MC1,ATP5PF,ATP6V1D,ATXN1,BAMBI,BAX,BCAS3,BDNF,BICD2,BMP1,BMP4,BNIP3,BOK,BTG2,Cald1,CCDC80,CCL19,Ccl7,CCN1,CCND1,CD302,CD34,CD36,CD44,CDKN1A,CDKN2C,CEBPG,CFLAR,CHMP4C,COL14A1,COL19A1,COL1A2,COL4A1,COL4A2,COL4A4,COL5A2,COL6A2,COMP,COX4I1,Cox8b,CP,CPT1A,Crip2,CRYAB…	363 (28)	28	ALDH1A2,INSR,LRP5,SLC13A1	PKD1		FASN,FOXO1,MLXIPL	CPT1B,PRKAA1
TP53	transcription regulator	0.052	3			0.909	3.38e-69	0.0001	26s Proteasome,Akt,AKT1,AKT2,ATF6,CASP3,CASP8,CBL,CCND1,CDKN1A,COP1,CREB1,CXCR4,E2f,EGFR,EIF4E,EIF4EBP1,ERK,EZR,FOXO1,FOXO3,GATA3,Gsk3,GSK3B,HDAC1,HIF1A,Histone h3,IKBKB,ITGB2,Jnk,JUN,KAT6A,MAFK,MAP2K1/2,MAP3K3,Map3k7,MAPK1,MAPK14,MAPKAPK2,MAPT,Mek,MITF,MKNK1,MMP9,MTOR,MYC,NFAT5,NFE2L2,NFkB (complex),NR4A1,P38 MAPK,PADI2,PDPK1,PI3K (complex),PIK3CD,PIK3R1,PPARG,PRKAA1,PTEN,RAC1,RELA,RICTOR,RPTOR,…	ACAA2,ACADS,Acan,ACE,ACOT7,ACTB,ACTG1,ACTN1,ACTN4,AGTR1,AKR1A1,ANGPTL4,Ank2,ANKRD1,ANLN,ANXA1,ANXA2,ANXA3,ANXA5,ANXA6,APBB2,APP,ARHGDIB,ASPH,ASPN,ASTN2,ATF5,ATP1A2,Atp5e,Atp5k,ATP5MC1,ATP5MF,ATP5PD,ATXN1,B2M,BAMBI,BAX,BCAS3,BCL7C,BDNF,BICD2,BIK,BMP1,BNIP3,BOK,Bst2,BTG2,C3,Cald1,CASP4,CAVIN1,CBR1,CBX3,CCDC80,CCL11,CCL19,CCM2,CCN1,CCN2,CD302,CD34,CD36,CD44,CDC42EP3,CDKN1A,CEBPG,CFL1,CFLAR,CHD4,CHMP…	484 (73)	69	AGER,AHR,ATM,ATR,EIF2AK2,LATS2,LEP,mir-29,mir-8,NQO1,NUPR1,PARP1,PSEN2,PYCARD,RETN,RGS6,TGFB1	ACOX1,ARHGAP1,BCL6,CHEK,CYP19A1,E2F3,FOXM1,GAS2L3,HUWE1,IKBKB,IL33,ITK,MAPK7,MIF,PDE3A,PRKAA1,TERC,TOP1,XRCC5		ACTB,ADAM12,ADRB2,ADRB3,AKR1B1,ANXA1,ARRB1,BCAP31,CCN2,CCND2,CD36,CD44,Cdc42,CSF1,CSTB,CXCL12,DDR1,DOK1,EIF2AK3,F2R,FAS,FGF2,FOXO3,GADD45G,GATM,GNAQ,GSK3B,LPIN1,MAP2K1/2,mir-101,NCK2,NEO1,PADI2,POLK,POSTN,PRKCB,PRKG1,PTK2,RPSA,SERPINE1,SESN2,SIRT1,SMAD3,TGFBR1,THBS1,TIMP3,TP73,TSC22D3,VCL,WNT3,WNT3A	ABCB4,AGTR1,AKT3,ALDH1A2,APOE,CARD11,CCND1,CDK4,CPT1B,CTSB,Esrra,ESRRG,FASN,FOXO1,IL10RA,ILK,INSR,MMP13,MMP9,NOS1,PIK3CB,PIK3R1,PPARGC1A,PTGS2,RBPJ,SFRP1,SIRT3,SRF,STK11,TIGAR,TLR6,TSC2
MYC	transcription regulator	0.035	3	Inhibited		-8.564	2.07e-66	0.0001	CASP3,CCND1,CDK2,CDKN1A,CEBPB,EIF4E,EIF4EBP1,ELK1,ERK,EZR,FOS,FOXO1,GSK3B,Histone h3,Jnk,JUN,MAPK14,Mek,MYC,NFkB (complex),P38 MAPK,PI3K (complex),PIK3R1,RELA,SMAD3,STAT1,STAT3,STAT5a/b,TNFRSF1A,TP53,YY1	ABCA1,ACAA2,ACADS,Acan,ACTB,ACTN4,AGTR1,AKR1B10,ALDH1A1,ANGPT2,ANKRD1,ANLN,ANXA1,ANXA3,ANXA6,APBB2,APP,ASPN,ASTN2,ATF5,Atp5e,ATP5F1B,Atp5k,ATP5MC1,ATP5MF,ATP5PF,ATP6V1D,ATXN1,AXL,B2M,BAMBI,BAX,BCAS3,BCL2L1,BICD2,BMP1,BOK,Bst2,BTG2,C2,Cald1,CASP4,CBX3,CCDC80,CCL11,Ccl7,CCN2,CD36,CD44,CDC42EP3,CDKN1A,CDO1,CEBPG,CFD,CFLAR,CHMP4C,CIDEC,COL14A1,COL1A2,COL3A1,COL4A1,COL4A2,COL5A1,COL5A2,COL6A2,COMP,Cox…	394 (31)	31	CCN2,CNBP,EGR3,EIF2AK3,FGFR1,FOXO1,GPER1,GSK3B,HMGCR,Ige,INHA,ITK,KLF5,LTBP4,NFKB1,P38 MAPK,PIK3R1,RETN,RETNLB,RPTOR,SIRT1,TGFB1,WNT1,WNT3A	AMBRA1,APOE,HOXA4,HUWE1,IGF2BP1,IKBKB,IL2,MAD1L1,mir-8,NKX3-1,PKD1,RB1,RBPJ,SERCA,SIRT6,SMAD4,TRAF3IP3		CCND2,CD44,CDK1,CDK2,CDK4,CDKN2A,HRAS,MSR1,PARP1,PDK1,PFKFB3,RPSA,THBS1	CIDEC,mir-29,NR1H3
CDK2	kinase	-0.018	3	Inhibited		-7.18	3.42e-66	0.0001	Akt,AKT1,Cdc2,CDK2,EIF4E,FOXO1,IRS1,MLXIPL,NPM1,RPS6KB1,SIRT1,TP53	ABCA1,ACAA2,ACADS,Acan,ACTA2,ACTB,ACTN4,AGTR1,ANKRD1,ANLN,ANXA1,ANXA3,ANXA4,ANXA6,APBB2,APP,ASTN2,Atp5e,ATP5F1B,Atp5k,ATP5MC1,ATP5PF,ATP6V1D,ATXN1,B2M,BAX,BCAS3,BCL2L1,BDNF,BICD2,BMP1,BNIP3,BOK,Bst2,BTG2,Cald1,CAT,CCDC80,CCN2,CCND1,CD36,CD44,CDC42EP3,CDKN1A,CDKN2C,CHMP4C,COL14A1,COL1A1,COL1A2,COL3A1,COL4A1,COL4A2,COL5A2,COL6A2,COMP,COX4I1,Cox8b,CP,CPT1A,Crip2,CRYAB,CS,CSRP1,CSTB,CTSK,CTSZ,CXCL12,…	308 (12)	10	CSF1,FOS,FOXF1,FOXM1,Il3,MAPK14,MYC,RPTOR,TGFB1	AHR,CDK1,CDKN1A,CDKN2A,MAD1L1,NUPR1,RB1,SNAI1		NPM1	FOXO1
SIGIRR	transmembrane receptor		3	Inhibited		-6.222	4.46e-65	0.0001	Akt,AKT2,ATF2,CASP3,EIF4EBP1,ERK1/2,Gsk3,GSK3B,IKBKB,Jnk,JUN,MAPK8,MTOR,NFE2L2,NFkB (complex),NLRP3,P38 MAPK,p70 S6k,PI3K (complex),RICTOR,RPTOR,SIGIRR,SMAD3,STAT3,STAT5a/b,TP53	ACAA2,ACADS,Acan,ACE,ACTA2,ACTB,ACTG1,ACTN4,AEBP1,AGTR1,AKR1A1,AKR1B10,AMPD3,ANLN,ANXA1,ANXA3,ANXA6,APBB2,APP,ASTN2,Atp5e,ATP5F1B,Atp5k,ATP5MC1,ATP5MF,ATP5PD,ATP5PF,ATP6V0C,ATP6V1D,ATXN1,BAMBI,BAX,BCAS3,BICD2,BMP1,BMP4,BNIP3,BOK,BTG2,C3,CACNA1C,CASP4,CAT,CBR1,CCDC80,CCL19,Ccl7,CDC42EP3,CDH13,CDH2,CEBPG,CFD,CFLAR,CHMP4C,COL14A1,COL1A1,COL3A1,COL4A1,COL4A2,COL5A2,COL6A2,COX17,COX4I1,COX4I2,COX6A1,C…	372 (26)	26		Gm21596/Hmgb1,MAPK14			Jnk,MTOR,NFkB (complex),NFKB1
MAPK14	kinase	-0.061	3	Activated		6.478	7.24e-65	0.0001	26s Proteasome,ACLY,Akt,AKT1,AKT2,ATF2,BACE1,CASP3,CBL,Cdc42,CDK2,CDKN1A,CEBPB,COP1,Creb,CTNNB1,E2f,EGFR,EIF2AK3,ERK,EZR,FASN,FMR1,FOXO1,FOXO3,GATA3,Gsk3,HIF1A,Histone h3,HMGN1,IKBKB,INSR,Jnk,JUN,KAT6A,LYN,MAFK,MAP2K4,Map3k7,Mapk,MAPK1,MAPK14,MAPK3,MAPKAPK2,Mek,MITF,MTOR,NFAT5,NFE2L2,P38 MAPK,PADI2,PDPK1,PIK3R1,PRKAA1,PRKAA2,RB1,RICTOR,RPS6KA5,RPS6KB1,RPTOR,SLC6A2,SRF,STAT1,STAT3,STAT6,SYK,TNFRSF…	ABCA1,ACAA2,ACADS,Acan,ACE,ACOT7,ACTB,ACTG1,ACTN1,ACTN2,ACTN4,ADK,AEBP1,AGTR1,AKR1A1,AKR1B10,ALCAM,ALDH1A1,ALDH2,AMPD3,ANGPT2,ANKRD1,ANLN,ANXA1,ANXA3,ANXA6,APBB2,APP,ARHGDIB,ARID5A,ARRDC3,ASPH,ASPN,ASTN2,ATF5,ATP1A2,ATP1B1,Atp5e,ATP5MC1,ATP5MF,ATP5PD,ATP6V0C,ATXN1,AXL,BAX,BCAS3,BCL7C,BDNF,BGN,BHLHE40,BICD2,BIK,BMP1,BMP4,BNIP3,BOK,BTG2,C2,C3,CA3,CACNA1C,Cald1,CAPN1,CAPZA1,CASP4,CAT,CAVIN1,CBR1,CBX…	508 (70)	68	CCN2,EIF2AK2,Fcer1,TP73	CYP19A1,FAAH,GADD45A,HSD11B1,PPM1D,STAT5a/b		ATR,CALR,CDK2,CDK4,CDKN2A,IL2,MMP9,MTOR,P38 MAPK,PTGS2,SRF	EFEMP1,FASN,HMGCR,Jnk,RB1,SIGIRR,TSC2
EIF2AK2	kinase	-0.087	3	Activated		2.661	8.54e-65	0.0001	AKT2,BAX,CASP3,CBL,CCND1,CDKN1A,CHUK,Creb,CREB1,CTNNB1,CTSS,EGFR,EIF2A,EIF2AK2,EIF4E,EIF4EBP1,ERK1/2,EZR,FOXO1,GATA1,GJA1,GSK3B,HIF1A,IFNAR1,IKBKB,IRF1,IRS1,IRS2,Jnk,Map3k7,MAPK1,MAPK14,MAPK8,MAPKAPK2,MAPT,MYC,NFATC2,NFE2L2,NFkB (complex),NFKBIA,NLRP3,NR3C2,PRKAA1,RB1,RELA,RPS6KB1,SIRT1,SRF,STAT1,STAT3,TP53,TSC2	ABCA1,ACAA2,ACADS,ACOT7,ACTA2,ACTB,ACTN1,ACTN2,ACTN4,ADK,AEBP1,AGTR1,AKR1B10,ALCAM,AMPD3,ANGPT2,ANKRD1,ANLN,ANXA1,ANXA3,ANXA4,ANXA6,APBB2,APP,ARHGDIB,ASPN,ASTN2,ATP1A2,Atp5e,Atp5k,ATP5MC1,ATP5MF,ATP6V0C,ATXN1,AXL,BAMBI,BAX,BCAS3,BCL2L1,BCL7C,BGN,BICD2,BMP1,BMP4,BOK,Bst2,BTG2,CA3,CACNA1C,Cald1,CASP4,CAT,CAVIN1,CBR1,CCDC80,CCL19,Ccl7,CCM2,CCN2,CCND1,CD302,CD36,CD44,CDC42EP3,CDH13,CDH2,CEBPG,CFLAR,C…	459 (52)	51	AGER,CYBB,JAK1	GFI1,Il3,mir-29		BIRC2,CCND1,CFLAR,GSK3B,Jnk,MAPK14,MMP9,NFkB (complex),NFKBIA,TP53
PSEN1	peptidase	-0.101	3	Activated		4.797	1.11e-64	0.0001	Akt,AKT1,AKT2,AMPK,BAX,CASP3,CAV1,CBL,CCND1,CDKN1A,Creb,EIF4E,EIF4EBP1,ERK1/2,FOXO1,FOXO3,FOXO4,GATA1,GJA1,GRIN2B,Gsk3,GSK3B,HIF1A,Histone h3,IKBKB,INSR,IRF3,ITGB1,Jnk,KAT6A,LMNA,MAPK1,MAPK8,MAPT,Mek,MYC,NFAT5,NFATC2,NFE2L2,NR3C2,NR4A1,P38 MAPK,PI3K (complex),PIK3R1,PRKAA1,PSEN1,PTK2,RELA,Secretase gamma,SERCA,SIRT1,SMAD3,SRC,SRC (family),STAT1,STAT3,STAT6,SYK,TP53,TSC2,YAP/TAZ	ABCA1,ACAA2,ACADS,Acan,ACE,ACOT7,ACTA2,ACTB,ACTG1,ACTN1,ACTN2,ACTN4,ADAMTS2,ADK,AGTR1,AKR1B10,ALDH2,ANKRD1,ANLN,ANXA1,ANXA3,ANXA4,ANXA6,APBB2,APP,ARHGDIB,ARID5A,ARRDC3,ASPH,ASPN,ASTN2,ATF5,ATP1A2,Atp5e,Atp5k,ATP5MC1,ATP5PD,ATP6V0C,ATXN1,AXL,B2M,BAX,BCAS3,BICD2,BMP1,BMP4,BOK,C1QB,CACNA1C,Cald1,CASP4,CAT,CAVIN1,CBR1,CCDC80,CCL19,Ccl7,CCN1,CCN2,CCND1,CD302,CD36,CD44,CDC42EP3,CDH2,CEBPG,CFL1,CFLAR,CH…	461 (61)	58	PKD1			APP,CCND1,F2R,FMN2,FOS,FOXO3,SERCA	ACTB,APOE,C3AR1,CTSC,GJA1,GSK3B,INSR,NOS1,NUPR1,RELN,SELPLG,SNCA
CDH16	enzyme		3	Activated		2.494	1.82e-64	0.0001	AKT1,AMPK,CASP8,CDH16,CEBPB,CHUK,CTNNB1,ERK1/2,ETS1,FOXO1,FOXO3,FOXO4,GATA1,GJA1,Gsk3,Histone h3,HMOX1,Jnk,JUN,LMNA,MAP2K1/2,MAP2K4,MAP3K5,MAPT,Mek,MTOR,N-cor,NFkB (complex),NR3C2,P38 MAPK,PI3K (complex),Pkc(s),PRKAA1,PTPRB,RAF1,RELA,RICTOR,RPS6KA1,RPTOR,SMAD3,STAT3,STAT5a/b,TP53,TSC2	ABCA1,ACAA2,ACADS,Acan,ACE,ACOT7,ACTA2,ACTB,ACTN1,ACTN4,AEBP1,AGTR1,AKR1A1,AKR1B10,ALCAM,ALDH1A1,AMPD3,ANGPT2,ANKRD1,ANLN,ANXA1,ANXA3,ANXA6,APBB2,APP,ARHGDIB,ASTN2,ATP5F1B,Atp5k,ATP5MF,ATP5PD,ATP5PF,ATXN1,BAMBI,BAX,BCAS3,BDNF,BGN,BHLHE40,BICD2,BMP1,BMP4,BNIP3,BOK,BTG2,C2,C3,CA3,CACNA1C,Cald1,CAVIN1,CCDC80,CCL11,CCND1,CD302,CD44,CDC42EP3,CDH13,CDH2,CDKN1A,CDKN2C,CDO1,CFD,CHMP4C,CIDEC,COL14A1,COL4A…	402 (44)	43		HOXA10		CCND1,CDK4,MAP2K1/2,MTOR
TP73	transcription regulator		3			-1.149	1.93e-64	0.0001	ABL1,AKT1,CDK2,CDK5,CEBPB,CHUK,CTNNB1,GSK3B,HIF1A,IRS2,JUN,MAP3K1,MAPK1,MAPK9,MAPT,MET,MYC,NFkB (complex),NLRP3,PI3K (complex),PPARG,RB1,RELA,RPS6KB1,SH3GLB1,SRC (family),STAT1,STAT3,STAT5a/b,TP53,TP73	ACE,ACTA2,ACTB,ACTN2,ACTN4,AEBP1,AGGF1,AGTR1,ALCAM,ALDH1A1,AMPD3,ANGPT2,ANGPTL4,ANKRD1,ANLN,ANXA1,ANXA3,ANXA6,APBB2,ARID5A,ASTN2,ATP1A2,Atp5e,ATP5MC1,ATP5PF,ATP6V1D,ATXN1,AXL,B2M,BAMBI,BCAS3,BCL2L1,BDNF,BGN,BHLHE40,BICD2,BNIP3,BOK,BTG2,C1R,C2,C3,CA3,Cald1,CASP4,CAVIN1,CCDC80,CCN1,CCN2,CD44,CDC42EP3,CDH13,CDKN1A,CDKN2C,CDO1,CFD,CFLAR,CHMP4C,CIDEC,CLDN3,COL14A1,COL1A2,COL3A1,COL4A1,COL6A2,COX4I1,CO…	401 (31)	30	NQO1,TP53	AGER,PRKCB		CDKN1A,CTSD,DDIT4,FGFR3,FOXO3,HS6ST1,KLF5,MAPK14,MDM2,NFKB1,RELN,SRF,STK11,TIMP3,TSC2	CDK5,CLEC7A,FOXF1,GSK3B,MMP13,NFkB (complex),NUPR1,PLAU,RTN4,TREM2
P38 MAPK	group		3	Activated		7.459	1.62e-63	0.0001	ACLY,AKT2,CDKN1A,CEBPB,CEBPD,COP1,Creb,CREB1,CTNNB1,EIF4E,EIF4EBP1,ERK,ERK1/2,FANCD2,FASN,FMR1,FOXO3,GATA3,GRK2,Gsk3,Histone h3,INSR,Jnk,MAPK14,MAPK8,Mek,MITF,MMP9,MTOR,NFAT5,NFkB (complex),NLRP3,P38 MAPK,p70 S6k,PADI2,PI3K (complex),PIK3R1,RB1,RELA,RICTOR,RPS6KB1,RPTOR,SHC1,SLC6A2,STAT1,STAT5a/b,TNFRSF1A,TP53,YY1	ABCA1,ACAA2,ACADS,Acan,ACTA2,ACTB,ACTN1,ACTN4,ADK,AGTR1,AKR1A1,AKR1B10,ALCAM,ALDH1A1,ANGPT2,ANKRD1,ANLN,ANXA1,ANXA3,ANXA6,APBB2,APP,ARRDC3,ASPN,ASTN2,ATF5,ATP1B1,Atp5e,ATP5F1B,ATP5MC1,ATP5MF,ATP5PD,ATP5PF,ATP6V0C,ATP6V1D,ATXN1,AXL,B2M,BAMBI,BAX,BCAS3,BCL2L1,BGN,BHLHE40,BICD2,BIK,BMP1,BNIP3,Bst2,BTG2,C2,CA3,CACNA1C,Cald1,CBX3,CCDC80,CCL11,CCN2,CCND1,CD36,CD44,CDC42EP3,CDO1,CEBPG,CFD,CFL1,CFLAR,CHM…	443 (49)	47	AGER,AHR,ARHGEF11,ARHGEF12,C3AR1,CDON,CLEC7A,Dynein,EIF2AK3,Fcer1,FGF2,FST,GADD45G,GSK3B,HAP1,HRH1,Ige,IKBKB,IKBKG,IL-1R,Il3,ITK,LEP,LPIN1,MAP3K5,MAPK14,MIF,mir-101,MYZAP,NOD2,NQO1,OSM,PIP5K1B,PLCG2,PLEC,PRKCB,PRNP,SLC12A3,SLC8A1,SPAG9,TAB3,TICAM2,TLR6,TNFRSF9,TRADD,TRIO,TXK,VCL	APOE,B3GNT2,BCL6,BIRC2,CD44,CFLAR,DAZAP2,DSG1,FAAH,FFAR4,FTO,GADD45A,GJA1,GPS2,Igkv1-117,Jnk,mir-25,NFATC2,NKX3-1,PPM1A,PPM1D,Ppp1cc,PPP2CA,PRKAA1,PRKAA2,RHBDD3,RPSA,SPRY1,STAM,STAM2,TGFB1		CCND1,CDKN2A,Collagen(s),FAS,FGF21,FOS,MMP9,MTOR,MYC,NFAT5,NFkB (complex),PADI2,POU5F1,PTGS2,SERPINE1,SLC6A2,SNAI1	CCND2,RB1
SMAD4	transcription regulator	0.076	3			1.62	1.64e-63	0.0001	ADAM17,AKT1,AKT2,CASP3,CEBPB,ERK1/2,ETS1,FOS,GATA1,GJA1,GSK3B,Histone h3,IRS1,JUN,MAPK8,MTOR,NFkB (complex),NLRP3,NOS3,NOTCH1,NR3C2,PI3K (complex),PRKAA1,RELA,RICTOR,RPTOR,SMAD3,SMAD4,STAT3,STAT5a/b,TP53,YAP1	ABCA1,ACAA2,ACADS,Acan,ACOT7,ACTB,ACTG1,ACTN1,ACTN4,AGTR1,AKR1A1,AKR1B10,ALDH1A1,ANKRD1,ANLN,ANXA1,ANXA3,ANXA6,APBB2,APP,ARHGDIB,ASTN2,ATP5F1B,Atp5k,ATP5MF,ATP5PD,ATP5PF,ATP6V0C,ATP6V1D,ATXN1,BAMBI,BAX,BCAS3,BCL2L1,BDNF,BICD2,BMP1,BMP4,BOK,BTG2,C2,C3,CACNA1C,Cald1,CASP4,CAT,CAVIN1,CCDC80,CCL11,Ccl7,CCN1,CCN2,CCND1,CD302,CD44,CDC42EP3,CDKN1A,CDKN2C,CDO1,CFD,CFLAR,CHMP4C,COL14A1,COL1A1,COL1A2,COL4A…	390 (32)	32	MBIP,NRL	AHR,NR1H2,SMURF2,TIMP3		CCND2,CDKN1A,CDKN2A,CYP19A1,FGFR3,IRAK3,NFKBIA,NPPC,PTGS2,SELPLG,SMAD7,YAP1	CCND1,MYC,NFkB (complex),SHH
NR3C1	ligand-dependent nuclear receptor		3			0.253	2.43e-62	0.0001	ADAM17,Akt,AKT1,CASP3,CDK2,CHUK,CTNNB1,EP300,ERK1/2,ETS1,FOS,FOXO1,GATA1,GJA1,Gsk3,GSK3B,HIF1A,Histone h3,IRF3,IRS2,Jnk,JUN,KAT6A,MAPK1,MAPK8,MAPT,MYC,NFAT5,NOS3,NR3C1,NR3C2,NR4A1,PRKAA1,PTPN11,RELA,RPS6KB1,STAT1,STAT2,STAT3,STAT4,TP53,TSC2	ACAA2,Acan,ACE,ACOT7,ACTB,ACTN2,ACTN4,AEBP1,AGTR1,AKR1B10,ALCAM,AMPD3,ANGPT2,ANGPTL4,ANKRD1,ANLN,ANXA1,ANXA6,APBB2,APP,ARHGDIB,ASPH,ASTN2,ATP1A2,ATP1B1,Atp5e,Atp5k,ATP5MC1,ATP6V0C,ATXN1,AXL,BAX,BCAS3,BCL2L1,BGN,BHLHE40,BICD2,BMP1,BOK,Bst2,BTG2,C3,CA3,CACNA1C,Cald1,CAT,CAVIN1,CCDC80,CCL11,Ccl7,CCND1,CD302,CD44,CDC42EP3,CDH13,CDKN1A,CFL1,CFLAR,CHMP4C,CIDEC,COL14A1,COL1A1,COL1A2,COL3A1,COL4A1,COL5A1…	391 (42)	42	ADRB2,AR,CRHR2,Fgfr	CDKN2A,HSD11B1,mir-29,MMP8,NR3C2,PPP5C		APP,CDKN1A,DDIT4,FOS,GSK3B,LPIN1,PFKFB3,RICTOR,TSC22D3	COL5A1,FGF21,G6PD,GRM1,IL33,MMP13,NFKBIA,NQO1,TGFB1
IL33	cytokine	0.043	3	Inhibited		-3.227	4.04e-62	0.0001	Akt,AKT1,CCND1,Cdc42,CDKN1A,CEBPB,CHUK,CTNNB1,EIF4EBP1,ERK,FOXO1,FOXO3,GATA3,GSK3B,HIF1A,Histone h3,IL33,IRF3,IRS2,ITGB2,Jnk,KAT6A,Mapk,MAPK14,MAPK8,MAPT,Mek,MYC,NFAT5,NFkB (complex),NLRP3,NR4A1,P38 MAPK,PI3K (complex),PIK3R1,PTEN,PTK2,RELA,RPS6KB1,SIRT1,SMAD2,SMAD3,STAT1,STAT3,TNFRSF1A,TP53,TSC2,YY1	ACAA2,ACADS,Acan,ACE,ACTA2,ACTB,ACTN1,ACTN2,ACTN4,AEBP1,AGTR1,ALCAM,ALDH1A1,AMPD3,ANKRD1,ANLN,ANXA1,ANXA3,ANXA4,ANXA6,APBB2,APP,ASPH,ASPN,ASTN2,ATF5,Atp5e,Atp5k,ATP5MC1,ATP5MF,ATP6V0C,ATXN1,AXL,BAMBI,BAX,BCAS3,BCL2L1,BGN,BHLHE40,BICD2,BIK,BMP1,BNIP3,BOK,BTG2,C2,C3,CA3,Cald1,CAPZA1,CAT,CAVIN1,CBX3,CCDC80,CCL11,Ccl7,CCN1,CCN2,CCND1,CD36,CD44,CDC42EP3,CDH13,CDKN2C,CDO1,CEBPG,CFD,CFL1,CFLAR,CHMP4C,CI…	444 (48)	48	CLEC7A,Fcer1,MYF6,TRAF3IP2	ADAM12,EPHA2,NR3C1,RAC1,STK11		CCND1,CDK4,GSK3B,Ige,IL10RA,Il3,MSR1,NFkB (complex),PTK2,RASGRP1,SELPLG,TGFB1	EGR3,FOXO3,HBA1/HBA2,PLCG1,TP53
SIRT1	transcription regulator	-0.04	3			-0.738	6.79e-62	0.0001	26s Proteasome,Akt,AKT1,AMPK,ATF2,CHUK,Creb,CTNNB1,E2f,EIF2AK3,EIF4EBP1,ERK1/2,ERN1,Esrra,ETS1,FOXO1,FOXO3,GATA1,GSK3B,Histone h3,HRAS,IKBKB,IRF3,JUN,KAT6A,MAP3K8,MAPK1,MAPK3,MAPT,MED1,MET,MLXIPL,MMP9,MTOR,MTORC1,MYC,NFAT5,NFE2L2,NFkB (complex),NFKB1,NLRP3,NR3C2,NR4A1,PDPK1,PI3K (complex),PLAU,PLG,PPARG,PPARGC1A,PRKAA1,PRKAA2,PTPN11,RB1,RELA,RPS6KB1,SERPINE1,SIRT1,SMAD2,SMAD3,SQSTM1,STAT1,STAT5a/…	ABCA1,ACAA2,Acan,ACOT7,ACTA2,ACTB,ACTG1,ACTN1,ACTN4,ADAMTS2,ADK,AEBP1,AGTR1,AKR1B10,ALCAM,AMPD3,ANGPT2,ANGPTL4,ANKRD1,ANLN,ANXA1,ANXA4,ANXA6,ANXA8/ANXA8L1,APBB2,APOD,ARHGDIB,ARRDC3,ASPH,ASPN,ASTN2,ATF5,ATP1A2,Atp5e,ATP5F1B,Atp5k,ATP5MC1,ATP5MF,ATP5PF,ATP6V0C,ATXN1,AXL,BAMBI,BCAS3,BDNF,BGN,BHLHE40,BICD2,BNIP3,BOK,Bst2,C2,CA3,CACNA1C,CACNB3,CAPN1,CBR1,CCDC80,CCL19,Ccl7,CCN1,CCND1,CD302,CD44,CDC42EP…	470 (65)	63	AHR,CSNK2A1,FOXO4,INSR,NR1D1,TP53	PARP1,PRKAA1		AMPK,CCND1,CPT1B,Esrra,FAS,LEP,MYC,PDK4,PPARGC1A,SIRT3,TSC2	CCND2,CD72,EIF2AK3,FGFR1,FGFR3,GSK3B,HMGCR,IL2,MMP13,NFkB (complex),NFKB1,POU5F1,SERPINE1,STAT5a/b
GADD45A	other	-0.025	3			1.26	1.05e-61	0.0001	Akt,AKT1,BAX,CASP3,CBL,CCND1,CDKN1A,Creb,CTNNB1,E2f,EIF4EBP1,EP300,FOXO1,GADD45A,GSK3B,HIF1A,Histone h3,IKBKB,INSR,IRF3,Jnk,JUN,KAT6A,MAFK,MAP2K4,MAP2K7,Map3k7,MAPK14,MAPK8,MAPKAPK2,MAPT,Mek,MMP9,MYC,NFAT5,NFATC2,NFE2L2,NR4A1,PI3K (complex),PIK3R1,RB1,RELA,SIRT1,SMAD3,SRF,TP53	ABCA1,ACAA2,ACADS,ACE,ACTA2,ACTN1,ACTN2,ACTN4,ADK,AGTR1,ALCAM,ANGPT2,ANKRD1,ANLN,ANXA1,ANXA3,ANXA4,ANXA6,APBB2,APP,ARRDC3,ASPH,ASPN,ASTN2,ATF5,Atp5e,Atp5k,ATP5MC1,ATP5MF,ATP5PD,ATXN1,BCAS3,BCL2L1,BDNF,BGN,BHLHE40,BICD2,BMP1,BMP4,BOK,BTG2,CA3,Cald1,CASP4,CAVIN1,CBR1,CCDC80,CCL11,CCL19,CCM2,CCN2,CD36,CD44,CDC42EP3,CDH2,CEBPG,CFL1,CHMP4C,CIDEC,COL14A1,COL1A2,COL4A1,COL4A2,COL5A1,COL5A2,COL6A2,COMP,C…	426 (46)	45	CDKN1A,IKBKB,MRTFA,MRTFB,NFKB1,YAP1	ACOX1,AHR,CASR,PSMB11		BIRC2,GSK3B,PPM1A	Jnk,MAPK14,MMP9,P38 MAPK
MYZAP	other	0.036	3			1.8	1.16e-61	0.0001	Akt,ATF2,CEBPB,CHUK,COP1,Creb,CREB1,CTNNB1,EIF4E,EIF4EBP1,ERK,ERK1/2,GATA3,GSK3B,HIF1A,IRS2,JUN,MAPT,MITF,MYC,MYZAP,NFAT5,NFkB (complex),P38 MAPK,p70 S6k,PADI2,PTGS2,PTPN11,RB1,RELA,RPS6KB1,SHC1,SLC6A2,STAT1,STAT3,STAT5a/b,TNFRSF1A,TP53,YY1	ABCA1,ACAA2,ACADS,ACE,ACTA2,ACTB,ACTN1,ACTN4,ADK,AEBP1,AGTR1,AKR1B10,ALCAM,ALDH1A1,AMPD3,ANGPT2,ANKRD1,ANLN,ANXA1,ANXA3,ANXA6,APBB2,APP,ASTN2,ATP1B1,Atp5e,ATP5MC1,ATP5PF,ATP6V1D,ATXN1,AXL,B2M,BAMBI,BAX,BCAS3,BCL2L1,BDNF,BGN,BHLHE40,BICD2,BIK,BMP1,BMP4,BNIP3,Bst2,BTG2,C2,CA3,Cald1,CASP4,CAVIN1,CBX3,CCDC80,Ccl7,CD44,CDC42EP3,CDH13,CDH2,CDO1,CEBPG,CFD,CFL1,CFLAR,CHMP4C,CIDEC,CLDN3,COL14A1,COL1A1,COL…	400 (39)	39				FOS,GJA1,GSK3B,MRTFA,P38 MAPK	DES,DSP
AMBRA1	other	-0.068	3	Activated		8.323	1.74e-61	0.0001	AMBRA1,CDK2,ERK,MYC,Rb,STAT3,TP53	ABCA1,ACAA2,ACADS,ACTB,ACTN4,AGTR1,ANGPT2,ANKRD1,ANLN,ANXA1,ANXA3,ANXA6,APBB2,APP,ASTN2,Atp5e,Atp5k,ATP5MC1,ATXN1,BAX,BCAS3,BCL2L1,BICD2,BMP1,BOK,BTG2,Cald1,CCDC80,Ccl7,CCN2,CCND1,CD36,CD44,CDC42EP3,CDKN1A,CHMP4C,CIDEC,COL14A1,COL1A2,COL3A1,COL4A1,COL4A2,COL5A2,COL6A2,Cox8b,CP,CPT1A,Crip2,CRYAB,CS,CSRP1,CSTB,CTSK,CXCL12,CXCL3,Cyb5r3,DAPK1,DBI,DDIT4,DKK3,DNAJB4,DOK1,DPEP1,DRAM1,DSTN,ECH1,EDNRA,EEF…	287 (7)	7					CCND1,CCND2,MYC
APP	other	0.365	3	Activated		4.035	1.8e-61	0.0001	AKT1,APP,CCND1,CDKN1A,CEBPB,CTSB,CTSD,EIF4E,EIF4EBP1,ERK1/2,ETS1,GATA1,GJA1,GSK3B,HIF1A,Histone h3,IKBKB,Jnk,MAPK14,MAPT,Mek,NFE2L2,NR3C2,P38 MAPK,PI3K (complex),PIK3R1,PRKAA1,RELA,SMAD3,SOD2,STAT3,TP53,TP73	ABCA1,ACAA2,ACADS,ACE,ACOT7,ACTA2,ACTB,ACTG1,ACTN1,ACTN4,AEBP1,AGGF1,AGTR1,AKR1B10,ALDH1A1,AMPD3,ANGPTL4,ANKRD1,ANLN,ANXA1,ANXA3,ANXA6,APBB2,ARHGDIB,ASPN,ASTN2,ATF5,Atp5e,Atp5k,ATP5MC1,ATP5MF,ATP5PF,ATXN1,B2M,BAX,BCAS3,BCL2L1,BICD2,BMP1,BMP4,BNIP3,BOK,Bst2,BTG2,C1R,C2,C3,CACNA1C,Cald1,CASP4,CAVIN1,CBR1,CCDC80,CCL11,CCL19,CCN1,CCN2,CCND1,CD302,CD36,CD44,CDC42EP3,CDH13,CDH2,CDKN2C,CDO1,CEBPG,CFD,CF…	403 (33)	33	APOE,FMR1,IL-1R,NR3C1,PSEN1,PSEN2,ROCK2	AHR,BCAP31,CSF1,KLC1,OGT,RHO,TREM2		FGF2,Jnk,PTGS2	CTSD,RELN,SHH
HMGCR	enzyme	0.038	3	Inhibited		-5.887	2.76e-61	0.0001	ADAM17,AKT1,CASP3,CDK2,CEBPB,ERK1/2,ETS1,FOS,GATA1,GJA1,Histone h3,HMGCR,JUN,MTOR,MYC,NFkB (complex),NOS3,NR3C2,PRKAA1,RELA,STAT3,TP53	ABCA1,ACAA2,ACADS,ACOT7,ACTB,ACTN1,ACTN4,AGTR1,AKR1A1,AKR1B10,ALDH1A1,ANGPT2,ANKRD1,ANLN,ANXA1,ANXA3,ANXA6,APBB2,APP,ARHGDIB,ASTN2,Atp5e,Atp5k,ATP5MC1,ATXN1,BAMBI,BAX,BCAS3,BCL2L1,BDNF,BICD2,BMP1,BMP4,BOK,BTG2,C2,C3,CACNA1C,Cald1,CASP4,CAT,CAVIN1,CCDC80,CCL11,CD302,CD44,CDC42EP3,CDKN2C,CDO1,CFD,CHMP4C,CIDEC,COL14A1,COL1A2,COL4A1,COL4A2,COL6A2,COX4I1,Cox8b,CP,CPT1A,Crip2,CRYAB,CS,CSRP1,CSTB,CTSK,C…	362 (22)	22	APOE,INSR,LPIN1,NR1H2,NR1H3,RPTOR	FOXO3,HOXA10,LEP,MAPK14,PML,SIRT1,SIRT6		MYC
ANXA2	other	0.604	3			-1.969	3.45e-61	0.0001	AKT1,AMPK,ANXA2,CDH5,CHUK,CTNNB1,ERK,ERK1/2,FOXO1,FOXO3,FOXO4,Gsk3,HMOX1,Integrin,Jnk,JUN,LMNA,MAP2K4,MAPT,MTOR,N-cor,NFKBIA,NOS3,P38 MAPK,PI3K (complex),PLAT,PTPRB,Ras homolog,RICTOR,RPTOR,SMAD3,STAT3,STAT5a/b,TP53,TSC2	ACAA2,ACADS,Acan,ACTA2,ACTB,ACTN4,AEBP1,AGTR1,AKR1A1,AKR1B10,ALCAM,AMPD3,ANGPT2,ANKRD1,ANLN,ANXA1,ANXA3,ANXA6,APBB2,APP,ASTN2,ATP5F1B,Atp5k,ATP5MF,ATP5PD,ATP5PF,ATXN1,BCAS3,BDNF,BGN,BHLHE40,BICD2,BMP1,BMP4,BNIP3,BOK,BTG2,C3,CA3,CACNA1C,Cald1,CAT,CCDC80,CCL11,CCND1,CD36,CDC42EP3,CDH13,CDH2,CDKN1A,CDKN2C,CHMP4C,CIDEC,COL14A1,COL3A1,COL4A2,COL5A2,COL6A2,COMP,COX17,COX4I1,COX4I2,COX6A1,COX6B2,Cox6c,C…	353 (35)	34	MKNK1	ACOX1,STEAP3		PLAT,Ras homolog	CDH5,MTOR
MYC	transcription regulator	0.035	2	Inhibited		-8.589	3.46e-61	0.0001	CDK2,ERK,MYC,STAT3,TP53	ABCA1,ACAA2,ACADS,ACTB,ACTN4,AGTR1,ANGPT2,ANKRD1,ANLN,ANXA1,ANXA3,ANXA6,APBB2,APP,ASTN2,Atp5e,Atp5k,ATP5MC1,ATXN1,BAX,BCAS3,BCL2L1,BICD2,BMP1,BOK,BTG2,Cald1,CCDC80,Ccl7,CCN2,CD36,CD44,CDC42EP3,CDKN1A,CHMP4C,CIDEC,COL14A1,COL1A2,COL3A1,COL4A1,COL4A2,COL5A2,COL6A2,Cox8b,CP,CPT1A,Crip2,CRYAB,CS,CSRP1,CSTB,CTSK,CXCL12,CXCL3,Cyb5r3,DAPK1,DBI,DDIT4,DKK3,DNAJB4,DOK1,DPEP1,DRAM1,DSTN,ECH1,EDNRA,EEF1A1,EI…	285 (5)	5	CCN2,CNBP,EGR3,EIF2AK3,FGFR1,FOXO1,GPER1,GSK3B,HMGCR,Ige,INHA,ITK,KLF5,LTBP4,NFKB1,P38 MAPK,PIK3R1,RETN,RETNLB,RPTOR,SIRT1,TGFB1,WNT1,WNT3A	AMBRA1,APOE,HOXA4,HUWE1,IGF2BP1,IKBKB,IL2,MAD1L1,mir-8,NKX3-1,PKD1,RB1,RBPJ,SERCA,SIRT6,SMAD4,TRAF3IP3		CCND2,CD44,CDK1,CDK2,CDK4,CDKN2A,HRAS,MSR1,PARP1,PDK1,PFKFB3,RPSA,THBS1	CIDEC,mir-29,NR1H3
FOXO1	transcription regulator	-0.03	3	Activated		3.38	1.2e-60	0.0001	Akt,AKT1,AKT2,AMPK,CHUK,CREB1,CTNNB1,ERK,FOXO1,HMOX1,INSR,IRF3,IRS1,IRS2,Jnk,KAT6A,LMNA,MAPT,MLXIPL,NFAT5,NFkB (complex),NFKB1,NR4A1,P38 MAPK,PIK3R1,PPARG,PPARGC1A,PTPRB,RELA,RPS6KB1,SERPINE1,SHC1,SIRT1,STAT5a/b,TP53	ABCA1,Acan,ACTA2,ACTB,ACTN1,ACTN2,ACTN4,ADAMTS2,AEBP1,AGTR1,ALCAM,ALDH1A1,AMPD3,ANGPT2,ANGPTL4,ANKRD1,ANLN,ANXA1,ANXA3,ANXA4,ANXA6,APBB2,APOD,APP,ARRDC3,ASPH,ASPN,ASTN2,ATF5,ATP1B1,Atp5e,ATP5F1B,Atp5k,ATP5MF,ATP5PD,ATP5PF,ATP6V1D,ATXN1,BAMBI,BAX,BCAS3,BCL2L1,BDNF,BGN,BICD2,BMP1,BMP4,BNIP3,BOK,Bst2,BTG2,C2,CA3,Cald1,CAT,CCDC80,CCND1,CD36,CDC42EP3,CDH13,CDKN1A,CDKN2C,CFD,CFL1,CHMP4C,COL14A1,COL3A1,…	393 (35)	35	ALDH1A1,CAMK2G,CGA,CPT1B,GPS2,SMAD3,SMAD7	CDK2,CSNK2A1,ESRRG,GFI1,GJA1,MAPKAP1,PIK3R1,PIK3R2,PKD1,PLCG2,PRKG1,SIRT6,TP53,TSC22D3		ABCB4,CCND1,CCR7,CD36,CDKN1A,FOS,FOXM1,FST,IGFBP1,MAVS,MYC,PRKAA2,RICTOR	FGF21,LEP,MLXIPL,PPARGC1A,TGFB1
TSC22D3	transcription regulator	0.535	3	Inhibited		-4.579	1.92e-60	0.0001	ADAM17,Akt,AKT1,ATF2,BAX,CDKN1A,CEBPB,Creb,CXCR4,EIF4E,EIF4EBP1,ERK,ERK1/2,ETS1,FOXO1,GATA1,GJA1,Histone h3,ITGB2,JUN,KAT6A,MAPK1,MAPK3,MAPT,Mek,MLXIPL,MMP9,MTOR,NFAT5,NFE2L2,NFkB (complex),NLRP3,NOS2,NR3C1,NR3C2,NR4A1,P38 MAPK,PARP1,Pkc(s),PPARG,PRKAA1,RAF1,RELA,RPS6KA2,RPS6KB1,SHC1,SIRT1,SMAD2,STAT1,STAT4,STAT5a/b,TLR3,TNFRSF1A,TP53,TSC2,TSC22D3,YY1	ABCA1,ACADS,Acan,ACOT7,ACTB,ACTG1,ACTN1,ACTN2,ACTN4,ADK,AGTR1,AKR1A1,AKR1B10,ALDH1A1,ANGPT2,ANKRD1,ANLN,ANXA1,ANXA3,ANXA4,ANXA6,APBB2,APP,ARHGDIB,ASPH,ASPN,ASTN2,ATP1A2,ATP1B1,Atp5e,ATP5F1B,Atp5k,ATP5MC1,ATP5PF,ATP6V0C,ATP6V1D,ATXN1,AUTS2,AXL,B2M,BAMBI,BCAR3,BCAS3,BCL2L1,BICD2,BMP1,BMP4,BNIP3,BOK,BTG2,C2,C3,CACNA1C,Cald1,CAT,CAVIN1,CBR1,CBX3,CCDC80,CCND1,CD302,CD36,CDC42EP3,CDKN2C,CDO1,CEBPG,CFD,…	458 (57)	57	NR3C1,TP53				FOXO1,IL2,MAPK1,MAPK3,Mek,NFkB (complex)
SNCA	enzyme	0.059	3	Activated		2.313	4.14e-60	0.0001	26s Proteasome,ATXN1,CEBPB,CHUK,CTNNB1,ERK1/2,GSK3B,HIF1A,IRS2,MAP3K5,MAPT,MTOR,MYC,NFKBIA,Pka,PP2A,PTPN11,RELA,SNCA,SRC (family),STAT1,STAT3,STAT5a/b,TH,TNNI3,TP53	ACAA2,ACTA2,ACTB,ACTN4,AEBP1,AGTR1,AKR1A1,AKR1B10,ALCAM,ALDH1A1,AMPD3,ANGPT2,ANKRD1,ANLN,ANXA1,ANXA3,ANXA6,APBB2,APP,ASTN2,ATF5,Atp5e,Atp5k,ATP5MC1,ATP5PF,ATXN1,AXL,BCAS3,BCL2L1,BDNF,BGN,BHLHE40,BICD2,BMP1,BMP4,BNIP3,BOK,BTG2,C2,CA3,CACNA1C,Cald1,CASP4,CAVIN1,CCDC80,CCL11,Ccl7,CCN2,CCND1,CD36,CD44,CDC42EP3,CDH13,CDH2,CDKN2C,CDO1,CFD,CFLAR,CHMP4C,CIDEC,COL14A1,COL1A1,COL1A2,COL3A1,COL4A1,COL5A2,CO…	362 (26)	25	LMX1A,PPP1R1B	LRRK2,PSEN1		GSK3B,PP2A
Jnk	group		3	Activated		2.021	7.9e-60	0.0001	26s Proteasome,Akt,AKT1,AKT2,ATF2,BCL2L1,BCL2L11,CASP3,CDK2,CDKN1B,CEBPB,COP1,CTNNB1,E2f,EIF4E,EIF4EBP1,EP300,ERK1/2,ETS1,GATA1,GATA3,GJA1,Histone h3,IKBKB,INSR,IRF5,IRS1,Jnk,JUN,KAT6A,Mapk,MITF,MMP9,MTOR,NFAT5,NFE2L2,NR3C2,NR4A1,P38 MAPK,p70 S6k,PADI2,PIK3R1,PRKAA1,RAC1,RB1,RICTOR,RPS6KB1,RPTOR,SLC6A2,SMAD3,TNFRSF1A,TP53,TSC2,XBP1	ACE,ACOT7,ACTA2,ACTB,ACTG1,ACTN1,ACTN4,AEBP1,AGTR1,AKR1B10,ALCAM,AMPD3,ANGPT2,ANKRD1,ANLN,ANXA1,ANXA6,APBB2,APP,ARHGDIB,ARRDC3,ASPH,ASTN2,ATF5,ATP1B1,ATP6V0C,ATXN1,BAX,BCAS3,BCL2L1,BGN,BICD2,BIK,BMP1,BMP4,BNIP3,C2,C3,CA3,CACNA1C,Cald1,CAPN1,CASP4,CAT,CAVIN1,CBR1,CCDC80,CCL11,CCL19,CCL21,CCN2,CCND1,CD302,CD44,CDC42EP3,CDH13,CDH2,CDKN1A,CDO1,CEBPG,CFD,CFL1,CFLAR,CHMP4C,CLDN3,COL14A1,COL1A1,COL1A2,C…	432 (54)	52	ACVR2B,AGER,AGTR1,AHR,AMPK,APP,ARHGEF11,ARHGEF12,ARRB1,BDKRB1,CARD11,CD27,CD36,Cdc42,CERS2,CLEC7A,CSF1,CYBB,DAPP1,DSCAM,Dynein,EIF2AK2,EIF2AK3,FASN,Fcer1,GADD45G,Gpcr,HRAS,Ige,IKBKG,IL1RAP,IL2,LPIN1,MAP3K1,MAP3K12,MAP3K5,MAP4K5,MBIP,mir-101,NFKB1,NGFR,NQO1,NR3C2,P2RY6,PARP1,PIK3R1,PIP5K1B,Pkc(s),PLCG2,PRKCB,PRKCZ,PSEN2,PTK2,Ras homolog,SPAG9,TAB1,TAB3,TICAM2,TLR6,TLR7,TRADD,TRAF3IP2,TRAF3IP3,TRIO…	ARHGAP1,ATM,BCAP31,BCL6,BIRC2,CBLB,CRHR2,CYP19A1,DACT1,DUSP10,FAS,FFAR4,GADD45A,GPS2,GSK3B,Igkv1-117,IRF4,ITGB1,KLC1,MAPK14,mir-25,miR-92a-3p (and other miRNAs w/seed AUUGCAC),NFATC2,PFKFB3,PPM1A,PPM1D,Ppp1cc,PPP2CA,PRKAA1,RABGEF1,RHBDD3,RPSA,SFRP1,SIGIRR,SIRT3,STAM,STAM2,STAT5a/b		ALDH1A2,CCND1,FOS,MTOR,POU5F1,PTGS2	GJA1,P38 MAPK,SNAI2
PSEN2	peptidase	0.08	3	Activated		4.128	1.2e-59	0.0001	AKT1,AKT2,AMPK,CCND1,CDKN1A,CEBPB,CHUK,Creb,CTNNB1,EIF4E,EIF4EBP1,ERK1/2,ETS1,FOXO1,FOXO3,FOXO4,GATA1,GJA1,Histone h3,IKBKB,Jnk,LMNA,MAPK14,Mek,N-cor,NFE2L2,NR3C2,P38 MAPK,PI3K (complex),PIK3R1,PLA2G6,PRKAA1,PSEN2,PTPRB,RELA,Secretase gamma,SERCA,SMAD3,STAT3,TP53,TSC2	ABCA1,ACAA2,ACADS,Acan,ACE,ACOT7,ACTA2,ACTB,ACTG1,ACTN1,ACTN4,ADK,AEBP1,AGTR1,AKR1B10,ALCAM,ALDH1A1,AMPD3,ANGPT2,ANKRD1,ANLN,ANXA1,ANXA3,ANXA6,APBB2,APP,ARHGDIB,ASPN,ASTN2,ATF5,Atp5e,ATP5F1B,Atp5k,ATP5MC1,ATP5MF,ATP5PF,ATP6V0C,ATXN1,B2M,BAX,BCAS3,BCL2L1,BGN,BHLHE40,BICD2,BMP1,BMP4,BNIP3,BOK,Bst2,C1QB,C2,CA3,CACNA1C,Cald1,CAVIN1,CBR1,CCDC80,CCL11,CCL19,CCN2,CD302,CD36,CD44,CDC42EP3,CDH13,CDH2,CDKN…	414 (41)	41	RB1			APP,F2R,FOXO3,Jnk,SERCA,TP53	ACTB,C3AR1,CTSC,GJA1,INSR
AGER	transmembrane receptor		3			-0.192	2.45e-59	0.0001	AGER,CASP8,CCND1,CDKN1A,CEBPB,COP1,COX4I1,Creb,CREB1,EIF2AK2,EIF4EBP1,ERK,EZR,GATA3,HIF1A,Histone h3,IKBKB,IRF1,IRF3,Jnk,JUN,MAPT,Mek,MITF,MMP9,MPO,MTOR,NFAT5,NFE2L2,NFkB (complex),P38 MAPK,PADI2,PI3K (complex),PIK3R1,PLA2G4A,PLG,PTK2B,RB1,RPS6KB1,SERPINE1,SHC1,SMAD3,SOD2,STAT3,STAT5a/b,TBK1,TNFRSF1A,TP53,TP73,YY1	ABCA1,ACAA2,ACADS,ACE,ACTA2,ACTB,ACTG1,ACTN1,ACTN4,ADK,AEBP1,AGGF1,AGTR1,ALDH1A1,AMPD3,ANGPT2,ANGPTL4,ANKRD1,ANLN,ANXA1,ANXA3,ANXA5,ANXA6,APBB2,APP,ASPN,ASTN2,ATF5,ATP1B1,Atp5e,Atp5k,ATP5MC1,ATP5PF,ATP6V1D,ATXN1,B2M,BAMBI,BCAS3,BHLHE40,BICD2,BIK,BMP1,BNIP3,BOK,BTG2,C1R,C2,C3,Cald1,CAVIN1,CBR1,CBX3,CCDC80,CCL19,Ccl7,CCN1,CCN2,CCND1,CD36,CDC42EP3,CDH13,CDH2,CDKN1A,CDO1,CEBPG,CFD,CFL1,CFLAR,CHMP4C,C…	436 (50)	47	Gm21596/Hmgb1,IKBKB,PLG,TRAF3IP2			CDKN1A,EIF2AK2,Jnk,MPO,NFkB (complex),P38 MAPK,PTGS2,SERPINE1,TGFB1,TP53	FAS,TP73
ESRRG	ligand-dependent nuclear receptor		3	Inhibited		-5.364	2.69e-59	0.0001	AKT1,ESRRG,FOXO1,FOXO3,HIF1A,IRS1,MAPK8,MLXIPL,MTOR,NFkB (complex),NLRP3,RELA,RPS6KB1,SIRT1,TP53	ABCA1,ACAA2,ACADS,Acan,ACE,ACTA2,ACTB,ACTN4,AGTR1,AKR1A1,ANKRD1,ANLN,ANXA1,ANXA3,ANXA4,ANXA6,APBB2,APP,ASTN2,Atp5e,ATP5F1B,Atp5k,ATP5MC1,ATP5PF,ATP6V1D,ATXN1,BAMBI,BAX,BCAS3,BCL2L1,BDNF,BICD2,BMP1,BMP4,BNIP3,BOK,BTG2,C3,Cald1,CAT,CAVIN1,CCDC80,CCL11,Ccl7,CCND1,CD36,CD44,CDC42EP3,CDKN2C,CHMP4C,COL14A1,COL1A1,COL1A2,COL3A1,COL4A1,COL4A2,COL5A2,COL6A2,COMP,COX6B2,Cox8b,CP,CPT1A,Crip2,CRYAB,CS,CSRP1,…	327 (15)	15	AHR	TP53		LPIN1,PDK4	FOXO1,FOXO3,NFkB (complex)
FTO	enzyme	-0.02	3			-0.567	1.03e-58	0.0001	ABCA1,Akt,AKT2,CEBPB,CHUK,COP1,Creb,CREB1,CTNNA1,CTNNB1,EIF4E,EIF4EBP1,EP300,FGFR2,FOXO1,FTO,GATA3,GSK3B,HAX1,HIF1A,IKBKB,INSR,ITGB1,JUN,KAT6A,LYN,Map3k7,Mapk,MAPK1,MAPK3,MAPK6,MAPT,MITF,MTOR,MYC,NFAT5,NFATC2,NFE2L2,NR4A1,P38 MAPK,PADI2,Pkc(s),PLCB3,PLCG2,PRKAA1,PRKAA2,PRKCA,PRKCD,PRKCE,PRKCQ,PRKD1,PTK2,RB1,RHOA,RICTOR,RPS6KB1,RPTOR,SLC6A2,STAT1,TP53,TP73,TRAF2,TSC2	ACE,ACOT7,ACTB,ACTG1,ACTN1,ACTN4,ADAMTS2,ADK,AEBP1,AGGF1,AGTR1,AKR1A1,ALCAM,AMPD3,ANGPT2,ANGPTL4,ANLN,ANXA1,ANXA4,ANXA6,APBB2,APP,ARHGDIB,ARRDC3,ASPH,ASTN2,ATP1A2,ATP1B1,ATP6V0C,ATXN1,AXL,B2M,BAX,BCAS3,BGN,BHLHE40,BICD2,BIK,BMP4,BNIP3,BTG2,C1R,C2,CA3,CAVIN1,CBR1,CCDC80,CCL19,CCN1,CD302,CDC42EP3,CDH13,CDK9,CDKN1A,CDO1,CEBPG,CFL1,CFLAR,CHMP4C,CIDEC,CLDN3,COL14A1,COL19A1,COL1A1,COL3A1,COL4A1,COL4A4,…	448 (63)	60				LEP,MTOR,PLCG2	P38 MAPK,Pkc(s)
NFKBIA	transcription regulator	0.276	3			0.504	1.82e-58	0.0001	AKT2,Gsk3,GSK3B,IRS1,MAPK8,MTOR,NFkB (complex),NFKBIA,NLRP3,PI3K (complex),RICTOR,RPTOR,SMAD3,STAT3,STAT5a/b,TP53	ABCA1,ACAA2,ACADS,Acan,ACTA2,ACTB,ACTN4,AGTR1,AKR1A1,ANKRD1,ANLN,ANXA1,ANXA3,ANXA6,APBB2,APP,ASTN2,ATP5F1B,Atp5k,ATP5MF,ATP5PD,ATP5PF,ATP6V0C,ATP6V1D,ATXN1,BAMBI,BAX,BCAS3,BCL2L1,BICD2,BMP1,BMP4,BOK,BTG2,C3,Cald1,CAT,CCDC80,CCL11,Ccl7,CCN2,CCND1,CD36,CD44,CDC42EP3,CDH2,CDKN1A,CFLAR,CHMP4C,COL14A1,COL1A2,COL3A1,COL4A1,COL4A2,COL5A2,COL6A2,COX17,COX4I1,COX4I2,COX6A1,COX6B2,Cox6c,Cox7c,COX8A,Cox8b,C…	319 (16)	16	AHR,CARD11,CDKN1A,EIF2AK2,Fcer1,GSK3B,IKBKG,IRAK3,MIB2,NFATC2,NQO1,PIK3R1,PIK3R2,PLAT,PLCG2,PRKCB,PRKCZ,SMAD4,TLR7	ACE2,ADRB2,Alpha catenin,BCL3,CYBB,GFI1,mir-25,NR1H2,NR1H3,NR3C1,OGT,PPARGC1A,Ppp1cc,PPP2CA,PRKAA1,PRKAA2,RPSA,SMAD7,STK4,TIGAR,TREM2		MEX3A,MTOR,PTGS2	RETNLB
DAZAP2	other		3	Inhibited		-5.674	2.51e-58	0.0001	AKT1,BCL2L11,CASP3,CEBPB,COP1,Creb,CREB1,DAZAP2,EIF4E,EIF4EBP1,ERK1/2,ETS1,FOS,GATA1,GATA3,GJA1,Histone h3,IKBKB,JINK1/2,Jnk,JUN,MAPK7,MITF,MTOR,NFAT5,NFkB (complex),NOS3,NR3C2,P38 MAPK,PADI2,PARP1,PRKAA1,RB1,RELA,RPS6KB1,SLC6A2,TP53,TRAF3IP2	ACAA2,ACADS,ACE,ACOT7,ACTB,ACTN1,ACTN4,ADK,AEBP1,AGTR1,AKR1A1,AKR1B10,ALDH1A1,AMPD3,ANLN,ANXA1,ANXA3,ANXA6,APBB2,APP,ARHGDIB,ASTN2,ATP1B1,Atp5e,ATP5MC1,ATP6V1D,ATXN1,B2M,BAMBI,BAX,BCAS3,BDNF,BHLHE40,BICD2,BIK,BMP1,BMP4,BNIP3,Bst2,BTG2,C2,CACNA1C,CASP4,CAT,CAVIN1,CCDC80,CCL11,CCL19,CCL21,Ccl7,CCN2,CCND1,CD302,CD36,CDC42EP3,CDH13,CDH2,CDO1,CEBPG,CFD,CFL1,CFLAR,CHMP4C,CLDN3,COL14A1,COL1A1,COL1A2,COL…	369 (38)	37					P38 MAPK,TRAF3IP2
PDE3A	enzyme	0.11	3	Inhibited		-4.08	4.04e-58	0.0001	CASP3,CCND1,CDKN1A,Creb,CTNNB1,EIF4E,ELK1,ERK1/2,FOXO1,GSK3B,Histone h3,ITGB2,Jnk,JUN,MAP3K5,MAPK1,MAPK14,MAPK3,MTOR,NFE2L2,NFkB (complex),NR3C1,P38 MAPK,PARP1,PDE3A,PI3K (complex),PIK3R1,Pka,Pkc(s),PRKACA,RAF1,RB1,RELA,SMAD2,SMAD3,STAT3,TGM2,TNFRSF1A,TP53	ACAA2,ACADS,ACE,ACTB,ACTG1,ACTN2,ACTN4,ADK,AGTR1,AKR1A1,AKR1B10,ALCAM,ANGPT2,ANGPTL4,ANKRD1,ANLN,ANXA1,ANXA3,ANXA6,APBB2,APP,ASPN,ASTN2,ATF5,ATP1A2,ATP1B1,Atp5e,ATP5F1B,Atp5k,ATP5MC1,ATP5MF,ATP5PF,ATP6V1D,ATXN1,B2M,BAMBI,BAX,BCAS3,BGN,BHLHE40,BICD2,BMP1,BMP4,BNIP3,BOK,Bst2,BTG2,C3,CA3,CACNA1C,Cald1,CASP4,CBR1,CCDC80,CCL11,CCN2,CCND1,CD36,CD44,CDC42EP3,CDKN1A,CDKN2C,CFD,CFLAR,CHMP4C,CLDN3,COL14A1,…	404 (39)	38	CPT1B	EGR3		CCND1,MAPK1,MAPK3	CDKN1A,TP53
RICTOR	other	-0.027	3	Activated		2.693	4.1e-58	0.0001	ADAM17,Akt,AKT1,CEBPB,DSP,EIF2AK2,EIF4EBP1,ERK1/2,ETS1,FOS,FOXO1,FOXO3,GATA1,GJA1,HIF1A,Histone h3,INSR,IRF3,IRS1,ITGB1,ITGB2,Jnk,JUN,KAT6A,MAP3K3,Mapk,MAPK3,MTORC2,NFAT5,NR3C2,NR4A1,p70 S6k,PADI2,PI3K (complex),Pkc(s),PRKAA1,PRKCA,PRKD1,PTK2,PXN,RAC1,RICTOR,SIRT1,SMAD3,STAT1,STAT2,STAT3,STAT4,TP53,TP73,TSC2	ABCA1,ACAA2,Acan,ACE,ACOT7,ACTA2,ACTB,ACTN2,ACTN4,ADAMTS2,AGGF1,AGTR1,AKR1B10,ALDH1A1,ANGPTL4,ANKRD1,ANLN,ANXA1,ANXA3,ANXA4,ANXA6,APBB2,APP,ARHGDIB,ARRDC3,ASPH,ASTN2,Atp5e,ATP5F1B,Atp5k,ATP5MC1,ATP5MF,ATP5PD,ATP5PF,ATP6V0C,ATP6V1D,ATXN1,AXL,B2M,BAX,BCAS3,BCL2L1,BICD2,BMP1,BMP4,BNIP3,BOK,Bst2,BTG2,C1R,C2,C3,CACNA1C,Cald1,CASP4,CAT,CAVIN1,CCDC80,CCN1,CD302,CDC42EP3,CDKN1A,CDO1,CEBPG,CFD,CFL1,CHMP4C…	417 (51)	49	FOXO1,FOXO4,ILK,MTOR,NR3C1			AR,MTORC2,NFkB (complex),Pkc(s),PRKCB,PTGS2,PXN,RAC1,SNAI1,SUCNR1,TAZ,YAP1	DRD2,IGFBP1,PSMB11,RPSA
ERN1	kinase	0.01	3	Activated		2.371	8.04e-58	0.0001	Akt,AKT1,BAX,CEBPB,CHUK,CTNNB1,EGFR,EIF2A,ERK1/2,ERN1,GSK3B,HIF1A,IFNAR1,INSR,IRS2,Jnk,JUN,MAPK8,MAPT,MTOR,MYC,NFATC1,NFATC2,NFkB (complex),NFKBIA,NLRP3,P38 MAPK,PTPN11,RPS6KB1,SIRT1,SRC (family),STAT1,STAT3,STAT5a/b,TP53	Acan,ACE,ACTA2,ACTB,ACTN4,AEBP1,AGTR1,AKR1A1,AKR1B10,ALCAM,AMPD3,ANGPT2,ANKRD1,ANLN,ANXA1,ANXA3,ANXA4,ANXA6,APBB2,APP,ARRDC3,ASTN2,ATP1B1,Atp5e,ATP5F1B,Atp5k,ATP5MC1,ATP5MF,ATP5PD,ATP5PF,ATXN1,AXL,B2M,BAMBI,BCAS3,BCL2L1,BCL7C,BDNF,BGN,BHLHE40,BICD2,BMP1,BMP4,BOK,BTG2,C2,C3,CA3,CACNA1C,Cald1,CAT,CAVIN1,CCDC80,CCL11,Ccl7,CCN2,CD36,CDC42EP3,CDH13,CDKN1A,CDKN2C,CDO1,CFD,CFLAR,CHMP4C,CIDEC,COL14A1,COL…	410 (35)	34	AMPK,PIK3R1	BCAP31,FGFR1,PRKAA2		GSK3B,NFkB (complex)	MLXIPL,NR1H3
STK11	kinase	-0.084	3	Inhibited		-4.271	1.32e-57	0.0001	26s Proteasome,ACACB,AMPK,ATF2,CASP3,CEBPB,CHUK,CTNNB1,E2F1,EEF2,EIF2AK3,ERK1/2,Gsk3,GSK3B,HIF1A,HRAS,HSD11B1,IDH1,ITGB1,ITGB3,Jnk,JUN,MAPK1,MAPK8,MAPT,MED1,MTOR,MYC,NFkB (complex),NFKB1,NFKB2,P38 MAPK,PI3K (complex),PRKAA,PRKAA2,PRKN,PTPN11,RB1,RELA,RELB,RICTOR,RPS6KB1,Sik1,SMAD2,SMAD3,SRC (family),STAT1,STAT3,STK11,TP53,YAP1	Acan,ACE,ACOT7,ACTA2,ACTB,ACTG1,ACTN2,ACTN4,ADAMTS2,ADSL,AEBP1,AGTR1,AKR1A1,AKR1B10,ALCAM,ALDH1A1,AMPD3,ANGPT2,ANGPTL4,ANKRD1,ANLN,ANXA1,ANXA3,ANXA6,ANXA8/ANXA8L1,APBB2,APP,ARHGDIB,ASTN2,ATF5,ATP1A2,Atp5e,ATP5F1B,Atp5k,ATP5MC1,ATP5MF,ATP5PD,ATP5PF,ATP6V0C,ATP6V0E1,ATXN1,AXL,BAMBI,BCAS3,BCL2L1,BDNF,BGN,BHLHE40,BICD2,BOK,C2,CA3,CACNA1C,Cald1,CAPN1,CASP4,CAT,CAVIN1,CCDC80,CCL11,CCL19,Ccl7,CCN1,CCND1…	415 (51)	50	NR1D1,PRKCZ,SERPIND1,SIRT3,TP73	PKD1,RETN,TP53		AMPK,PRKAA2	CAMKK1,GSK3B,IL33,MTOR,PTGS2,SNAI1,SNAI2
ATM	kinase	-0.057	3	Activated		3.062	2.27e-57	0.0001	ADAM17,Akt,ATM,BAK1,BID,CASP3,CCND1,CDKN1A,CREB1,E2f,EIF4E,EIF4EBP1,EP300,FOXO1,Gsk3,H2AX,IKBKB,IKK (complex),IRF3,Jnk,JUN,KAT6A,MAFK,MAP2K4,Map3k7,Mapk,MAPK1,MAPK3,MEF2D,Mek,NFAT5,NFE2L2,NFkB (complex),NLRP3,NR4A1,PARP1,PI3K (complex),PIK3R1,PRKAA1,PRKAA2,RELA,RPS6KB1,SMAD2,SMAD3,SOD2,STAT3,STAT5a/b,TP53,TRIM28,TSC2	ACAA2,ACADS,Acan,ACE,ACOT7,ACTA2,ACTB,ACTG1,ACTN1,ACTN2,ACTN4,AEBP1,AGTR1,AMPD3,ANKRD1,ANLN,ANXA1,ANXA3,ANXA6,APBB2,APP,ARHGDIB,ASPH,ASPN,ASTN2,ATF5,ATP1A2,ATP1B1,Atp5e,Atp5k,ATP5MC1,ATP6V0C,ATXN1,B2M,BAMBI,BCAS3,BDNF,BHLHE40,BICD2,BMP1,BMP4,BOK,Bst2,BTG2,C3,Cald1,CASP4,CAT,CBR1,CCDC80,CCL19,Ccl7,CCN2,CD302,CD36,CDC42EP3,CDH13,CDH2,CDKN2C,CEBPG,CFD,CFL1,CFLAR,CHMP4C,COL14A1,COL1A2,COL4A1,COL4A2,C…	397 (50)	47	NFATC2,PPP5C,RGS6,SUN1,SUN2,TBK1	PARP1,POLK,PRNP,SPARC		LEP,NFkB (complex),SLC6A3,TP53	Jnk
CCR7	G-protein coupled receptor		3			1.132	3.08e-57	0.0001	ATF2,CCR7,CEBPB,CHUK,CTNNB1,EEF2,EIF4EBP1,ERK,ERK1/2,GSK3B,HIF1A,IRS2,ITGB1,Jnk,MAPT,MTOR,MYC,NFKB2,P38 MAPK,p70 S6k,PI3K (complex),PNPLA2,PRKAA1,PRKN,PTPN11,Rac,RELA,RELB,SIRT1,SRC (family),STAT1,STAT5a/b,YAP1	ACAA2,ACADS,Acan,ACE,ACOT7,ACTA2,ACTB,ACTG1,ADAMTS2,AEBP1,AKR1A1,AKR1B10,ALCAM,ALDH1A1,AMPD3,ANGPT2,ANKRD1,ANLN,ANXA4,ARHGDIB,ATP5PF,AXL,BAX,BCL2L1,BDNF,BGN,BHLHE40,BMP1,BMP4,C2,CA3,CACNA1C,CASP4,CAT,CAVIN1,CCL19,Ccl7,CCN1,CCN2,CCND1,CD302,CD34,CD36,CDC42EP3,CDH13,CDKN2C,CDO1,CEBPG,CFD,CFLAR,CIDEC,COL19A1,COL3A1,COL4A1,COL4A2,COL4A4,COX4I1,COX6B2,CP,CS,CTSZ,CXCL12,CYP1B1,CYP2E1,DAPK1,DBP,DCLK1,DC…	312 (33)	32	CD44,CDKN2A,CLEC7A,FOXO1,RPTOR	CNR2,GFI1,IL10RA,NFATC2,PSMB11,SHC1,TGFBR1		PRKAA1	GSK3B,Ige
IL-1R	group		3			1.495	1.45e-56	0.0001	BAX,CDK5,CEBPB,CHUK,Creb,CREB1,CTNNB1,EGFR,EIF4E,EIF4EBP1,ERK1/2,ETS1,GATA1,GATA3,GSK3B,HIF1A,Histone h3,IKK (complex),IL-1R,INSR,Jnk,MAPK1,MAPK3,MAPK8,MAPT,MITF,MYC,NFAT5,NFATC1,NFATC2,NFE2L2,NFkB (complex),NLRP3,NR3C1,NR3C2,P38 MAPK,PADI2,PARP1,PI3K (complex),PPARG,PRKAA1,PTPN11,RB1,RELA,RPS6KB1,SIRT1,SLC6A2,SMAD2,SRC (family),STAT1,STAT3,STAT5a/b,TNFRSF1A,TP53	Acan,ACE,ACOT7,ACTB,ACTG1,ACTN1,ACTN4,ADK,AEBP1,AGTR1,AKR1B10,ALCAM,AMPD3,ANGPT2,ANKRD1,ANLN,ANXA1,ANXA3,ANXA4,ANXA6,APBB2,APP,ARHGDIB,ARRDC3,ASTN2,ATP1A2,ATP1B1,Atp5e,ATP5F1B,ATP5MC1,ATP5MF,ATP5PD,ATP5PF,ATP6V1D,ATXN1,AXL,B2M,BAMBI,BAX,BCAS3,BCL2L1,BCL7C,BDNF,BGN,BHLHE40,BICD2,BIK,BMP1,BNIP3,Bst2,BTG2,C2,C3,CA3,CACNA1C,Cald1,CAT,CBR1,CCDC80,Ccl7,CD302,CDC42EP3,CDH13,CDO1,CEBPG,CFL1,CFLAR,CHMP4C,…	458 (54)	53				APP,CDK5,GSK3B,MAPK1,MAPK3,MMP9,NFkB (complex),P38 MAPK
RAC1	enzyme	0.219	3	Inhibited		-4.131	2.16e-56	0.0001	Akt,AKT1,Calcineurin protein(s),CAV1,CCND1,Cdc42,CDKN1A,CEBPB,EGFR,EIF4E,EP300,ERK1/2,ETS1,FOXO1,GATA1,GJA1,Gsk3,GSK3B,IRF3,ITGB2,Jnk,JUN,KAT6A,MAP3K3,Mapk,MAPK1,MAPK3,MAPK8,MAPK9,Mek,MTOR,NF2,NFAT5,NFkB (complex),NFKBIA,NOS3,NR3C2,NR4A1,PI3K (complex),PIK3R1,PRKAA1,PTK2,RAC1,RPS6KB1,SMAD3,SOD2,STAT5a/b,TP53,TSC2,YAP1	ABCA1,ACAA2,ACADS,Acan,ACOT7,ACTA2,ACTB,ACTG1,ACTN1,ACTN2,ACTN4,AGTR1,AKR1A1,AKR1B10,ALDH1A1,ANKRD1,ANLN,ANXA1,ANXA3,ANXA6,APBB2,APP,ARHGDIB,ASPH,ASPN,ASTN2,ATF5,ATP1A2,ATP1B1,Atp5e,Atp5k,ATP5MC1,ATP6V0C,ATXN1,B2M,BAMBI,BAX,BCAS3,BCL2L1,BCL7C,BDNF,BICD2,BMP1,BOK,BTG2,C2,CACNA1C,Cald1,CAPZA1,CAVIN1,CCDC80,CCN1,CCN2,CD302,CD36,CDC42EP3,CDKN1A,CDKN2C,CDO1,CFD,CFL1,CFLAR,CHMP4C,COL14A1,COL1A1,COL1A2,…	394 (50)	50	CASR,CD44,Cdc42,CYBB,ILK,ITGB1,NCK1,NCK2,PAFAH1B1,PLG,RAPGEF3,RAPGEF4,RICTOR,SH3BGRL,SMAD7,TARDBP,TENM4,TRIO,WNT5A	CDKN2A,Ck2,FHL2,Gm21596/Hmgb1,RAP1GDS1,RASSF1		Collagen(s),TGFB1	IL33,MMP9
Mek	group		3			0.482	5.32e-56	0.0001	ADAM17,Akt,CDKN1A,CEBPB,Creb,CTNNB1,CXCR4,E2f,EIF4E,EIF4EBP1,ERK1/2,ETS1,FOXO1,GATA1,GJA1,Gsk3,Histone h3,IRF3,Jnk,KAT6A,MAPK14,Mek,MMP9,MTORC1,NFAT5,NFE2L2,NOS3,NR3C2,NR4A1,PDPK1,PI3K (complex),PIK3R1,PPARG,PRKAA1,RB1,RPS6KA2,RPS6KB1,Rsk,SMAD2,SMAD3,SQSTM1,STAT1,STAT5a/b,TP53,TSC2	ABCA1,ACADS,Acan,ACE,ACOT7,ACTA2,ACTB,ACTG1,ACTN4,ADK,AGTR1,AKR1B10,ALCAM,ALDH1A1,ANGPTL4,ANKRD1,ANLN,ANXA1,ANXA3,ANXA6,APBB2,APP,ARHGDIB,ARID5A,ASPH,ASPN,ASTN2,ATF5,ATP1B1,Atp5e,Atp5k,ATP5MC1,ATP5MF,ATP6V0C,ATP6V1D,ATXN1,AXL,B2M,BAX,BCAS3,BCL2L1,BGN,BHLHE40,BICD2,BMP1,BOK,BTG2,C2,C3,CA3,CACNA1C,Cald1,CAT,CAVIN1,CBR1,CCDC80,CCL11,CCN2,CCND1,CD302,CDC42EP3,CDKN1A,CDO1,CEBPG,CFD,CFL1,CFLAR,CHMP4C,C…	430 (45)	43	HRAS,Il3,NRAS,SH3BGRL,TRAF3IP3	BCL3,FMR1,TSC22D3		CCND2,MMP9,PTGS2	EPHA2,EPHB2,FGFR1
NOD2	other		3	Activated		6.622	6e-56	0.0001	AKT1,CHUK,COP1,Creb,CREB1,CTNNB1,EIF4E,EIF4EBP1,ERK1/2,GATA3,GSK3B,HIF1A,IRF3,IRS2,JINK1/2,MAPK8,MAPT,MITF,MTOR,MYC,NFAT5,NFkB (complex),NLRP3,NOD2,NOS3,P38 MAPK,PADI2,PARP1,PTGS2,RB1,RIPK2,RPS6KB1,SLC6A2,SRC (family),STAT3,STAT5a/b,SYK,TP53	ACAA2,ACADS,ACE,ACTB,ACTN1,ACTN4,ADK,AEBP1,AGTR1,AKR1A1,ALCAM,AMPD3,ANGPT2,ANKRD1,ANLN,ANXA1,ANXA3,ANXA6,APBB2,APP,ARID5A,ASTN2,ATP1B1,Atp5e,ATP5MC1,ATP5PF,ATP6V1D,ATXN1,B2M,BAMBI,BAX,BCAS3,BDNF,BGN,BHLHE40,BICD2,BIK,BMP1,BMP4,BNIP3,Bst2,BTG2,C3,CA3,CACNA1C,Cald1,CAT,CAVIN1,CCDC80,CCND1,CD36,CDC42EP3,CDH13,CDH2,CDKN1A,CEBPG,CFL1,CFLAR,CHMP4C,CIDEC,CLDN3,COL14A1,COL1A1,COL1A2,COL4A1,COL4A2,COL6A2,…	362 (38)	38		LDB1		NFkB (complex),NR1H3,P38 MAPK,RASGRP1,WNT3A	GSK3B,IL2
[truncated: 3,315 more rows]
