# Supplementary material for: Microskeletal stiffness promotes aortic aneurysm by sustaining pathological vascular smooth muscle cell mechanosensation via Piezo1
Source: Nat Commun. 2022 Jan 26;13:512. doi: 10.1038/s41467-021-27874-5 (PMC8791986; doi:10.1038/s41467-021-27874-5)
Supplement: Supplementary file 4 — Supplementary Data 2 [file 41467_2021_27874_MOESM4_ESM.xlsx]

## Sheet: Significant genes WT vs NKO
Gene_name	baseMean	log2FoldChange	lfcSE	stat	pvalue	ensembl_gene_id	description	NKO Ang II 1	NKO Ang II 2	NKO Ang II 3	NKO Ang II 4	WT Ang II 1	WT Ang II 2	WT Ang II 3	WT Ang II 4
Deptor	72.9005	-0.808127	0.158361	5.10308	3.34172e-07	ENSMUSG00000022419	DEP domain containing MTOR-interacting protein [Source:MGI Symbol;Acc:MGI:2146322]	116.342	92.2324	80.712	113.644	31.0878	51.9045	48.9642	48.317
Rab3c	148.403	-0.792081	0.164767	4.80727	1.53008e-06	ENSMUSG00000021700	RAB3C, member RAS oncogene family [Source:MGI Symbol;Acc:MGI:1914545]	99.7215	505.852	269.04	128.392	55.2671	39.8553	43.1352	45.9601
Astn1	51.7792	-0.789582	0.16834	4.6904	2.72678e-06	ENSMUSG00000026587	astrotactin 1 [Source:MGI Symbol;Acc:MGI:1098567]	49.8607	161.644	74.7334	52.9183	18.4224	25.0254	17.4872	14.1416
Rgs9	61.9654	-0.772197	0.171214	4.51014	6.47844e-06	ENSMUSG00000020599	regulator of G-protein signaling 9 [Source:MGI Symbol;Acc:MGI:1338824]	43.2126	146.431	124.556	74.6061	34.5419	23.1717	26.8137	22.3908
Pdpr	65.5622	-0.752879	0.15638	4.81443	1.4762e-06	ENSMUSG00000033624	pyruvate dehydrogenase phosphatase regulatory subunit [Source:MGI Symbol;Acc:MGI:2442188]	108.863	89.3799	70.7476	85.0163	40.2989	39.8553	37.3061	53.0309
Syt4	204.351	-0.743866	0.170671	4.35849	1.30963e-05	ENSMUSG00000024261	synaptotagmin IV [Source:MGI Symbol;Acc:MGI:101759]	147.089	566.706	368.685	192.588	112.837	85.2717	92.0994	69.5294
Syt1	291.307	-0.741415	0.168926	4.38898	1.13882e-05	ENSMUSG00000035864	synaptotagmin I [Source:MGI Symbol;Acc:MGI:99667]	211.077	809.173	609.824	222.951	112.837	115.858	101.426	147.308
Htr3a	278.292	-0.73811	0.172408	4.28118	1.85908e-05	ENSMUSG00000032269	5-hydroxytryptamine (serotonin) receptor 3A [Source:MGI Symbol;Acc:MGI:96282]	247.642	638.971	577.938	217.746	102.474	125.127	160.882	155.557
Nek1	109.308	-0.731671	0.166834	4.38563	1.15649e-05	ENSMUSG00000031644	NIMA (never in mitosis gene a)-related expressed kinase 1 [Source:MGI Symbol;Acc:MGI:97303]	154.568	212.039	115.588	123.187	49.5101	87.1255	66.4515	65.994
Eya1	48.6735	-0.730519	0.172875	4.22571	2.38186e-05	ENSMUSG00000025932	eyes absent 1 homolog (Drosophila) [Source:MGI Symbol;Acc:MGI:109344]	38.2266	92.2324	94.6623	64.196	26.4822	27.806	16.3214	29.4616
Shroom4	39.5272	-0.72978	0.172102	4.24039	2.23132e-05	ENSMUSG00000068270	shroom family member 4 [Source:MGI Symbol;Acc:MGI:2685570]	68.143	64.6578	35.872	58.9909	21.8766	31.5135	17.4872	17.677
Pirt	87.152	-0.719495	0.165445	4.34884	1.36862e-05	ENSMUSG00000048070	phosphoinositide-interacting regulator of transient receptor potential channels [Source:MGI Symbol;Acc:MGI:2443635]	80.6082	251.024	163.417	73.7386	47.2073	16.6836	25.6479	38.8893
Napb	157.28	-0.710548	0.172307	4.12373	3.72788e-05	ENSMUSG00000027438	N-ethylmaleimide sensitive fusion protein attachment protein beta [Source:MGI Symbol;Acc:MGI:104562]	147.92	372.733	210.25	168.298	103.626	85.2717	67.6173	102.526
Rab11fip4	26.0353	-0.708749	0.167884	4.22166	2.42514e-05	ENSMUSG00000017639	RAB11 family interacting protein 4 (class II) [Source:MGI Symbol;Acc:MGI:2442920]	34.9025	37.0831	33.8791	38.1706	13.8168	17.6105	16.3214	16.4985
Plxnb3	56.103	-0.707981	0.170935	4.14181	3.44579e-05	ENSMUSG00000031385	plexin B3 [Source:MGI Symbol;Acc:MGI:2154240]	44.0436	100.79	81.7085	89.3539	29.9364	36.1478	30.3112	36.5324
Chrnb4	86.2741	-0.70662	0.165326	4.2741	1.91914e-05	ENSMUSG00000035200	cholinergic receptor, nicotinic, beta polypeptide 4 [Source:MGI Symbol;Acc:MGI:87892]	53.1848	253.877	177.367	76.3412	28.785	31.5135	37.3061	31.8185
Fktn	76.7998	-0.697817	0.169125	4.12604	3.69057e-05	ENSMUSG00000028414	fukutin [Source:MGI Symbol;Acc:MGI:2179507]	117.173	153.087	75.7298	78.9437	44.9045	51.9045	40.8035	51.8524
Fam5b	41.488	-0.697082	0.170362	4.09177	4.28094e-05	NA	NA	44.0436	97.9375	75.7298	38.1706	9.21119	22.2448	19.8189	24.7478
Disp2	195.628	-0.691137	0.172117	4.0155	5.93189e-05	ENSMUSG00000040035	dispatched homolog 2 (Drosophila) [Source:MGI Symbol;Acc:MGI:2388733]	122.99	471.621	371.674	202.131	99.0202	106.59	100.26	90.7418
Chrna3	145.513	-0.689474	0.166926	4.13043	3.62091e-05	ENSMUSG00000032303	cholinergic receptor, nicotinic, alpha polypeptide 3 [Source:MGI Symbol;Acc:MGI:87887]	101.383	432.637	281.994	108.439	56.4185	64.8807	61.7882	56.5663
Rimbp2	26.2422	-0.6853	0.164301	4.17099	3.03277e-05	ENSMUSG00000029420	RIMS binding protein 2 [Source:MGI Symbol;Acc:MGI:2443235]	24.0994	77.0188	45.8365	24.2904	6.90839	8.3418	11.6582	11.7846
A630007B06Rik	78.6162	-0.685011	0.171003	4.00583	6.17995e-05	NA	NA	128.807	150.234	67.7582	91.9564	52.9643	57.4657	36.1403	43.6032
Rapgef5	114.903	-0.681657	0.165128	4.12805	3.65856e-05	ENSMUSG00000041992	Rap guanine nucleotide exchange factor (GEF) 5 [Source:MGI Symbol;Acc:MGI:2444365]	170.357	202.531	100.641	147.477	74.8409	90.8329	57.1249	75.4217
Slc6a2	903.088	-0.680096	0.166766	4.07814	4.53972e-05	ENSMUSG00000055368	solute carrier family 6 (neurotransmitter transporter, noradrenalin), member 2 [Source:MGI Symbol;Acc:MGI:1270850]	551.792	2699.46	1740.79	723.506	472.073	370.747	279.796	386.536
Adcy9	196.008	-0.679056	0.138078	4.91792	8.74706e-07	ENSMUSG00000005580	adenylate cyclase 9 [Source:MGI Symbol;Acc:MGI:108450]	255.952	308.075	211.246	233.361	160.044	152.006	117.747	129.631
Esr1	116.959	-0.678982	0.165166	4.11091	3.94102e-05	ENSMUSG00000019768	estrogen receptor 1 (alpha) [Source:MGI Symbol;Acc:MGI:1352467]	186.978	194.924	108.612	140.537	56.4185	76.9299	72.2805	98.991
Ppp2r2b	50.6922	-0.673429	0.16982	3.96554	7.32309e-05	ENSMUSG00000024500	protein phosphatase 2, regulatory subunit B, beta [Source:MGI Symbol;Acc:MGI:1920180]	39.0576	126.463	99.6445	45.9782	27.6336	22.2448	24.4821	20.0339
Heg1	1260.66	-0.673075	0.124837	5.39163	6.98217e-08	ENSMUSG00000075254	HEG homolog 1 (zebrafish) [Source:MGI Symbol;Acc:MGI:1924696]	1814.93	1599.33	1298.37	1687.31	903.848	1095.56	798.583	887.384
Klf10	711.747	-0.664086	0.122371	5.42683	5.73639e-08	ENSMUSG00000037465	Kruppel-like factor 10 [Source:MGI Symbol;Acc:MGI:1101353]	1027.13	767.336	886.836	916.094	427.169	586.707	571.249	511.454
Syn2	479.71	-0.662898	0.172858	3.83493	0.000125601	ENSMUSG00000009394	synapsin II [Source:MGI Symbol;Acc:MGI:103020]	375.617	1159.09	839.007	396.453	254.459	293.817	259.977	259.262
Ngfr	615.801	-0.662773	0.172827	3.8349	0.000125618	ENSMUSG00000000120	nerve growth factor receptor (TNFR superfamily, member 16) [Source:MGI Symbol;Acc:MGI:97323]	524.369	1386.34	1182.78	468.457	275.184	327.184	360.237	401.856
Celf6	74.9796	-0.659695	0.166662	3.95827	7.54938e-05	ENSMUSG00000032297	CUGBP, Elav-like family member 6 [Source:MGI Symbol;Acc:MGI:1923433]	50.6917	211.089	146.477	63.3285	35.6933	26.8791	29.1454	36.5324
Lrp11	177.729	-0.655016	0.154021	4.25276	2.11148e-05	ENSMUSG00000019796	low density lipoprotein receptor-related protein 11 [Source:MGI Symbol;Acc:MGI:2442989]	184.485	290.96	265.054	186.515	101.323	139.03	116.582	137.88
Hook1	18.5836	-0.64704	0.17287	3.74292	0.000181895	ENSMUSG00000028572	hook homolog 1 (Drosophila) [Source:MGI Symbol;Acc:MGI:1925213]	26.5924	28.5255	19.9289	30.363	12.6654	8.3418	12.824	9.42771
Gabrb3	12.3092	-0.646667	0.168397	3.84013	0.000122972	ENSMUSG00000033676	gamma-aminobutyric acid (GABA) A receptor, subunit beta 3 [Source:MGI Symbol;Acc:MGI:95621]	14.1272	24.7221	21.9218	15.6152	5.75699	4.63433	8.16071	3.53539
Trim23	94.4497	-0.640958	0.159673	4.0142	5.9647e-05	ENSMUSG00000021712	tripartite motif-containing 23 [Source:MGI Symbol;Acc:MGI:1933161]	133.793	135.971	102.634	124.054	50.6615	93.6135	57.1249	57.7448
Rufy3	175.416	-0.638741	0.15776	4.04881	5.14797e-05	ENSMUSG00000029291	RUN and FYVE domain containing 3 [Source:MGI Symbol;Acc:MGI:106484]	170.357	311.879	249.111	184.78	105.929	131.615	124.742	124.917
Nudt12	99.8315	-0.635882	0.153833	4.13358	3.5716e-05	ENSMUSG00000024228	nudix (nucleoside diphosphate linked moiety X)-type motif 12 [Source:MGI Symbol;Acc:MGI:1915243]	164.54	108.397	112.598	130.994	55.2671	73.2225	68.7831	84.8494
Kif5a	303.335	-0.635254	0.172383	3.68514	0.000228575	ENSMUSG00000074657	kinesin family member 5A [Source:MGI Symbol;Acc:MGI:109564]	247.642	666.546	502.208	269.797	200.343	190.935	181.867	167.342
Fcer2a	13.3709	-0.635012	0.168812	3.76166	0.000168791	ENSMUSG00000005540	Fc receptor, IgE, low affinity II, alpha polypeptide [Source:MGI Symbol;Acc:MGI:95497]	14.9582	19.017	24.9111	23.4229	3.45419	8.3418	9.32652	3.53539
Trim56	117.809	-0.633688	0.168508	3.76058	0.000169523	ENSMUSG00000043279	tripartite motif-containing 56 [Source:MGI Symbol;Acc:MGI:2685298]	181.161	212.039	100.641	140.537	89.8091	91.7598	68.7831	57.7448
Fzd4	707.821	-0.631321	0.0848146	7.44354	9.80221e-14	ENSMUSG00000049791	frizzled homolog 4 (Drosophila) [Source:MGI Symbol;Acc:MGI:108520]	928.241	828.19	826.053	899.611	531.946	581.145	571.249	496.133
Zc3h6	104.414	-0.630478	0.15095	4.17673	2.95725e-05	ENSMUSG00000042851	zinc finger CCCH type containing 6 [Source:MGI Symbol;Acc:MGI:1926001]	127.145	150.234	126.548	134.465	62.1755	101.028	58.2908	75.4217
Mob1a	336.594	-0.629052	0.158405	3.97115	7.15261e-05	ENSMUSG00000043131	MOB kinase activator 1A [Source:MGI Symbol;Acc:MGI:2442631]	568.412	443.096	316.869	425.081	242.945	304.939	202.852	188.554
2016-09-03	67.7058	-0.628467	0.163383	3.84659	0.000119774	ENSMUSG00000022456	septin 3 [Source:MGI Symbol;Acc:MGI:1345148]	66.481	110.299	100.641	79.8112	47.2073	43.5627	58.2908	35.3539
Zfp808	44.7311	-0.627636	0.160949	3.89959	9.63539e-05	ENSMUSG00000074867	zinc finger protein 80 [Source:MGI Symbol;Acc:MGI:3704127]	52.3538	67.5103	51.8151	63.3285	25.3308	38.9284	31.477	27.1047
Klf9	1051.58	-0.627099	0.162894	3.84973	0.000118248	ENSMUSG00000033863	Kruppel-like factor 9 [Source:MGI Symbol;Acc:MGI:1333856]	1873.1	1573.66	964.559	1119.96	658.6	905.549	568.918	748.325
Ntrk1	318.498	-0.623344	0.168236	3.70518	0.000211244	ENSMUSG00000028072	neurotrophic tyrosine kinase, receptor, type 1 [Source:MGI Symbol;Acc:MGI:97383]	200.274	782.549	715.447	239.434	162.347	128.834	132.903	186.197
Ptprn2	115.885	-0.622545	0.168146	3.7024	0.000213565	ENSMUSG00000056553	protein tyrosine phosphatase, receptor type, N polypeptide 2 [Source:MGI Symbol;Acc:MGI:107418]	79.7772	318.535	211.246	96.294	69.0839	40.7821	54.7933	56.5663
Cadps	60.5508	-0.622153	0.162165	3.83654	0.000124781	ENSMUSG00000054423	Ca2+-dependent secretion activator [Source:MGI Symbol;Acc:MGI:1350922]	42.3816	182.563	111.602	52.0508	24.1794	17.6105	17.4872	36.5324
Peg3	93.9816	-0.619405	0.170992	3.62241	0.000291867	ENSMUSG00000002265	paternally expressed 3 [Source:MGI Symbol;Acc:MGI:104748]	119.666	248.172	74.7334	111.909	41.4503	75.0762	43.1352	37.7109
Slc2a3	182.993	-0.61836	0.137675	4.49145	7.07386e-06	ENSMUSG00000003153	solute carrier family 2 (facilitated glucose transporter), member 3 [Source:MGI Symbol;Acc:MGI:95757]	181.992	279.55	249.111	213.408	123.2	148.299	136.4	131.988
Sptbn2	59.4135	-0.616622	0.170131	3.6244	0.000289636	ENSMUSG00000067889	spectrin beta, non-erythrocytic 2 [Source:MGI Symbol;Acc:MGI:1313261]	53.1848	103.643	98.648	65.931	32.2391	45.4165	32.6428	43.6032
Atl1	72.0967	-0.615136	0.162711	3.78054	0.00015649	ENSMUSG00000021066	atlastin GTPase 1 [Source:MGI Symbol;Acc:MGI:1921241]	76.4531	126.463	104.627	70.2686	50.6615	46.3433	52.4617	49.4955
Gdap1	44.2056	-0.613949	0.17069	3.59688	0.000322062	ENSMUSG00000025777	ganglioside-induced differentiation-associated-protein 1 [Source:MGI Symbol;Acc:MGI:1338002]	39.0576	111.249	67.7582	43.3757	33.3905	21.3179	19.8189	17.677
Pacsin1	53.8836	-0.610379	0.171078	3.56785	0.000359925	ENSMUSG00000040276	protein kinase C and casein kinase substrate in neurons 1 [Source:MGI Symbol;Acc:MGI:1345181]	37.3955	127.414	90.6765	60.7259	26.4822	20.3911	33.8086	34.1755
St8sia1	32.5039	-0.608237	0.172907	3.5177	0.000435299	ENSMUSG00000030283	ST8 alpha-N-acetyl-neuraminide alpha-2,8-sialyltransferase 1 [Source:MGI Symbol;Acc:MGI:106011]	31.5785	67.5103	47.8293	35.568	13.8168	20.3911	24.4821	18.8554
Drp2	84.6072	-0.607128	0.17288	3.51184	0.000445009	ENSMUSG00000000223	dystrophin related protein 2 [Source:MGI Symbol;Acc:MGI:107432]	59.8329	173.055	138.506	100.632	58.7213	41.709	44.301	60.1017
Ptch1	96.4291	-0.605308	0.172585	3.5073	0.000452673	ENSMUSG00000021466	patched homolog 1 [Source:MGI Symbol;Acc:MGI:105373]	181.161	177.809	76.7262	96.294	49.5101	75.0762	58.2908	56.5663
2016-03-07	186.617	-0.604627	0.15586	3.87929	0.000104763	ENSMUSG00000026977	membrane-associated ring finger (C3HC4) 7 [Source:MGI Symbol;Acc:MGI:1931053]	274.234	234.86	205.268	245.506	89.8091	180.739	134.069	128.453
Add2	94.3993	-0.602943	0.169093	3.56576	0.000362805	ENSMUSG00000030000	adducin 2 (beta) [Source:MGI Symbol;Acc:MGI:87919]	70.636	253.877	165.41	74.6061	51.8129	42.6359	38.4719	57.7448
Chrm1	26.1228	-0.602751	0.170146	3.54255	0.000396285	ENSMUSG00000032773	cholinergic receptor, muscarinic 1, CNS [Source:MGI Symbol;Acc:MGI:88396]	22.4373	57.051	46.8329	28.6279	14.9682	12.0493	8.16071	18.8554
Cnot6	99.5786	-0.599864	0.1683	3.56425	0.000364894	ENSMUSG00000020362	CCR4-NOT transcription complex, subunit 6 [Source:MGI Symbol;Acc:MGI:2144529]	163.709	162.595	75.7298	126.657	56.4185	77.8568	62.954	70.7079
Ret	217.577	-0.597464	0.156814	3.81001	0.000138963	ENSMUSG00000030110	ret proto-oncogene [Source:MGI Symbol;Acc:MGI:97902]	212.739	351.814	292.955	260.254	111.686	168.69	150.39	192.09
Snap25	336.515	-0.596048	0.163121	3.65402	0.000258166	ENSMUSG00000027273	synaptosomal-associated protein 25 [Source:MGI Symbol;Acc:MGI:98331]	164.54	997.441	671.604	277.604	171.558	119.566	117.747	172.056
Rcor1	92.7724	-0.591435	0.169166	3.49617	0.000471987	ENSMUSG00000037896	REST corepressor 1 [Source:MGI Symbol;Acc:MGI:106340]	147.92	156.89	74.7334	113.644	61.0241	74.1493	45.4668	68.3509
Rtn1	332.185	-0.590538	0.169888	3.47605	0.000508848	ENSMUSG00000021087	reticulon 1 [Source:MGI Symbol;Acc:MGI:1933947]	205.26	818.681	655.661	276.737	224.523	143.664	159.717	173.234
Htr3b	61.8155	-0.589002	0.163869	3.59434	0.000325213	ENSMUSG00000008590	5-hydroxytryptamine (serotonin) receptor 3B [Source:MGI Symbol;Acc:MGI:1861899]	58.1708	157.841	132.527	36.4356	16.1196	32.4403	26.8137	34.1755
Nr2c2	132.572	-0.586096	0.170284	3.44186	0.000577724	ENSMUSG00000005893	nuclear receptor subfamily 2, group C, member 2 [Source:MGI Symbol;Acc:MGI:1352466]	199.443	249.123	98.648	160.49	101.323	99.1747	75.778	76.6002
Nr3c2	58.0029	-0.585928	0.172885	3.38912	0.000701186	ENSMUSG00000031618	nuclear receptor subfamily 3, group C, member 2 [Source:MGI Symbol;Acc:MGI:99459]	80.6082	122.66	67.7582	52.9183	42.6017	35.2209	18.653	43.6032
Nefl	110.217	-0.585771	0.163378	3.58537	0.000336598	ENSMUSG00000022055	neurofilament, light polypeptide [Source:MGI Symbol;Acc:MGI:97313]	73.1291	307.124	218.221	88.4863	55.2671	36.1478	31.477	71.8863
Dbndd1	24.6459	-0.585398	0.172644	3.39078	0.000696936	ENSMUSG00000031970	dysbindin (dystrobrevin binding protein 1) domain containing 1 [Source:MGI Symbol;Acc:MGI:1919435]	22.4373	41.8374	35.872	35.568	12.6654	19.4642	12.824	16.4985
Kif21a	147.532	-0.583842	0.164995	3.53854	0.000402351	ENSMUSG00000022629	kinesin family member 21A [Source:MGI Symbol;Acc:MGI:109188]	139.61	261.484	205.268	163.092	77.1437	126.054	90.9336	116.668
Sult4a1	207.705	-0.583487	0.165889	3.51733	0.000435916	ENSMUSG00000018865	sulfotransferase family 4A, member 1 [Source:MGI Symbol;Acc:MGI:1888971]	114.68	545.788	444.414	161.357	107.08	98.2479	76.9438	113.133
Ddc	365.401	-0.583452	0.169447	3.44327	0.000574724	ENSMUSG00000020182	dopa decarboxylase [Source:MGI Symbol;Acc:MGI:94876]	211.908	911.865	733.383	297.557	198.04	170.543	179.536	220.373
Chm	207.272	-0.582318	0.151384	3.84664	0.000119748	ENSMUSG00000025531	choroidermia (RAB escort protein 1) [Source:MGI Symbol;Acc:MGI:892979]	317.447	309.026	187.332	235.964	138.168	176.105	152.722	141.416
Prph	598.583	-0.580856	0.170105	3.4147	0.000638528	ENSMUSG00000023484	peripherin [Source:MGI Symbol;Acc:MGI:97774]	381.435	1465.26	1219.65	433.757	355.782	315.135	313.604	304.044
Mir143	30.5749	-0.580433	0.17041	3.4061	0.000658992	ENSMUSG00000065445	microRNA 143 [Source:MGI Symbol;Acc:MGI:2676828]	43.2126	36.1323	43.8436	40.7731	18.4224	30.5866	17.4872	14.1416
Eml5	104.967	-0.57956	0.155823	3.71935	0.000199735	ENSMUSG00000051166	echinoderm microtubule associated protein like 5 [Source:MGI Symbol;Acc:MGI:2442513]	102.214	178.76	131.531	122.319	81.7493	69.515	67.6173	86.0279
Fam13b	222.941	-0.578483	0.16803	3.44274	0.000575849	ENSMUSG00000036501	family with sequence similarity 13, member B [Source:MGI Symbol;Acc:MGI:2447834]	384.759	369.88	177.367	240.301	139.319	188.154	132.903	150.843
Slc18a2	311.013	-0.577426	0.16973	3.40203	0.000668877	ENSMUSG00000025094	solute carrier family 18 (vesicular monoamine), member 2 [Source:MGI Symbol;Acc:MGI:106677]	209.415	818.681	560.998	234.229	192.283	151.079	136.4	185.019
Ttbk1	18.7151	-0.577131	0.162564	3.55019	0.000384959	ENSMUSG00000015599	tau tubulin kinase 1 [Source:MGI Symbol;Acc:MGI:2147036]	23.2683	46.5916	32.8827	14.7477	4.60559	6.48807	6.99489	14.1416
Plp1	257.586	-0.576916	0.17262	3.34211	0.00083145	ENSMUSG00000031425	proteolipid protein (myelin) 1 [Source:MGI Symbol;Acc:MGI:97623]	211.908	607.593	316.869	268.062	194.586	152.006	134.069	175.591
Cntn3	15.909	-0.574954	0.167911	3.42416	0.000616693	ENSMUSG00000030075	contactin 3 [Source:MGI Symbol;Acc:MGI:99534]	15.7892	35.1814	29.8933	14.7477	6.90839	8.3418	8.16071	8.24925
Amph	43.739	-0.574863	0.168408	3.41351	0.000641323	ENSMUSG00000021314	amphiphysin [Source:MGI Symbol;Acc:MGI:103574]	28.2544	103.643	85.6943	42.5081	26.4822	17.6105	22.1505	23.5693
Kcna1	295.263	-0.573407	0.172188	3.33012	0.000868081	ENSMUSG00000047976	potassium voltage-gated channel, shaker-related subfamily, member 1 [Source:MGI Symbol;Acc:MGI:96654]	206.922	654.184	397.581	336.595	213.009	188.154	186.53	179.127
Mospd2	102.243	-0.572132	0.16564	3.45407	0.000552195	ENSMUSG00000061778	motile sperm domain containing 2 [Source:MGI Symbol;Acc:MGI:1924013]	150.413	129.316	112.598	139.67	40.2989	94.5404	83.9387	67.1725
Lysmd3	108.227	-0.571272	0.164431	3.47424	0.000512312	ENSMUSG00000035840	LysM, putative peptidoglycan-binding, domain containing 3 [Source:MGI Symbol;Acc:MGI:1915906]	159.554	185.416	89.68	125.789	64.4783	86.1986	79.2754	75.4217
Hpcal4	112.751	-0.571252	0.171394	3.33298	0.000859206	ENSMUSG00000046093	hippocalcin-like 4 [Source:MGI Symbol;Acc:MGI:2157521]	88.0873	270.041	204.271	84.1488	58.7213	63.0269	58.2908	75.4217
Rev1	162.041	-0.570544	0.13765	4.1449	3.39966e-05	ENSMUSG00000026082	REV1 homolog (S. cerevisiae) [Source:MGI Symbol;Acc:MGI:1929074]	246.811	185.416	169.396	202.998	119.745	130.688	137.566	103.705
Rest	40.384	-0.569482	0.169977	3.35034	0.000807123	ENSMUSG00000029249	RE1-silencing transcription factor [Source:MGI Symbol;Acc:MGI:104897]	72.2981	83.6748	34.8756	45.1107	13.8168	33.3672	12.824	27.1047
N28178	56.7065	-0.569261	0.172383	3.30231	0.000958934	ENSMUSG00000036062	expressed sequence N28178 [Source:MGI Symbol;Acc:MGI:2140712]	46.5367	128.365	88.6836	56.3884	29.9364	38.0015	23.3163	42.4247
Avil	200.819	-0.569111	0.170682	3.33433	0.000855045	ENSMUSG00000025432	advillin [Source:MGI Symbol;Acc:MGI:1333798]	185.316	378.438	332.813	170.9	117.443	116.785	142.229	162.628
Slc10a4	110.675	-0.567662	0.165219	3.43581	0.000590777	ENSMUSG00000029219	solute carrier family 10 (sodium/bile acid cotransporter family), member 4 [Source:MGI Symbol;Acc:MGI:3606480]	65.65	297.616	231.175	78.9437	54.1157	50.0508	52.4617	55.3878
Scg2	161.446	-0.567208	0.170816	3.32058	0.000898292	ENSMUSG00000050711	secretogranin II [Source:MGI Symbol;Acc:MGI:103033]	98.8904	380.34	310.891	140.537	85.2035	88.0523	82.7729	104.883
Arhgap5	163.854	-0.563924	0.171637	3.28556	0.00101781	ENSMUSG00000035133	Rho GTPase activating protein 5 [Source:MGI Symbol;Acc:MGI:1332637]	241.825	340.404	125.552	168.298	93.2633	114.005	104.923	122.56
Hcrtr1	57.8087	-0.562973	0.162732	3.4595	0.000541177	ENSMUSG00000028778	hypocretin (orexin) receptor 1 [Source:MGI Symbol;Acc:MGI:2385650]	37.3955	159.743	111.602	49.4482	39.1475	19.4642	26.8137	18.8554
2410066E13Rik	129.319	-0.562677	0.147315	3.81956	0.000133691	NA	NA	164.54	208.236	133.524	140.537	104.777	91.7598	83.9387	107.24
4930402H24Rik	467.75	-0.559932	0.125406	4.46496	8.00835e-06	ENSMUSG00000027309	RIKEN cDNA 4930402H24 gene [Source:MGI Symbol;Acc:MGI:1923029]	706.36	516.311	522.137	549.136	322.391	406.894	334.589	384.179
Zcchc18	153.799	-0.559251	0.171911	3.25314	0.00114136	ENSMUSG00000031428	zinc finger, CCHC domain containing 18 [Source:MGI Symbol;Acc:MGI:1914245]	118.835	367.979	258.079	124.922	119.745	77.8568	76.9438	86.0279
Btnl9	59.9366	-0.559172	0.162478	3.44153	0.000578435	ENSMUSG00000040283	butyrophilin-like 9 [Source:MGI Symbol;Acc:MGI:2442439]	69.805	61.8052	83.7014	91.9564	28.785	42.6359	50.1301	50.674
A830010M20Rik	75.1217	-0.557752	0.138744	4.02002	5.81935e-05	ENSMUSG00000044060	RIKEN cDNA A830010M20 gene [Source:MGI Symbol;Acc:MGI:2445097]	93.9044	96.0358	93.6658	89.3539	50.6615	69.515	53.6275	54.2094
Dbh	1149.64	-0.555896	0.167084	3.32705	0.00087771	ENSMUSG00000000889	dopamine beta hydroxylase [Source:MGI Symbol;Acc:MGI:94864]	631.569	3010.39	2357.59	836.283	694.293	482.897	568.918	615.158
Erbb3	42.7952	-0.554972	0.169788	3.26863	0.0010807	ENSMUSG00000018166	v-erb-b2 erythroblastic leukemia viral oncogene homolog 3 (avian) [Source:MGI Symbol;Acc:MGI:95411]	35.7335	111.249	55.8009	45.9782	26.4822	29.6597	23.3163	14.1416
Nrsn1	50.5717	-0.55469	0.157316	3.52595	0.000421969	ENSMUSG00000048978	neurensin 1 [Source:MGI Symbol;Acc:MGI:894662]	38.2266	152.136	102.634	32.098	24.1794	25.9523	10.4923	18.8554
Klf3	324.451	-0.553647	0.142939	3.87331	0.000107365	ENSMUSG00000029178	Kruppel-like factor 3 (basic) [Source:MGI Symbol;Acc:MGI:1342773]	506.917	413.62	294.948	394.718	251.005	262.303	259.977	212.124
Nefm	96.0809	-0.553588	0.162931	3.39769	0.000679585	ENSMUSG00000022054	neurofilament, medium polypeptide [Source:MGI Symbol;Acc:MGI:97314]	45.7057	257.68	204.271	83.2813	42.6017	38.9284	41.9693	54.2094
Sgpp2	78.5505	-0.553542	0.168081	3.29332	0.000990133	ENSMUSG00000032908	sphingosine-1-phosphate phosphotase 2 [Source:MGI Symbol;Acc:MGI:3589109]	63.1569	187.317	160.428	52.0508	36.8447	32.4403	43.1352	53.0309
Nefh	54.2752	-0.551109	0.166427	3.31142	0.000928221	ENSMUSG00000020396	neurofilament, heavy polypeptide [Source:MGI Symbol;Acc:MGI:97309]	42.3816	149.283	93.6658	39.0381	32.2391	21.3179	26.8137	29.4616
Tmod2	453.554	-0.551018	0.145245	3.79373	0.000148402	ENSMUSG00000032186	tropomodulin 2 [Source:MGI Symbol;Acc:MGI:1355335]	525.2	761.63	500.215	468.457	347.722	394.845	336.921	293.438
Doc2b	125.671	-0.550965	0.170678	3.22809	0.00124619	ENSMUSG00000020848	double C2, beta [Source:MGI Symbol;Acc:MGI:1100497]	99.7215	226.302	210.25	127.524	73.6895	103.809	83.9387	80.1356
Gatad2b	100.267	-0.549691	0.155788	3.52844	0.00041801	ENSMUSG00000042390	GATA zinc finger domain containing 2B [Source:MGI Symbol;Acc:MGI:2443225]	127.145	162.595	93.6658	121.452	88.6577	62.1001	72.2805	74.2433
Sorcs1	23.6078	-0.549302	0.165641	3.31622	0.000912451	ENSMUSG00000043531	sortilin-related VPS10 domain containing receptor 1 [Source:MGI Symbol;Acc:MGI:1929666]	19.9443	60.8544	31.8862	29.4954	19.5738	8.3418	8.16071	10.6062
Svop	40.3013	-0.548582	0.172022	3.18903	0.00142752	ENSMUSG00000042078	SV2 related protein [Source:MGI Symbol;Acc:MGI:1915916]	31.5785	86.5273	70.7476	38.1706	24.1794	27.806	18.653	24.7478
Nsg2	233.003	-0.548553	0.166452	3.29557	0.000982218	ENSMUSG00000020297	neuron specific gene family member 2 [Source:MGI Symbol;Acc:MGI:1202070]	146.258	637.069	451.389	153.55	127.805	102.882	113.084	131.988
Ap3b2	55.7051	-0.547383	0.167917	3.25984	0.00111473	ENSMUSG00000062444	adaptor-related protein complex 3, beta 2 subunit [Source:MGI Symbol;Acc:MGI:1100869]	39.0576	130.266	114.591	44.2432	32.2391	32.4403	20.9847	31.8185
Cdk5r2	38.7469	-0.547143	0.154131	3.54986	0.000385441	ENSMUSG00000090071	cyclin-dependent kinase 5, regulatory subunit 2 (p39) [Source:MGI Symbol;Acc:MGI:1330828]	19.1133	103.643	101.637	29.4954	16.1196	12.9761	10.4923	16.4985
Mdm4	233.549	-0.546734	0.152936	3.57493	0.000350321	ENSMUSG00000054387	transformed mouse 3T3 cell double minute 4 [Source:MGI Symbol;Acc:MGI:107934]	311.63	363.225	230.179	266.327	163.499	221.521	134.069	177.948
D830031N03Rik	54.4645	-0.546218	0.15753	3.4674	0.000525523	NA	NA	97.2284	168.3	31.8862	50.3158	16.1196	34.2941	12.824	24.7478
Phox2a	54.7072	-0.546203	0.167894	3.25326	0.00114091	ENSMUSG00000007946	paired-like homeobox 2a [Source:MGI Symbol;Acc:MGI:106633]	38.2266	139.775	94.6623	49.4482	36.8447	30.5866	18.653	29.4616
Zkscan7	35.9808	-0.540808	0.168199	3.21528	0.00130317	ENSMUSG00000063488	zinc finger with KRAB and SCAN domains 7 [Source:MGI Symbol;Acc:MGI:3040678]	52.3538	37.0831	52.8116	45.1107	20.7252	35.2209	22.1505	22.3908
Kif13b	204.051	-0.539999	0.149564	3.61049	0.000305616	ENSMUSG00000060012	kinesin family member 13B [Source:MGI Symbol;Acc:MGI:1098265]	266.755	307.124	210.25	232.494	164.65	195.569	123.576	131.988
Rps6ka5	79.9414	-0.539256	0.141912	3.79994	0.00014473	ENSMUSG00000021180	ribosomal protein S6 kinase, polypeptide 5 [Source:MGI Symbol;Acc:MGI:1920336]	88.0873	110.299	88.6836	107.572	51.8129	63.0269	69.9489	60.1017
Pcsk1	22.4972	-0.538123	0.165125	3.25888	0.00111853	ENSMUSG00000021587	proprotein convertase subtilisin/kexin type 1 [Source:MGI Symbol;Acc:MGI:97511]	13.2962	50.395	45.8365	26.0254	10.3626	12.9761	11.6582	9.42771
Mcm8	66.0933	-0.537478	0.151579	3.54585	0.000391343	ENSMUSG00000027353	minichromosome maintenance deficient 8 (S. cerevisiae) [Source:MGI Symbol;Acc:MGI:1913884]	71.467	71.3137	86.6907	100.632	48.3587	56.5389	48.9642	44.7816
Zdhhc2	141.968	-0.536395	0.1264	4.24363	2.19931e-05	ENSMUSG00000039470	zinc finger, DHHC domain containing 2 [Source:MGI Symbol;Acc:MGI:1923452]	155.399	174.005	200.285	163.092	109.383	126.054	97.9285	109.597
Lrrn3	23.7076	-0.536046	0.1695	3.16252	0.0015641	ENSMUSG00000036295	leucine rich repeat protein 3, neuronal [Source:MGI Symbol;Acc:MGI:106036]	17.4513	53.2476	36.8685	29.4954	10.3626	12.9761	18.653	10.6062
Lrch3	355.415	-0.535292	0.139713	3.83138	0.000127425	ENSMUSG00000022801	leucine-rich repeats and calponin homology (CH) domain containing 3 [Source:MGI Symbol;Acc:MGI:1917394]	499.438	512.508	317.866	418.141	280.941	302.159	250.65	261.619
Atf7	73.6371	-0.534886	0.162322	3.29522	0.00098343	ENSMUSG00000099083	activating transcription factor 7 [Source:MGI Symbol;Acc:MGI:2443472]	107.201	106.495	58.7902	101.499	56.4185	60.2463	50.1301	48.317
Arhgap32	412.455	-0.534114	0.0993536	5.37589	7.62066e-08	ENSMUSG00000041444	Rho GTPase activating protein 32 [Source:MGI Symbol;Acc:MGI:2450166]	525.2	529.623	448.4	478.867	336.208	361.478	326.428	293.438
Klhl24	717.27	-0.533843	0.117201	4.55495	5.23977e-06	ENSMUSG00000062901	kelch-like 24 [Source:MGI Symbol;Acc:MGI:1923035]	912.451	887.143	773.241	900.479	540.006	691.442	553.762	479.635
Tmem179	409.209	-0.531922	0.158031	3.36593	0.000762851	ENSMUSG00000054013	transmembrane protein 179 [Source:MGI Symbol;Acc:MGI:2144891]	368.969	455.457	666.622	566.486	224.523	340.16	347.413	304.044
Cyp2j9	123.497	-0.529507	0.127104	4.16593	3.10081e-05	ENSMUSG00000015224	cytochrome P450, family 2, subfamily j, polypeptide 9 [Source:MGI Symbol;Acc:MGI:1921769]	132.131	167.35	161.424	140.537	100.172	104.736	95.5968	86.0279
Entpd3	62.9341	-0.528939	0.166896	3.16927	0.00152823	ENSMUSG00000041608	ectonucleoside triphosphate diphosphohydrolase 3 [Source:MGI Symbol;Acc:MGI:1321386]	46.5367	135.971	138.506	49.4482	20.7252	45.4165	27.9796	38.8893
Rit2	80.1005	-0.528809	0.162605	3.2521	0.00114556	ENSMUSG00000057455	Ras-like without CAAX 2 [Source:MGI Symbol;Acc:MGI:108054]	49.0297	217.745	161.424	58.9909	48.3587	27.806	30.3112	47.1386
Cntn1	40.4665	-0.52834	0.164638	3.20909	0.00133154	ENSMUSG00000055022	contactin 1 [Source:MGI Symbol;Acc:MGI:105980]	26.5924	111.249	64.7689	39.9056	26.4822	14.8299	15.1556	24.7478
Phox2b	39.1185	-0.526666	0.151594	3.47419	0.000512397	ENSMUSG00000012520	paired-like homeobox 2b [Source:MGI Symbol;Acc:MGI:1100882]	24.9304	124.561	78.7191	29.4954	19.5738	11.1224	18.653	5.89232
Ctnnd2	38.0171	-0.526173	0.172907	3.0431	0.00234156	ENSMUSG00000022240	catenin (cadherin associated protein), delta 2 [Source:MGI Symbol;Acc:MGI:1195966]	33.2405	73.2154	57.7938	41.6406	28.785	29.6597	24.4821	15.32
Lyst	316.484	-0.525952	0.15433	3.40798	0.000654463	ENSMUSG00000019726	lysosomal trafficking regulator [Source:MGI Symbol;Acc:MGI:107448]	497.776	443.096	308.898	327.92	284.395	249.327	240.158	180.305
Nrip1	49.4593	-0.525863	0.171384	3.06834	0.00215254	ENSMUSG00000048490	nuclear receptor interacting protein 1 [Source:MGI Symbol;Acc:MGI:1315213]	80.6082	105.544	43.8436	47.7132	19.5738	36.1478	19.8189	42.4247
Gap43	214.025	-0.524359	0.166155	3.15584	0.00160039	ENSMUSG00000047261	growth associated protein 43 [Source:MGI Symbol;Acc:MGI:95639]	121.328	580.018	403.56	157.02	120.897	88.9792	109.587	130.81
Rasgef1c	69.5818	-0.524128	0.154843	3.3849	0.000712054	ENSMUSG00000020374	RasGEF domain family, member 1C [Source:MGI Symbol;Acc:MGI:1921813]	66.481	95.085	93.6658	91.9564	41.4503	51.9045	51.2959	64.8155
Cacna1b	14.8588	-0.524114	0.155168	3.37773	0.000730873	ENSMUSG00000004113	calcium channel, voltage-dependent, N type, alpha 1B subunit [Source:MGI Symbol;Acc:MGI:88296]	10.8032	38.034	34.8756	12.1452	6.90839	5.5612	5.82908	4.71386
Syt9	71.9354	-0.523581	0.16908	3.09664	0.00195726	ENSMUSG00000062542	synaptotagmin IX [Source:MGI Symbol;Acc:MGI:1926373]	54.8468	164.497	132.527	61.5934	61.0241	25.9523	34.9745	40.0678
Esyt3	41.9963	-0.52338	0.158532	3.30141	0.000961985	ENSMUSG00000037681	extended synaptotagmin-like protein 3 [Source:MGI Symbol;Acc:MGI:1098699]	48.1987	57.051	58.7902	46.8457	37.9961	29.6597	29.1454	28.2831
Hmbox1	88.0389	-0.522095	0.149856	3.48398	0.000494015	ENSMUSG00000021972	homeobox containing 1 [Source:MGI Symbol;Acc:MGI:2445066]	108.032	125.512	92.6694	110.174	77.1437	80.6374	58.2908	51.8524
Chgb	148.805	-0.521802	0.163422	3.19298	0.00140813	ENSMUSG00000027350	chromogranin B [Source:MGI Symbol;Acc:MGI:88395]	86.4253	408.865	296.941	103.234	81.7493	67.6613	52.4617	93.0987
Snap91	51.71	-0.52111	0.158889	3.27971	0.00103916	ENSMUSG00000033419	synaptosomal-associated protein 91 [Source:MGI Symbol;Acc:MGI:109132]	24.9304	136.922	104.627	55.5208	20.7252	15.7567	17.4872	37.7109
Stmn2	596.583	-0.519243	0.170768	3.04064	0.00236079	ENSMUSG00000027500	stathmin-like 2 [Source:MGI Symbol;Acc:MGI:98241]	363.983	1431.03	1101.07	462.384	426.017	314.208	335.755	338.219
Mfsd4	59.507	-0.51602	0.172899	2.98452	0.00284028	ENSMUSG00000059149	major facilitator superfamily domain containing 4 [Source:MGI Symbol;Acc:MGI:2442786]	97.2284	77.9697	64.7689	79.8112	37.9961	52.8314	50.1301	15.32
Wdfy2	54.619	-0.515036	0.151561	3.39821	0.000678278	ENSMUSG00000014547	WD repeat and FYVE domain containing 2 [Source:MGI Symbol;Acc:MGI:2442811]	71.467	62.7561	63.7725	72.8711	36.8447	51.9045	40.8035	36.5324
Snph	31.6596	-0.514883	0.160394	3.21011	0.00132684	ENSMUSG00000027457	syntaphilin [Source:MGI Symbol;Acc:MGI:2139270]	22.4373	77.0188	71.744	23.4229	18.4224	12.0493	9.32652	18.8554
Ern1	118.214	-0.514832	0.156388	3.29203	0.000994681	ENSMUSG00000020715	endoplasmic reticulum (ER) to nucleus signalling 1 [Source:MGI Symbol;Acc:MGI:1930134]	142.934	183.514	118.577	144.875	80.5979	120.493	76.9438	77.7786
Tmem255a	15.7826	-0.514026	0.167231	3.07374	0.00211392	ENSMUSG00000036502	transmembrane protein 255A [Source:MGI Symbol;Acc:MGI:3045722]	11.6342	36.1323	21.9218	22.5553	6.90839	8.3418	8.16071	10.6062
Strn	118.463	-0.513161	0.150995	3.39853	0.0006775	ENSMUSG00000024077	striatin, calmodulin binding protein [Source:MGI Symbol;Acc:MGI:1333757]	172.02	146.431	100.641	165.695	89.8091	92.6867	97.9285	82.4925
Fam134b	254.566	-0.512671	0.128847	3.97892	6.92296e-05	ENSMUSG00000022270	family with sequence similarity 134, member B [Source:MGI Symbol;Acc:MGI:1913520]	271.741	279.55	333.809	347.873	163.499	226.155	193.525	220.373
Tmem130	59.4264	-0.51131	0.16507	3.09754	0.00195135	ENSMUSG00000043388	transmembrane protein 130 [Source:MGI Symbol;Acc:MGI:3607706]	39.0576	150.234	119.573	42.5081	36.8447	25.0254	26.8137	35.3539
Tenm2	12.6935	-0.51055	0.16041	3.18278	0.00145869	ENSMUSG00000049336	teneurin transmembrane protein 2 [Source:MGI Symbol;Acc:MGI:1345184]	16.6202	34.2306	15.9431	11.2777	8.05979	3.70747	6.99489	4.71386
Clcn6	129.49	-0.509751	0.131463	3.87752	0.000105525	ENSMUSG00000029016	chloride channel 6 [Source:MGI Symbol;Acc:MGI:1347049]	149.582	191.121	152.456	134.465	108.231	101.955	96.7627	101.348
Ppp2r2c	81.8513	-0.509027	0.161734	3.14732	0.00164774	ENSMUSG00000029120	protein phosphatase 2, regulatory subunit B, gamma [Source:MGI Symbol;Acc:MGI:2442660]	45.7057	235.811	151.46	62.4609	50.6615	32.4403	30.3112	45.9601
Snhg11	383.013	-0.507323	0.172801	2.93587	0.0033261	ENSMUSG00000044349	small nucleolar RNA host gene 11 [Source:MGI Symbol;Acc:MGI:2441845]	245.98	682.71	592.885	514.435	204.949	332.745	311.273	179.127
Stard4	66.8603	-0.505798	0.168997	2.99295	0.00276297	ENSMUSG00000024378	StAR-related lipid transfer (START) domain containing 4 [Source:MGI Symbol;Acc:MGI:2156764]	100.552	118.856	55.8009	67.666	49.5101	46.3433	44.301	51.8524
C78339	116.34	-0.505275	0.171729	2.94228	0.00325806	ENSMUSG00000069237	expressed sequence C78339 [Source:MGI Symbol;Acc:MGI:2145496]	206.922	177.809	90.6765	131.862	55.2671	94.5404	71.1147	102.526
Cnksr2	14.2343	-0.505236	0.149986	3.36856	0.000755627	ENSMUSG00000025658	connector enhancer of kinase suppressor of Ras 2 [Source:MGI Symbol;Acc:MGI:2661175]	9.97215	49.4442	19.9289	14.7477	5.75699	4.63433	3.49745	5.89232
Mapk8ip2	73.2642	-0.504237	0.16552	3.04639	0.0023161	ENSMUSG00000022619	mitogen-activated protein kinase 8 interacting protein 2 [Source:MGI Symbol;Acc:MGI:1926555]	43.2126	202.531	122.563	61.5934	39.1475	40.7821	29.1454	47.1386
Kif5c	194.027	-0.504138	0.172161	2.9283	0.00340822	ENSMUSG00000026764	kinesin family member 5C [Source:MGI Symbol;Acc:MGI:1098269]	168.695	406.964	280.997	160.49	149.682	111.224	146.893	127.274
Miat	66.7258	-0.503484	0.170848	2.94698	0.00320899	ENSMUSG00000097767	myocardial infarction associated transcript (non-protein coding) [Source:MGI Symbol;Acc:MGI:2444886]	44.8747	150.234	114.591	63.3285	48.3587	49.1239	31.477	31.8185
Eml6	37.4497	-0.50255	0.169962	2.95683	0.00310815	ENSMUSG00000044072	echinoderm microtubule associated protein like 6 [Source:MGI Symbol;Acc:MGI:2442895]	52.3538	59.9035	44.84	36.4356	20.7252	36.1478	27.9796	21.2124
Sprtn	95.9558	-0.502181	0.157066	3.19727	0.00138737	ENSMUSG00000031986	SprT-like N-terminal domain [Source:MGI Symbol;Acc:MGI:2685351]	142.103	132.168	79.7156	122.319	78.2951	80.6374	69.9489	62.4586
Egr1	2120.12	-0.501797	0.139448	3.59844	0.00032013	ENSMUSG00000038418	early growth response 1 [Source:MGI Symbol;Acc:MGI:95295]	2901.06	2726.09	2756.17	1922.41	2048.34	1676.7	1473.59	1456.58
Crmp1	66.2233	-0.501759	0.171724	2.92188	0.00347924	ENSMUSG00000029121	collapsin response mediator protein 1 [Source:MGI Symbol;Acc:MGI:107793]	52.3538	147.382	113.595	52.0508	40.2989	31.5135	46.6326	45.9601
Siah1b	54.7953	-0.499148	0.159101	3.13731	0.00170507	ENSMUSG00000040749	seven in absentia 1B [Source:MGI Symbol;Acc:MGI:108063]	89.7493	59.9035	65.7654	57.2559	37.9961	44.4896	43.1352	40.0678
C130083M11Rik	35.0003	-0.499015	0.171547	2.90891	0.00362695	NA	NA	62.3259	44.6899	40.8542	33.833	32.2391	20.3911	26.8137	18.8554
Slc26a2	59.3149	-0.498264	0.152227	3.27316	0.00106351	ENSMUSG00000034320	solute carrier family 26 (sulfate transporter), member 2 [Source:MGI Symbol;Acc:MGI:892977]	84.7632	70.3629	62.776	73.7386	35.6933	46.3433	46.6326	54.2094
Nrcam	53.5552	-0.498034	0.170649	2.91847	0.00351759	ENSMUSG00000020598	neuronal cell adhesion molecule [Source:MGI Symbol;Acc:MGI:104750]	44.8747	129.316	80.712	44.2432	29.9364	32.4403	23.3163	43.6032
Trip11	136.235	-0.49802	0.168624	2.95343	0.00314259	ENSMUSG00000021188	thyroid hormone receptor interactor 11 [Source:MGI Symbol;Acc:MGI:1924393]	217.725	230.106	118.577	129.259	78.2951	121.42	103.758	90.7418
Pgm2l1	233.786	-0.497554	0.144187	3.45077	0.000558992	ENSMUSG00000030729	phosphoglucomutase 2-like 1 [Source:MGI Symbol;Acc:MGI:1918224]	231.852	367.028	279.005	262.856	154.287	213.179	190.028	172.056
Vwa7	28.5238	-0.497272	0.172685	2.87964	0.00398124	ENSMUSG00000007030	von Willebrand factor A domain containing 7 [Source:MGI Symbol;Acc:MGI:1306798]	26.5924	50.395	41.8507	32.098	14.9682	21.3179	25.6479	15.32
Pkd2l2	118.961	-0.496934	0.114997	4.32127	1.55136e-05	ENSMUSG00000014503	polycystic kidney disease 2-like 2 [Source:MGI Symbol;Acc:MGI:1858231]	144.596	139.775	144.484	139.67	97.8688	95.4673	100.26	89.5633
Nmnat2	128.451	-0.496144	0.170688	2.90672	0.00365238	ENSMUSG00000042751	nicotinamide nucleotide adenylyltransferase 2 [Source:MGI Symbol;Acc:MGI:2444155]	118.835	251.024	182.349	110.174	105.929	74.1493	96.7627	88.3848
Odf2l	105.758	-0.495455	0.12937	3.82974	0.000128277	ENSMUSG00000028256	outer dense fiber of sperm tails 2-like [Source:MGI Symbol;Acc:MGI:1098600]	138.779	116.954	118.577	135.332	77.1437	96.3941	85.1045	77.7786
Tbl1x	369.759	-0.49364	0.158181	3.12074	0.00180399	ENSMUSG00000025246	transducin (beta)-like 1 X-linked [Source:MGI Symbol;Acc:MGI:1336172]	545.144	580.018	326.834	380.838	277.487	302.159	220.339	325.256
Ina	18.1153	-0.4934	0.145195	3.39819	0.000678337	ENSMUSG00000034336	internexin neuronal intermediate filament protein, alpha [Source:MGI Symbol;Acc:MGI:96568]	10.8032	62.7561	31.8862	17.3503	2.3028	9.26867	4.66326	5.89232
Slc29a4	65.4756	-0.492784	0.171573	2.87216	0.00407678	ENSMUSG00000050822	solute carrier family 29 (nucleoside transporters), member 4 [Source:MGI Symbol;Acc:MGI:2385330]	54.0158	138.824	114.591	52.9183	31.0878	31.5135	45.4668	55.3878
Mef2a	289.607	-0.492052	0.172802	2.84749	0.00440657	ENSMUSG00000030557	myocyte enhancer factor 2A [Source:MGI Symbol;Acc:MGI:99532]	487.804	566.706	183.346	290.617	187.678	237.278	174.872	188.554
Klf11	371.201	-0.491515	0.109858	4.47409	7.67379e-06	ENSMUSG00000020653	Kruppel-like factor 11 [Source:MGI Symbol;Acc:MGI:2653368]	411.351	426.931	502.208	426.816	343.117	297.524	259.977	301.687
Nrip3	70.5408	-0.491418	0.166185	2.95705	0.00310599	ENSMUSG00000034825	nuclear receptor interacting protein 3 [Source:MGI Symbol;Acc:MGI:1925843]	41.5506	188.268	122.563	56.3884	35.6933	38.9284	34.9745	45.9601
Rassf8	187.478	-0.489247	0.160444	3.04933	0.0022935	ENSMUSG00000030259	Ras association (RalGDS/AF-6) domain family (N-terminal) member 8 [Source:MGI Symbol;Acc:MGI:1918573]	280.051	285.255	157.438	209.071	165.801	158.494	129.405	114.311
Hand1	50.4869	-0.48901	0.164512	2.97249	0.00295395	ENSMUSG00000037335	heart and neural crest derivatives expressed transcript 1 [Source:MGI Symbol;Acc:MGI:103577]	39.8886	127.414	92.6694	36.4356	23.028	39.8553	16.3214	28.2831
Tubb3	1044.48	-0.488833	0.172474	2.83424	0.00459355	ENSMUSG00000062380	tubulin, beta 3 class III [Source:MGI Symbol;Acc:MGI:107813]	708.022	2031.01	1787.62	935.179	626.361	724.81	737.961	804.891
Zfp81	31.9499	-0.488648	0.165529	2.95203	0.00315688	ENSMUSG00000003929	zinc finger protein 81 [Source:MGI Symbol;Acc:MGI:1890752]	44.8747	46.5916	33.8791	35.568	24.1794	25.9523	20.9847	23.5693
Ipo7	639.645	-0.488279	0.143878	3.39369	0.000689571	ENSMUSG00000066232	importin 7 [Source:MGI Symbol;Acc:MGI:2152414]	949.016	891.897	553.027	713.096	491.647	544.071	451.17	523.238
Ank3	158.205	-0.487971	0.168605	2.89416	0.00380175	ENSMUSG00000069601	ankyrin 3, epithelial [Source:MGI Symbol;Acc:MGI:88026]	120.497	304.272	198.293	181.31	118.594	113.078	127.074	102.526
L1cam	355.47	-0.48784	0.169193	2.88333	0.0039349	ENSMUSG00000031391	L1 cell adhesion molecule [Source:MGI Symbol;Acc:MGI:96721]	286.699	670.349	543.062	311.437	274.033	257.669	248.319	252.191
Gatm	247.575	-0.486951	0.131955	3.69029	0.000223996	ENSMUSG00000027199	glycine amidinotransferase (L-arginine:glycine amidinotransferase) [Source:MGI Symbol;Acc:MGI:1914342]	255.952	293.813	294.948	347.005	171.558	235.424	209.847	172.056
Mib1	79.1798	-0.486549	0.17084	2.84799	0.0043997	ENSMUSG00000024294	mindbomb homolog 1 (Drosophila) [Source:MGI Symbol;Acc:MGI:2443157]	113.018	153.087	71.744	69.401	50.6615	63.0269	58.2908	54.2094
Usp34	511.469	-0.486428	0.154832	3.14165	0.00167996	ENSMUSG00000056342	ubiquitin specific peptidase 34 [Source:MGI Symbol;Acc:MGI:109473]	765.362	779.697	423.489	546.533	364.993	444.896	362.569	404.213
Slc25a30	69.2276	-0.484801	0.172277	2.81407	0.00489185	ENSMUSG00000022003	solute carrier family 25, member 30 [Source:MGI Symbol;Acc:MGI:1914804]	122.159	62.7561	78.7191	97.1615	34.5419	69.515	54.7933	34.1755
Mir568	16.9512	-0.484759	0.168861	2.87075	0.00409498	ENSMUSG00000076372	microRNA 568 [Source:MGI Symbol;Acc:MGI:3718548]	22.4373	38.034	18.9325	16.4827	12.6654	8.3418	12.824	5.89232
Zbtb38	189.985	-0.484448	0.166889	2.90282	0.00369822	ENSMUSG00000040433	zinc finger and BTB domain containing 38 [Source:MGI Symbol;Acc:MGI:2442866]	404.703	412.669	121.566	150.08	100.172	112.151	60.6224	157.914
Cpeb4	40.2459	-0.483686	0.162984	2.96769	0.00300048	ENSMUSG00000020300	cytoplasmic polyadenylation element binding protein 4 [Source:MGI Symbol;Acc:MGI:1914829]	56.5088	119.807	28.8969	32.9655	17.271	27.806	16.3214	22.3908
Scg5	59.2921	-0.483124	0.169819	2.84494	0.00444204	ENSMUSG00000023236	secretogranin V [Source:MGI Symbol;Acc:MGI:98289]	40.7196	135.971	109.609	45.1107	34.5419	33.3672	37.3061	37.7109
Foxo6	105.891	-0.482016	0.169614	2.84185	0.00448532	ENSMUSG00000052135	forkhead box O6 [Source:MGI Symbol;Acc:MGI:2676586]	86.4253	191.121	162.421	99.764	82.9007	73.2225	68.7831	82.4925
Rab3b	247.171	-0.481976	0.16393	2.94013	0.00328075	ENSMUSG00000003411	RAB3B, member RAS oncogene family [Source:MGI Symbol;Acc:MGI:1917158]	118.004	619.003	531.105	179.575	141.622	115.858	110.752	161.45
Zfp800	91.7704	-0.481615	0.131299	3.66807	0.000244387	ENSMUSG00000039841	zinc finger protein 800 [Source:MGI Symbol;Acc:MGI:1889334]	116.342	118.856	97.6516	107.572	75.9923	76.0031	78.1096	63.6371
Omg	14.2224	-0.481113	0.152511	3.15461	0.00160711	ENSMUSG00000049612	oligodendrocyte myelin glycoprotein [Source:MGI Symbol;Acc:MGI:106586]	6.6481	35.1814	30.8898	18.2178	3.45419	6.48807	5.82908	7.07079
Chd5	166.333	-0.480561	0.171947	2.79482	0.00519292	ENSMUSG00000005045	chromodomain helicase DNA binding protein 5 [Source:MGI Symbol;Acc:MGI:3036258]	123.821	384.143	262.065	134.465	147.379	98.2479	86.2703	94.2771
Gm15446	24.0028	-0.479893	0.17059	2.81313	0.00490614	ENSMUSG00000090015	predicted gene 15446 [Source:MGI Symbol;Acc:MGI:3709333]	32.4095	31.378	26.904	32.098	24.1794	15.7567	15.1556	14.1416
Cplx1	167.047	-0.478019	0.158643	3.01317	0.00258532	ENSMUSG00000033615	complexin 1 [Source:MGI Symbol;Acc:MGI:104727]	73.9601	447.85	361.709	130.127	118.594	52.8314	66.4515	84.8494
Gm13152	38.8192	-0.475759	0.17282	2.75292	0.00590668	ENSMUSG00000078496	predicted gene 13152 [Source:MGI Symbol;Acc:MGI:3701121]	59.8329	71.3137	28.8969	46.8457	19.5738	32.4403	18.653	32.997
Ankrd26	41.972	-0.475755	0.167473	2.84078	0.00450029	ENSMUSG00000007827	ankyrin repeat domain 26 [Source:MGI Symbol;Acc:MGI:1917887]	44.8747	74.1663	42.8471	49.4482	34.5419	27.806	33.8086	28.2831
Zfp712	35.7469	-0.475247	0.169005	2.81202	0.00492314	ENSMUSG00000090641	zinc finger protein 712 [Source:MGI Symbol;Acc:MGI:1925501]	47.3677	61.8052	33.8791	38.1706	23.028	27.806	26.8137	27.1047
Syngr3	199.759	-0.4752	0.172293	2.75809	0.00581397	ENSMUSG00000007021	synaptogyrin 3 [Source:MGI Symbol;Acc:MGI:1341881]	157.061	448.801	335.802	135.332	130.108	117.712	122.411	150.843
D130017N08Rik	35.4508	-0.474382	0.164069	2.89135	0.00383587	ENSMUSG00000097287	RIKEN cDNA D130017N08 gene [Source:MGI Symbol;Acc:MGI:2443273]	38.2266	49.4442	38.8613	50.3158	29.9364	28.7329	20.9847	27.1047
Cnot6l	153.321	-0.474269	0.144732	3.27688	0.00104961	ENSMUSG00000034724	CCR4-NOT transcription complex, subunit 6-like [Source:MGI Symbol;Acc:MGI:2443154]	177.006	200.629	143.488	221.216	115.14	146.445	116.582	106.062
Sntb1	69.3286	-0.473735	0.170556	2.77759	0.00547633	ENSMUSG00000060429	syntrophin, basic 1 [Source:MGI Symbol;Acc:MGI:101781]	108.032	147.382	55.8009	71.1361	48.3587	46.3433	18.653	58.9232
Ston1	246.412	-0.473622	0.166435	2.84569	0.0044315	ENSMUSG00000033855	stonin 1 [Source:MGI Symbol;Acc:MGI:1924307]	387.252	391.75	205.268	250.711	237.188	187.227	144.561	167.342
Fos	596.473	-0.473409	0.127112	3.72434	0.000195824	ENSMUSG00000021250	FBJ osteosarcoma oncogene [Source:MGI Symbol;Acc:MGI:95574]	717.994	768.286	797.156	563.016	565.337	423.578	476.818	459.601
Xrn1	52.4104	-0.473287	0.167188	2.83087	0.00464217	ENSMUSG00000032410	5'-3' exoribonuclease 1 [Source:MGI Symbol;Acc:MGI:891964]	73.1291	82.7239	41.8507	65.931	35.6933	47.2702	34.9745	37.7109
A730017C20Rik	77.3137	-0.473224	0.166135	2.84843	0.00439352	ENSMUSG00000050875	RIKEN cDNA A730017C20 gene [Source:MGI Symbol;Acc:MGI:2442934]	45.7057	179.711	157.438	60.7259	57.5699	48.1971	33.8086	35.3539
Dzank1	63.5566	-0.473132	0.172049	2.74999	0.00595972	ENSMUSG00000037259	double zinc ribbon and ankyrin repeat domains 1 [Source:MGI Symbol;Acc:MGI:2139080]	58.1708	130.266	78.7191	61.5934	49.5101	52.8314	38.4719	38.8893
Prdm10	24.5021	-0.472693	0.17287	2.73438	0.00624977	ENSMUSG00000042496	PR domain containing 10 [Source:MGI Symbol;Acc:MGI:2682952]	38.2266	42.7882	20.9253	26.8929	18.4224	19.4642	15.1556	14.1416
Haus2	173.544	-0.471585	0.125315	3.76319	0.00016776	ENSMUSG00000027285	HAUS augmin-like complex, subunit 2 [Source:MGI Symbol;Acc:MGI:1913546]	239.331	199.678	183.346	204.733	117.443	156.64	142.229	144.951
Plcb4	699.774	-0.470961	0.170374	2.76428	0.00570493	ENSMUSG00000039943	phospholipase C, beta 4 [Source:MGI Symbol;Acc:MGI:107464]	1173.39	1672.54	498.222	513.568	431.774	416.163	285.625	606.909
Pcdhgc3	893.731	-0.470933	0.093339	5.0454	4.52567e-07	ENSMUSG00000102918	protocadherin gamma subfamily C, 3 [Source:MGI Symbol;Acc:MGI:1935201]	1140.15	1056.39	894.807	1109.55	747.257	730.371	705.318	766.002
Mast1	77.547	-0.470895	0.166933	2.82086	0.00478957	ENSMUSG00000053693	microtubule associated serine/threonine kinase 1 [Source:MGI Symbol;Acc:MGI:1861901]	70.636	125.512	108.612	84.1488	43.7531	48.1971	66.4515	73.0648
Cadm2	35.8918	-0.46977	0.172219	2.72775	0.00637687	ENSMUSG00000064115	cell adhesion molecule 2 [Source:MGI Symbol;Acc:MGI:2442722]	29.0854	55.1493	44.84	56.3884	32.2391	21.3179	18.653	29.4616
Ptprn	330.359	-0.46951	0.170191	2.75872	0.00580285	ENSMUSG00000026204	protein tyrosine phosphatase, receptor type, N [Source:MGI Symbol;Acc:MGI:102765]	273.403	638.02	487.262	280.207	276.336	218.741	228.5	240.407
Celf4	101.883	-0.469507	0.170232	2.75804	0.00581483	ENSMUSG00000024268	CUGBP, Elav-like family member 4 [Source:MGI Symbol;Acc:MGI:1932407]	83.1012	194.924	138.506	101.499	86.3549	63.0269	76.9438	70.7079
Diras1	28.8208	-0.469366	0.17013	2.75887	0.00580013	ENSMUSG00000043670	DIRAS family, GTP-binding RAS-like 1 [Source:MGI Symbol;Acc:MGI:2183442]	24.0994	56.1001	56.7974	22.5553	17.271	13.903	20.9847	18.8554
Kcnt1	67.687	-0.468704	0.167542	2.79754	0.00514936	ENSMUSG00000058740	potassium channel, subfamily T, member 1 [Source:MGI Symbol;Acc:MGI:1924627]	37.3955	164.497	118.577	62.4609	51.8129	35.2209	32.6428	38.8893
Elavl4	23.0772	-0.468684	0.14598	3.21059	0.00132463	ENSMUSG00000028546	ELAV (embryonic lethal, abnormal vision, Drosophila)-like 4 (Hu antigen D) [Source:MGI Symbol;Acc:MGI:107427]	14.1272	75.1171	45.8365	17.3503	8.05979	6.48807	3.49745	14.1416
Col28a1	117.302	-0.468318	0.171297	2.73395	0.00625786	ENSMUSG00000068794	collagen, type XXVIII, alpha 1 [Source:MGI Symbol;Acc:MGI:2685312]	126.314	176.858	128.541	169.165	75.9923	122.346	95.5968	43.6032
Lonrf2	60.8205	-0.468194	0.170372	2.74807	0.00599478	ENSMUSG00000048814	LON peptidase N-terminal domain and ring finger 2 [Source:MGI Symbol;Acc:MGI:1920209]	73.1291	155.939	54.8045	51.1833	54.1157	30.5866	33.8086	32.997
Nckap1	1577.04	-0.467907	0.124121	3.76977	0.0001634	ENSMUSG00000027002	NCK-associated protein 1 [Source:MGI Symbol;Acc:MGI:1355333]	2254.54	2034.82	1498.65	1711.6	1327.56	1313.37	1320.87	1154.9
Bsn	50.0784	-0.467872	0.172378	2.71421	0.00664333	ENSMUSG00000032589	bassoon [Source:MGI Symbol;Acc:MGI:1277955]	34.9025	91.2816	72.7405	60.7259	34.5419	40.7821	31.477	34.1755
Adra2b	44.0911	-0.467742	0.172415	2.71288	0.0066702	ENSMUSG00000058620	adrenergic receptor, alpha 2b [Source:MGI Symbol;Acc:MGI:87935]	29.9164	77.0188	84.6978	45.1107	21.8766	29.6597	33.8086	30.6401
Th	663.88	-0.466914	0.16248	2.87367	0.00405737	ENSMUSG00000000214	tyrosine hydroxylase [Source:MGI Symbol;Acc:MGI:98735]	279.22	1766.68	1350.18	497.085	406.444	281.767	307.775	421.89
Sgip1	67.1702	-0.46671	0.168733	2.76596	0.00567547	ENSMUSG00000028524	SH3-domain GRB2-like (endophilin) interacting protein 1 [Source:MGI Symbol;Acc:MGI:1920344]	90.5803	114.102	70.7476	63.3285	67.9325	50.9777	40.8035	38.8893
Idi1	507.53	-0.46669	0.144845	3.222	0.00127301	ENSMUSG00000058258	isopentenyl-diphosphate delta isomerase [Source:MGI Symbol;Acc:MGI:2442264]	796.941	657.988	496.23	497.085	428.32	374.454	361.403	447.816
Gng4	90.1769	-0.465869	0.166848	2.79217	0.00523554	ENSMUSG00000021303	guanine nucleotide binding protein (G protein), gamma 4 [Source:MGI Symbol;Acc:MGI:102703]	74.7911	153.087	134.52	89.3539	70.2353	70.4419	59.4566	69.5294
Slc25a36	357.556	-0.464334	0.147898	3.13957	0.00169198	ENSMUSG00000032449	solute carrier family 25, member 36 [Source:MGI Symbol;Acc:MGI:1924909]	484.48	486.835	316.869	441.564	233.734	357.771	266.972	272.225
Rab15	127.64	-0.463752	0.170477	2.72032	0.00652194	ENSMUSG00000021062	RAB15, member RAS oncogene family [Source:MGI Symbol;Acc:MGI:1916865]	99.7215	222.499	207.261	118.849	93.2633	82.4911	87.4361	109.597
Rif1	152.236	-0.463646	0.133521	3.47246	0.00051571	ENSMUSG00000036202	Rap1 interacting factor 1 homolog (yeast) [Source:MGI Symbol;Acc:MGI:1098622]	179.499	219.646	175.374	153.55	127.805	138.103	108.421	115.49
Slc6a15	25.0951	-0.462837	0.16457	2.8124	0.0049174	ENSMUSG00000019894	solute carrier family 6 (neurotransmitter transporter), member 15 [Source:MGI Symbol;Acc:MGI:2143484]	23.2683	59.9035	41.8507	19.9528	10.3626	10.1955	11.6582	23.5693
Slc35d3	12.1888	-0.462137	0.153323	3.01415	0.00257704	ENSMUSG00000050473	solute carrier family 35, member D3 [Source:MGI Symbol;Acc:MGI:1923407]	9.97215	32.3289	22.9182	11.2777	3.45419	4.63433	3.49745	9.42771
Mgat5	90.4216	-0.461313	0.171641	2.68767	0.00719521	ENSMUSG00000036155	mannoside acetylglucosaminyltransferase 5 [Source:MGI Symbol;Acc:MGI:894701]	166.202	139.775	69.7511	86.7513	73.6895	72.2956	53.6275	61.2801
Sele	112.995	-0.461264	0.169915	2.71468	0.00663407	ENSMUSG00000026582	selectin, endothelial cell [Source:MGI Symbol;Acc:MGI:98278]	173.682	76.068	144.484	176.973	64.4783	88.9792	93.2652	86.0279
Nrsn2	25.8727	-0.461056	0.15827	2.91309	0.00357868	ENSMUSG00000059361	neurensin 2 [Source:MGI Symbol;Acc:MGI:2684969]	12.4652	66.5595	53.808	23.4229	13.8168	11.1224	12.824	12.9631
Senp7	215.286	-0.460981	0.126259	3.65108	0.000261141	ENSMUSG00000052917	SUMO1/sentrin specific peptidase 7 [Source:MGI Symbol;Acc:MGI:1913565]	262.6	272.894	219.218	268.062	184.224	184.446	136.4	194.447
Dbp	1026.34	-0.459424	0.167119	2.74908	0.00597624	ENSMUSG00000059824	D site albumin promoter binding protein [Source:MGI Symbol;Acc:MGI:94866]	1483.36	857.666	1635.17	1149.45	648.237	938.916	967.627	530.309
Nhs	19.9992	-0.45891	0.155826	2.94502	0.00322929	ENSMUSG00000059493	Nance-Horan syndrome (human) [Source:MGI Symbol;Acc:MGI:2684894]	43.2126	50.395	10.9609	18.2178	8.05979	13.903	6.99489	8.24925
Megf9	76.0774	-0.458379	0.170734	2.68475	0.0072584	ENSMUSG00000039270	multiple EGF-like-domains 9 [Source:MGI Symbol;Acc:MGI:1918264]	100.552	130.266	59.7867	95.4264	40.2989	60.2463	47.7984	74.2433
Coro2a	194	-0.457222	0.157372	2.90536	0.00366832	ENSMUSG00000028337	coronin, actin binding protein 2A [Source:MGI Symbol;Acc:MGI:1345966]	190.302	202.531	267.047	288.014	107.08	185.373	167.877	143.773
Pcdh10	19.2145	-0.456933	0.160955	2.83889	0.00452701	ENSMUSG00000049100	protocadherin 10 [Source:MGI Symbol;Acc:MGI:1338042]	10.8032	50.395	29.8933	22.5553	9.21119	7.41493	11.6582	11.7846
Ctdspl2	162.291	-0.456417	0.144512	3.15832	0.00158681	ENSMUSG00000033411	CTD (carboxy-terminal domain, RNA polymerase II, polypeptide A) small phosphatase like 2 [Source:MGI Symbol;Acc:MGI:1196405]	200.274	227.253	169.396	183.913	135.865	157.567	94.431	129.631
Hlf	518.79	-0.455866	0.125238	3.63999	0.000272644	ENSMUSG00000003949	hepatic leukemia factor [Source:MGI Symbol;Acc:MGI:96108]	566.75	610.445	743.348	537.858	462.862	351.282	451.17	426.604
1810041L15Rik	31.8075	-0.4555	0.170558	2.67064	0.00757077	ENSMUSG00000062760	RIKEN cDNA 1810041L15 gene [Source:MGI Symbol;Acc:MGI:1919551]	32.4095	75.1171	43.8436	22.5553	19.5738	17.6105	23.3163	20.0339
Tnks	238.692	-0.455276	0.158946	2.86433	0.00417886	ENSMUSG00000031529	tankyrase, TRF1-interacting ankyrin-related ADP-ribose polymerase [Source:MGI Symbol;Acc:MGI:1341087]	347.363	322.338	205.268	293.219	170.407	252.108	157.385	161.45
S100pbp	91.0738	-0.454984	0.165375	2.75122	0.00593732	ENSMUSG00000040928	S100P binding protein [Source:MGI Symbol;Acc:MGI:1921898]	135.455	141.677	68.7547	105.837	67.9325	78.7837	60.6224	69.5294
Dnajc6	42.7495	-0.454699	0.165043	2.75503	0.00586867	ENSMUSG00000028528	DnaJ (Hsp40) homolog, subfamily C, member 6 [Source:MGI Symbol;Acc:MGI:1919935]	24.9304	108.397	76.7262	34.7005	27.6336	20.3911	25.6479	23.5693
Pcdh17	31.6128	-0.45468	0.172912	2.62954	0.00854995	ENSMUSG00000035566	protocadherin 17 [Source:MGI Symbol;Acc:MGI:2684924]	39.0576	38.034	40.8542	47.7132	12.6654	27.806	33.8086	12.9631
Fgf14	146.262	-0.454203	0.172866	2.62749	0.0086017	ENSMUSG00000025551	fibroblast growth factor 14 [Source:MGI Symbol;Acc:MGI:109189]	219.387	288.107	123.559	129.259	124.351	96.3941	64.1198	124.917
Klhl28	29.0489	-0.45408	0.171072	2.65432	0.0079469	ENSMUSG00000020948	kelch-like 28 [Source:MGI Symbol;Acc:MGI:1913939]	32.4095	52.2967	28.8969	33.833	21.8766	18.5373	22.1505	22.3908
Dync1i1	30.8675	-0.453891	0.165159	2.74821	0.00599222	ENSMUSG00000029757	dynein cytoplasmic 1 intermediate chain 1 [Source:MGI Symbol;Acc:MGI:107743]	21.6063	80.8222	50.8187	23.4229	18.4224	16.6836	17.4872	17.677
Pcsk1n	233.636	-0.453846	0.16013	2.83423	0.00459367	ENSMUSG00000039278	proprotein convertase subtilisin/kexin type 1 inhibitor [Source:MGI Symbol;Acc:MGI:1353431]	108.863	627.561	503.205	142.272	150.833	114.931	120.079	101.348
Ndrg4	1941.6	-0.45283	0.146369	3.09376	0.00197638	ENSMUSG00000036564	N-myc downstream regulated gene 4 [Source:MGI Symbol;Acc:MGI:2384590]	1966.17	3044.62	2483.14	1842.6	1658.01	1694.31	1599.5	1244.46
Haus6	78.0942	-0.451856	0.141306	3.19771	0.00138526	ENSMUSG00000038047	HAUS augmin-like complex, subunit 6 [Source:MGI Symbol;Acc:MGI:1923389]	99.7215	99.8392	86.6907	87.6188	64.4783	65.8075	72.2805	48.317
Syt5	58.4264	-0.451342	0.168233	2.68284	0.00730009	ENSMUSG00000004961	synaptotagmin V [Source:MGI Symbol;Acc:MGI:1926368]	38.2266	146.431	89.68	51.1833	29.9364	38.0015	26.8137	47.1386
Cog5	147.785	-0.451129	0.152304	2.96202	0.00305628	ENSMUSG00000035933	component of oligomeric golgi complex 5 [Source:MGI Symbol;Acc:MGI:2145130]	206.091	207.285	130.534	170.9	111.686	126.981	92.0994	136.702
Ctnna2	35.0992	-0.450651	0.152252	2.9599	0.00307743	ENSMUSG00000063063	catenin (cadherin associated protein), alpha 2 [Source:MGI Symbol;Acc:MGI:88275]	21.6063	104.593	65.7654	26.8929	21.8766	8.3418	9.32652	22.3908
Hsd17b7	126.438	-0.450353	0.157155	2.86565	0.00416148	ENSMUSG00000026675	hydroxysteroid (17-beta) dehydrogenase 7 [Source:MGI Symbol;Acc:MGI:1330808]	197.781	175.907	131.531	110.174	101.323	99.1747	109.587	86.0279
Sgsm1	87.2728	-0.447172	0.169996	2.63048	0.00852636	ENSMUSG00000042216	small G protein signaling modulator 1 [Source:MGI Symbol;Acc:MGI:107320]	67.312	143.578	125.552	103.234	54.1157	87.1255	53.6275	63.6371
Lphn3	14.7957	-0.4448	0.163818	2.7152	0.0066236	NA	NA	19.1133	35.1814	16.9396	13.8802	8.05979	6.48807	13.9898	4.71386
Tenm4	173.464	-0.443844	0.166709	2.66238	0.00775897	ENSMUSG00000048078	teneurin transmembrane protein 4 [Source:MGI Symbol;Acc:MGI:2447063]	196.95	152.136	246.122	264.591	87.5063	152.933	115.416	172.056
Prune2	607.113	-0.443529	0.132287	3.35278	0.000800036	ENSMUSG00000039126	prune homolog 2 (Drosophila) [Source:MGI Symbol;Acc:MGI:1925004]	776.165	802.517	677.582	622.007	520.432	563.535	523.451	371.216
Gk5	22.3597	-0.443287	0.172912	2.56366	0.0103576	ENSMUSG00000041440	glycerol kinase 5 (putative) [Source:MGI Symbol;Acc:MGI:2443336]	33.2405	33.2797	17.936	32.098	16.1196	20.3911	10.4923	15.32
9930111J21Rik1	40.0101	-0.443282	0.16836	2.63294	0.00846504	ENSMUSG00000069893	RIKEN cDNA 9930111J21 gene 1 [Source:MGI Symbol;Acc:MGI:3041173]	89.7493	54.1984	39.8578	38.1706	16.1196	44.4896	19.8189	17.677
Baz2b	519.332	-0.442912	0.10058	4.40357	1.06483e-05	ENSMUSG00000026987	bromodomain adjacent to zinc finger domain, 2B [Source:MGI Symbol;Acc:MGI:2442782]	607.47	663.693	547.048	608.994	409.898	495.874	408.035	413.641
Cd24a	746.691	-0.442213	0.134085	3.298	0.000973766	ENSMUSG00000047139	CD24a antigen [Source:MGI Symbol;Acc:MGI:88323]	895	1062.1	895.804	688.805	647.086	598.756	502.466	683.509
Supt20	239.882	-0.441889	0.145773	3.03134	0.00243467	ENSMUSG00000027751	suppressor of Ty 20 [Source:MGI Symbol;Acc:MGI:1929651]	318.278	319.485	213.239	297.557	192.283	223.375	206.349	148.487
Slc35f1	53.0768	-0.441499	0.167656	2.63337	0.00845425	ENSMUSG00000038602	solute carrier family 35, member F1 [Source:MGI Symbol;Acc:MGI:2139810]	31.5785	136.922	69.7511	57.2559	35.6933	37.0747	20.9847	35.3539
Map2	119.94	-0.441364	0.172333	2.56111	0.0104338	ENSMUSG00000015222	microtubule-associated protein 2 [Source:MGI Symbol;Acc:MGI:97175]	94.7354	285.255	155.445	99.764	105.929	74.1493	65.2856	78.9571
Pcsk2	14.6082	-0.441133	0.16777	2.6294	0.00855367	ENSMUSG00000027419	proprotein convertase subtilisin/kexin type 2 [Source:MGI Symbol;Acc:MGI:97512]	14.9582	30.4272	23.9147	12.1452	8.05979	7.41493	8.16071	11.7846
Ttc37	216.09	-0.441096	0.15622	2.82356	0.0047494	ENSMUSG00000033991	tetratricopeptide repeat domain 37 [Source:MGI Symbol;Acc:MGI:2679923]	361.49	272.894	187.332	224.686	155.439	179.812	162.048	185.019
Nr1d2	1328.37	-0.440974	0.136873	3.22178	0.00127399	ENSMUSG00000021775	nuclear receptor subfamily 1, group D, member 2 [Source:MGI Symbol;Acc:MGI:2449205]	1823.24	1252.27	1676.02	1558.92	942.995	1278.15	1192.63	902.704
Ammecr1	22.6921	-0.440951	0.172901	2.55031	0.0107627	ENSMUSG00000042225	Alport syndrome, mental retardation, midface hypoplasia and elliptocytosis chromosomal region gene 1 [Source:MGI Symbol;Acc:MGI:1860206]	32.4095	31.378	25.9076	28.6279	12.6654	25.9523	13.9898	10.6062
Nphp3	217.04	-0.440922	0.127388	3.46125	0.000537679	ENSMUSG00000032558	nephronophthisis 3 (adolescent) [Source:MGI Symbol;Acc:MGI:1921275]	244.318	300.468	238.15	242.904	196.889	202.984	155.053	155.557
Spred2	213.181	-0.440915	0.143745	3.06735	0.00215966	ENSMUSG00000045671	sprouty-related, EVH1 domain containing 2 [Source:MGI Symbol;Acc:MGI:2150019]	284.206	296.665	208.257	229.023	198.04	174.251	184.199	130.81
Fam163a	42.1903	-0.439852	0.153977	2.85661	0.00428192	ENSMUSG00000015484	family with sequence similarity 163, member A [Source:MGI Symbol;Acc:MGI:3618859]	21.6063	118.856	84.6978	32.9655	33.3905	16.6836	12.824	16.4985
Cdk5r1	39.5173	-0.439702	0.165811	2.65182	0.00800584	ENSMUSG00000048895	cyclin-dependent kinase 5, regulatory subunit 1 (p35) [Source:MGI Symbol;Acc:MGI:101764]	44.8747	58.0018	51.8151	40.7731	19.5738	34.2941	33.8086	32.997
Pnma2	17.8103	-0.439484	0.158242	2.77729	0.00548145	ENSMUSG00000046204	paraneoplastic antigen MA2 [Source:MGI Symbol;Acc:MGI:2444129]	13.2962	53.2476	24.9111	14.7477	10.3626	8.3418	9.32652	8.24925
Celf3	83.0334	-0.439473	0.171481	2.56282	0.0103827	ENSMUSG00000028137	CUGBP, Elav-like family member 3 [Source:MGI Symbol;Acc:MGI:1926034]	63.9879	181.612	138.506	60.7259	66.7811	43.5627	46.6326	62.4586
Vgf	39.0043	-0.43905	0.165407	2.65437	0.0079457	ENSMUSG00000037428	VGF nerve growth factor inducible [Source:MGI Symbol;Acc:MGI:1343180]	19.1133	77.9697	84.6978	39.0381	23.028	25.9523	17.4872	24.7478
Scg3	119.035	-0.438508	0.171848	2.55173	0.0107191	ENSMUSG00000032181	secretogranin III [Source:MGI Symbol;Acc:MGI:103032]	82.2702	208.236	198.293	115.379	80.5979	91.7598	94.431	81.314
G2e3	145.815	-0.438475	0.130295	3.36524	0.000764769	ENSMUSG00000035293	G2/M-phase specific E3 ubiquitin ligase [Source:MGI Symbol;Acc:MGI:2444298]	179.499	184.465	159.431	166.563	115.14	140.884	93.2652	127.274
Hoxa9	66.4416	-0.436881	0.150211	2.90844	0.00363238	ENSMUSG00000038227	homeobox A9 [Source:MGI Symbol;Acc:MGI:96180]	87.2563	77.9697	67.7582	85.8838	59.8727	55.612	58.2908	38.8893
Mysm1	325.182	-0.436878	0.122826	3.55689	0.000375274	ENSMUSG00000062627	myb-like, SWIRM and MPN domains 1 [Source:MGI Symbol;Acc:MGI:2444584]	411.351	408.865	350.749	360.018	254.459	330.891	254.148	230.979
Fam122b	60.9984	-0.436607	0.144914	3.01288	0.00258785	ENSMUSG00000036022	family with sequence similarity 122, member B [Source:MGI Symbol;Acc:MGI:1926005]	73.1291	62.7561	73.7369	81.5462	48.3587	50.0508	53.6275	44.7816
Lhfpl5	18.4052	-0.436418	0.152024	2.87072	0.00409543	ENSMUSG00000062252	lipoma HMGIC fusion partner-like 5 [Source:MGI Symbol;Acc:MGI:1915382]	9.14113	47.5425	41.8507	15.6152	5.75699	7.41493	10.4923	9.42771
Dpp6	64.6613	-0.435299	0.162232	2.68319	0.00729245	ENSMUSG00000061576	dipeptidylpeptidase 6 [Source:MGI Symbol;Acc:MGI:94921]	29.9164	160.694	128.541	53.7858	43.7531	31.5135	40.8035	28.2831
4930422G04Rik	41.4007	-0.435033	0.159586	2.726	0.00641069	NA	NA	50.6917	47.5425	48.8258	54.6533	35.6933	39.8553	24.4821	29.4616
Abhd2	145.603	-0.434513	0.171106	2.53944	0.0111031	ENSMUSG00000039202	abhydrolase domain containing 2 [Source:MGI Symbol;Acc:MGI:1914344]	239.331	228.204	95.6587	169.165	117.443	103.809	83.9387	127.274
Sh3gl2	29.9617	-0.434436	0.159074	2.73103	0.00631369	ENSMUSG00000028488	SH3-domain GRB2-like 2 [Source:MGI Symbol;Acc:MGI:700009]	18.2823	86.5273	45.8365	26.0254	21.8766	12.9761	10.4923	17.677
Bex2	89.2743	-0.433959	0.15637	2.77521	0.00551669	ENSMUSG00000042750	brain expressed X-linked 2 [Source:MGI Symbol;Acc:MGI:1338017]	39.0576	244.368	192.314	58.9909	54.1157	31.5135	40.8035	53.0309
Pde3a	363.4	-0.433785	0.171069	2.53573	0.0112213	ENSMUSG00000041741	phosphodiesterase 3A, cGMP inhibited [Source:MGI Symbol;Acc:MGI:1860764]	627.414	823.436	215.232	282.809	277.487	258.596	186.53	235.693
Echdc1	199.884	-0.433508	0.165871	2.61352	0.00896149	ENSMUSG00000019883	enoyl Coenzyme A hydratase domain containing 1 [Source:MGI Symbol;Acc:MGI:1277169]	312.461	141.677	255.09	274.134	143.925	142.737	193.525	135.523
Kcna6	167.182	-0.433238	0.172451	2.51224	0.0119967	ENSMUSG00000038077	potassium voltage-gated channel, shaker-related, subfamily, member 6 [Source:MGI Symbol;Acc:MGI:96663]	119.666	344.208	223.204	164.827	148.53	103.809	120.079	113.133
Ache	185.258	-0.43294	0.169967	2.5472	0.0108593	ENSMUSG00000023328	acetylcholinesterase [Source:MGI Symbol;Acc:MGI:87876]	110.525	411.718	348.756	133.597	110.534	106.59	117.747	142.594
Zfp518a	94.3218	-0.432546	0.145987	2.9629	0.00304758	ENSMUSG00000049164	zinc finger protein 518A [Source:MGI Symbol;Acc:MGI:1919922]	106.37	104.593	107.616	131.862	64.4783	87.1255	61.7882	90.7418
Crim1	1866.67	-0.432141	0.126434	3.41791	0.000631031	ENSMUSG00000024074	cysteine rich transmembrane BMP regulator 1 (chordin like) [Source:MGI Symbol;Acc:MGI:1354756]	2667.55	2334.34	1921.15	1859.95	1590.08	1742.51	1403.64	1414.16
Tmem132c	15.769	-0.431583	0.159656	2.7032	0.00686764	ENSMUSG00000034324	transmembrane protein 132C [Source:MGI Symbol;Acc:MGI:2443061]	10.8032	38.034	29.8933	13.8802	8.05979	5.5612	10.4923	9.42771
Scn3b	156.695	-0.431566	0.155237	2.78005	0.00543509	ENSMUSG00000049281	sodium channel, voltage-gated, type III, beta [Source:MGI Symbol;Acc:MGI:1918882]	144.596	252.926	207.261	150.947	135.865	125.127	111.918	124.917
Ppp1r9a	270.944	-0.431359	0.118874	3.6287	0.000284851	ENSMUSG00000032827	protein phosphatase 1, regulatory (inhibitor) subunit 9A [Source:MGI Symbol;Acc:MGI:2442401]	307.474	376.536	295.944	289.749	237.188	219.667	194.691	246.299
Eif2c2	307.144	-0.430981	0.156516	2.75359	0.00589456	NA	NA	410.52	509.655	269.04	293.219	247.551	238.205	226.168	262.798
Stmn3	205.709	-0.430794	0.160311	2.68724	0.00720461	ENSMUSG00000027581	stathmin-like 3 [Source:MGI Symbol;Acc:MGI:1277137]	94.7354	557.198	406.549	138.802	124.351	105.663	75.778	142.594
Hpca	40.6309	-0.43078	0.163379	2.63669	0.00837199	ENSMUSG00000028785	hippocalcin [Source:MGI Symbol;Acc:MGI:1336200]	34.0715	84.6256	92.6694	20.8203	19.5738	28.7329	20.9847	23.5693
Rel	18.5155	-0.430275	0.172853	2.48925	0.0128012	ENSMUSG00000020275	reticuloendotheliosis oncogene [Source:MGI Symbol;Acc:MGI:97897]	18.2823	27.5746	26.904	22.5553	12.6654	12.0493	17.4872	10.6062
Grin1	13.9608	-0.429609	0.165609	2.59412	0.00948335	ENSMUSG00000026959	glutamate receptor, ionotropic, NMDA1 (zeta 1) [Source:MGI Symbol;Acc:MGI:95819]	13.2962	33.2797	19.9289	12.1452	9.21119	7.41493	8.16071	8.24925
Mrap2	34.9326	-0.428872	0.158192	2.71109	0.00670632	ENSMUSG00000042761	melanocortin 2 receptor accessory protein 2 [Source:MGI Symbol;Acc:MGI:3609239]	21.6063	93.1833	70.7476	20.8203	19.5738	14.8299	17.4872	21.2124
Drd2	22.4407	-0.428543	0.143986	2.97629	0.00291762	ENSMUSG00000032259	dopamine receptor D2 [Source:MGI Symbol;Acc:MGI:94924]	10.8032	68.4612	44.84	21.6878	13.8168	4.63433	3.49745	11.7846
Klf7	36.5026	-0.428342	0.17161	2.49602	0.0125595	ENSMUSG00000025959	Kruppel-like factor 7 (ubiquitous) [Source:MGI Symbol;Acc:MGI:1935151]	49.8607	61.8052	33.8791	38.1706	37.9961	22.2448	23.3163	24.7478
Neurl1a	164.997	-0.42754	0.136937	3.12216	0.00179528	ENSMUSG00000006435	neuralized homolog 1A (Drosophila) [Source:MGI Symbol;Acc:MGI:1334263]	202.767	209.187	220.214	148.345	151.985	134.396	135.235	117.846
Lrrc4c	35.1597	-0.427501	0.156852	2.72551	0.00642019	ENSMUSG00000050587	leucine rich repeat containing 4C [Source:MGI Symbol;Acc:MGI:2442636]	20.7753	104.593	52.8116	31.2305	13.8168	19.4642	27.9796	10.6062
Npy	695.543	-0.427245	0.158073	2.70284	0.00687498	ENSMUSG00000029819	neuropeptide Y [Source:MGI Symbol;Acc:MGI:97374]	272.572	1948.29	1463.78	412.936	394.93	304.939	352.076	414.819
Rp2h	271.165	-0.426838	0.14058	3.03627	0.00239524	ENSMUSG00000060090	retinitis pigmentosa 2 homolog (human) [Source:MGI Symbol;Acc:MGI:1277953]	379.773	348.011	248.115	309.702	236.037	258.596	199.354	189.733
Rgs5	3820.52	-0.426711	0.172901	2.46795	0.0135889	ENSMUSG00000026678	regulator of G-protein signaling 5 [Source:MGI Symbol;Acc:MGI:1098434]	5870.27	8038.48	2735.24	3095.29	3526.73	2664.74	1983.05	2650.37
Trpc1	39.2612	-0.426209	0.170488	2.49993	0.0124218	ENSMUSG00000032839	transient receptor potential cation channel, subfamily C, member 1 [Source:MGI Symbol;Acc:MGI:109528]	77.2841	74.1663	25.9076	33.833	20.7252	30.5866	24.4821	27.1047
Galnt15	303.677	-0.426028	0.149613	2.84753	0.00440605	ENSMUSG00000021903	UDP-N-acetyl-alpha-D-galactosamine:polypeptide N-acetylgalactosaminyltransferase 15 [Source:MGI Symbol;Acc:MGI:1926004]	416.337	389.848	297.937	347.005	254.459	291.963	166.712	265.154
Far1	477.493	-0.425549	0.148314	2.86925	0.0041145	ENSMUSG00000030759	fatty acyl CoA reductase 1 [Source:MGI Symbol;Acc:MGI:1914670]	683.923	650.381	428.471	515.303	399.535	471.775	325.262	345.29
Ccnt1	30.8644	-0.425537	0.169497	2.51058	0.0120533	ENSMUSG00000011960	cyclin T1 [Source:MGI Symbol;Acc:MGI:1328363]	51.5228	65.6086	26.904	23.4229	19.5738	17.6105	13.9898	28.2831
Hunk	41.3025	-0.425387	0.171917	2.47437	0.0133472	ENSMUSG00000053414	hormonally upregulated Neu-associated kinase [Source:MGI Symbol;Acc:MGI:1347352]	36.5645	93.1833	57.7938	31.2305	27.6336	32.4403	25.6479	25.9262
4932438A13Rik	636.61	-0.424786	0.128113	3.31572	0.000914087	ENSMUSG00000037270	RIKEN cDNA 4932438A13 gene [Source:MGI Symbol;Acc:MGI:2444631]	796.941	907.11	599.86	687.07	522.735	588.56	479.15	511.454
Gm14305	12.475	-0.424525	0.171994	2.46825	0.0135774	ENSMUSG00000078878	predicted gene 14305 [Source:MGI Symbol;Acc:MGI:3709632]	17.4513	15.2136	16.9396	16.4827	8.05979	9.26867	10.4923	5.89232
Gpm6b	314.726	-0.423953	0.16503	2.56894	0.0102011	ENSMUSG00000031342	glycoprotein m6b [Source:MGI Symbol;Acc:MGI:107672]	232.683	463.064	383.631	460.649	211.857	297.524	275.132	193.268
Slc18a1	41.4531	-0.423133	0.172735	2.44962	0.0143009	ENSMUSG00000036330	solute carrier family 18 (vesicular monoamine), member 1 [Source:MGI Symbol;Acc:MGI:106684]	27.4234	70.3629	69.7511	48.5807	19.5738	36.1478	29.1454	30.6401
Abca9	396.059	-0.422773	0.127333	3.32022	0.000899477	ENSMUSG00000041797	ATP-binding cassette, sub-family A (ABC1), member 9 [Source:MGI Symbol;Acc:MGI:2386796]	546.806	441.194	421.496	449.372	362.69	373.527	265.806	307.579
Rgs8	18.7885	-0.422213	0.140486	3.00538	0.00265251	ENSMUSG00000042671	regulator of G-protein signaling 8 [Source:MGI Symbol;Acc:MGI:108408]	6.6481	58.9527	39.8578	19.0853	11.514	3.70747	5.82908	4.71386
Elavl3	49.2272	-0.421639	0.165762	2.54364	0.0109703	ENSMUSG00000003410	ELAV (embryonic lethal, abnormal vision, Drosophila)-like 3 (Hu antigen C) [Source:MGI Symbol;Acc:MGI:109157]	34.0715	116.954	90.6765	32.9655	35.6933	25.9523	22.1505	35.3539
N4bp2	34.2355	-0.421607	0.169356	2.48947	0.0127932	ENSMUSG00000037795	NEDD4 binding protein 2 [Source:MGI Symbol;Acc:MGI:2684414]	39.8886	57.051	32.8827	39.9056	20.7252	25.9523	24.4821	32.997
Atcay	52.7083	-0.420938	0.161313	2.60944	0.00906899	ENSMUSG00000034958	ataxia, cerebellar, Cayman type homolog (human) [Source:MGI Symbol;Acc:MGI:2448730]	29.9164	142.627	89.68	40.7731	26.4822	19.4642	31.477	41.2463
D430019H16Rik	81.8897	-0.420087	0.166721	2.51969	0.0117457	ENSMUSG00000094910	RIKEN cDNA D430019H16 gene [Source:MGI Symbol;Acc:MGI:2443127]	71.467	209.187	116.584	55.5208	73.6895	32.4403	37.3061	58.9232
Usp53	108.396	-0.420055	0.170933	2.45742	0.0139938	ENSMUSG00000039701	ubiquitin specific peptidase 53 [Source:MGI Symbol;Acc:MGI:2139607]	167.864	174.005	82.7049	117.114	70.2353	112.151	62.954	80.1356
Larp4b	393.918	-0.420046	0.141071	2.97754	0.0029057	ENSMUSG00000033499	La ribonucleoprotein domain family, member 4B [Source:MGI Symbol;Acc:MGI:106330]	546.806	525.82	330.82	459.782	322.391	359.624	291.454	314.65
Irs2	158.787	-0.419629	0.167836	2.50023	0.0124112	ENSMUSG00000038894	insulin receptor substrate 2 [Source:MGI Symbol;Acc:MGI:109334]	171.188	169.251	199.289	242.904	85.2035	189.081	101.426	111.954
Insrr	37.8306	-0.418845	0.170261	2.46001	0.0138932	ENSMUSG00000005640	insulin receptor-related receptor [Source:MGI Symbol;Acc:MGI:1346037]	24.0994	77.9697	65.7654	35.568	27.6336	25.9523	27.9796	17.677
Fam171b	29.1708	-0.418559	0.168537	2.48349	0.0130102	ENSMUSG00000048388	family with sequence similarity 171, member B [Source:MGI Symbol;Acc:MGI:2444579]	37.3955	72.2646	19.9289	29.4954	17.271	19.4642	15.1556	22.3908
Rcor3	82.5448	-0.418349	0.159329	2.6257	0.00864722	ENSMUSG00000037395	REST corepressor 3 [Source:MGI Symbol;Acc:MGI:2441920]	122.99	121.709	72.7405	80.6787	64.4783	67.6613	65.2856	64.8155
Prkar1b	460.924	-0.418276	0.170456	2.45387	0.0141327	ENSMUSG00000025855	protein kinase, cAMP dependent regulatory, type I beta [Source:MGI Symbol;Acc:MGI:97759]	349.856	841.502	718.437	383.441	366.145	314.208	357.905	355.896
Pds5a	310.889	-0.417772	0.153078	2.72915	0.00634982	ENSMUSG00000029202	PDS5, regulator of cohesion maintenance, homolog A (S. cerevisiae) [Source:MGI Symbol;Acc:MGI:1918771]	442.098	411.718	256.086	376.501	291.304	282.694	207.515	219.194
Heca	375.177	-0.417268	0.15769	2.64612	0.00814203	ENSMUSG00000039879	headcase homolog (Drosophila) [Source:MGI Symbol;Acc:MGI:2685715]	519.383	596.183	316.869	372.163	315.483	333.672	247.153	300.508
Cyyr1	30.2477	-0.416987	0.171742	2.42798	0.015183	ENSMUSG00000041134	cysteine and tyrosine-rich protein 1 [Source:MGI Symbol;Acc:MGI:2152187]	56.5088	36.1323	31.8862	35.568	11.514	35.2209	18.653	16.4985
Dusp26	70.5096	-0.415611	0.169671	2.44951	0.0143051	ENSMUSG00000039661	dual specificity phosphatase 26 (putative) [Source:MGI Symbol;Acc:MGI:1914209]	38.2266	139.775	139.502	62.4609	48.3587	45.4165	37.3061	53.0309
BC016423	275.152	-0.415439	0.143579	2.89345	0.00381033	NA	NA	358.997	410.767	252.101	280.207	203.797	241.912	242.49	210.945
Fads6	13.8542	-0.415383	0.170554	2.4355	0.0148714	ENSMUSG00000044788	fatty acid desaturase domain family, member 6 [Source:MGI Symbol;Acc:MGI:3039592]	12.4652	23.7712	16.9396	20.8203	8.05979	6.48807	9.32652	12.9631
Tlx2	24.5308	-0.415154	0.152996	2.7135	0.00665765	ENSMUSG00000068327	T cell leukemia, homeobox 2 [Source:MGI Symbol;Acc:MGI:1350935]	11.6342	71.3137	44.84	20.8203	17.271	9.26867	10.4923	10.6062
Gm16907	81.6629	-0.414739	0.156926	2.6429	0.00822002	ENSMUSG00000097242	predicted gene, 16907 [Source:MGI Symbol;Acc:MGI:4439831]	118.835	111.249	70.7476	91.0889	65.6297	70.4419	72.2805	53.0309
Nbeal1	186.147	-0.414524	0.171053	2.42336	0.0153776	ENSMUSG00000073664	neurobeachin like 1 [Source:MGI Symbol;Acc:MGI:2444343]	270.91	353.716	158.435	144.875	124.351	152.006	136.4	148.487
Ror1	90.3006	-0.41424	0.170464	2.43007	0.015096	ENSMUSG00000035305	receptor tyrosine kinase-like orphan receptor 1 [Source:MGI Symbol;Acc:MGI:1347520]	121.328	209.187	53.808	98.029	54.1157	73.2225	38.4719	74.2433
Vstm2l	48.6279	-0.414219	0.152662	2.7133	0.00666161	ENSMUSG00000037843	V-set and transmembrane domain containing 2-like [Source:MGI Symbol;Acc:MGI:2685537]	24.9304	140.726	104.627	24.2904	24.1794	22.2448	26.8137	21.2124
Xiap	895.522	-0.413816	0.115738	3.57546	0.000349613	ENSMUSG00000025860	X-linked inhibitor of apoptosis [Source:MGI Symbol;Acc:MGI:107572]	1073.67	1187.61	887.832	1018.46	700.05	884.231	712.313	700.008
Rev3l	365.8	-0.412884	0.11928	3.46149	0.000537201	ENSMUSG00000019841	REV3-like, catalytic subunit of DNA polymerase zeta RAD54 like (S. cerevisiae) [Source:MGI Symbol;Acc:MGI:1337131]	445.422	506.803	360.713	391.248	322.391	319.769	303.112	276.939
Herc1	1092.77	-0.412721	0.110443	3.73698	0.000186246	ENSMUSG00000038664	hect (homologous to the E6-AP (UBE3A) carboxyl terminus) domain and RCC1 (CHC1)-like domain (RLD) 1 [Source:MGI Symbol;Acc:MGI:2384589]	1293.89	1526.11	1085.13	1166.81	896.939	946.331	947.808	879.134
Lrrc3	107.467	-0.412508	0.171524	2.40496	0.0161744	ENSMUSG00000051652	leucine rich repeat containing 3 [Source:MGI Symbol;Acc:MGI:2447899]	78.9462	179.711	178.364	100.632	78.2951	92.6867	85.1045	65.994
Actl6b	12.7926	-0.411391	0.15036	2.73604	0.00621838	ENSMUSG00000029712	actin-like 6B [Source:MGI Symbol;Acc:MGI:1933548]	8.31012	35.1814	24.9111	10.4102	6.90839	3.70747	4.66326	8.24925
Celsr3	65.9942	-0.411124	0.168351	2.44206	0.0146037	ENSMUSG00000023473	cadherin, EGF LAG seven-pass G-type receptor 3 (flamingo homolog, Drosophila) [Source:MGI Symbol;Acc:MGI:1858236]	59.0019	106.495	94.6623	64.196	62.1755	41.709	41.9693	57.7448
Gpr161	41.7082	-0.411039	0.172682	2.38031	0.0172979	ENSMUSG00000040836	G protein-coupled receptor 161 [Source:MGI Symbol;Acc:MGI:2685054]	73.1291	67.5103	34.8756	35.568	34.5419	30.5866	26.8137	30.6401
Zbtb16	818.118	-0.410847	0.170861	2.40458	0.0161912	ENSMUSG00000066687	zinc finger and BTB domain containing 16 [Source:MGI Symbol;Acc:MGI:103222]	1955.37	742.614	660.643	982.892	404.141	911.11	361.403	526.774
Ifnlr1	43.5324	-0.410791	0.163373	2.51444	0.0119222	ENSMUSG00000062157	interferon lambda receptor 1 [Source:MGI Symbol;Acc:MGI:2429859]	62.3259	53.2476	42.8471	52.9183	37.9961	42.6359	25.6479	30.6401
Ppfia3	35.2032	-0.410409	0.170486	2.40729	0.0160714	ENSMUSG00000003863	protein tyrosine phosphatase, receptor type, f polypeptide (PTPRF), interacting protein (liprin), alpha 3 [Source:MGI Symbol;Acc:MGI:1924037]	38.2266	56.1001	51.8151	28.6279	26.4822	24.0985	26.8137	29.4616
Hspa12a	399.846	-0.409649	0.139809	2.93007	0.00338891	ENSMUSG00000025092	heat shock protein 12A [Source:MGI Symbol;Acc:MGI:1920692]	368.138	415.521	529.112	569.956	275.184	345.721	340.418	354.718
Vwa5b2	13.4158	-0.40958	0.160426	2.55307	0.0106777	ENSMUSG00000046613	von Willebrand factor A domain containing 5B2 [Source:MGI Symbol;Acc:MGI:2681859]	11.6342	21.8695	29.8933	13.8802	4.60559	5.5612	13.9898	5.89232
Zfp169	33.0066	-0.40949	0.166838	2.45441	0.0141114	ENSMUSG00000050954	zinc finger protein 169 [Source:MGI Symbol;Acc:MGI:1915161]	45.7057	45.6408	29.8933	39.9056	25.3308	25.9523	20.9847	30.6401
Apc	983.487	-0.409287	0.115034	3.55796	0.000373741	ENSMUSG00000005871	adenomatosis polyposis coli [Source:MGI Symbol;Acc:MGI:88039]	1270.62	1303.61	941.64	1051.43	881.971	848.083	792.754	777.786
Apc2	112.27	-0.409007	0.163982	2.49421	0.0126236	ENSMUSG00000020135	adenomatosis polyposis coli 2 [Source:MGI Symbol;Acc:MGI:1346052]	90.5803	178.76	157.438	117.982	101.323	83.418	95.5968	73.0648
Dner	81.417	-0.408964	0.164938	2.4795	0.0131566	ENSMUSG00000036766	delta/notch-like EGF-related receptor [Source:MGI Symbol;Acc:MGI:2152889]	53.1848	205.384	126.548	67.666	66.7811	25.0254	45.4668	61.2801
E130309D14Rik	30.2977	-0.408852	0.172273	2.37329	0.0176306	ENSMUSG00000069814	RIKEN cDNA E130309D14 gene [Source:MGI Symbol;Acc:MGI:3588240]	25.7614	48.4933	44.84	33.833	25.3308	27.806	19.8189	16.4985
Uhmk1	33.1289	-0.408762	0.160162	2.55218	0.010705	ENSMUSG00000026667	U2AF homology motif (UHM) kinase 1 [Source:MGI Symbol;Acc:MGI:1341908]	63.1569	76.068	13.9502	37.3031	10.3626	23.1717	20.9847	20.0339
Nav3	28.9388	-0.408186	0.161519	2.52717	0.0114986	ENSMUSG00000020181	neuron navigator 3 [Source:MGI Symbol;Acc:MGI:2183703]	48.1987	26.6238	27.9005	62.4609	6.90839	32.4403	11.6582	15.32
Cwf19l2	183.989	-0.408148	0.150776	2.70698	0.00678993	ENSMUSG00000025898	CWF19-like 2, cell cycle control (S. pombe) [Source:MGI Symbol;Acc:MGI:1918023]	214.401	235.811	180.357	244.639	127.805	203.911	123.576	141.416
Ssh1	217.01	-0.407637	0.130856	3.11515	0.00183851	ENSMUSG00000042121	slingshot homolog 1 (Drosophila) [Source:MGI Symbol;Acc:MGI:2686240]	288.361	281.451	213.239	231.626	202.646	179.812	150.39	188.554
Gng3	75.0442	-0.407447	0.162851	2.50195	0.012351	ENSMUSG00000071658	guanine nucleotide binding protein (G protein), gamma 3 [Source:MGI Symbol;Acc:MGI:102704]	39.8886	191.121	130.534	61.5934	69.0839	34.2941	37.3061	36.5324
Slc35a3	206.563	-0.406833	0.134859	3.01672	0.00255526	ENSMUSG00000027957	solute carrier family 35 (UDP-N-acetylglucosamine (UDP-GlcNAc) transporter), member 3 [Source:MGI Symbol;Acc:MGI:1917648]	266.755	269.09	184.342	248.109	176.164	189.081	145.727	173.234
Ncoa2	525.34	-0.406646	0.103088	3.94464	7.99206e-05	ENSMUSG00000005886	nuclear receptor coactivator 2 [Source:MGI Symbol;Acc:MGI:1276533]	607.47	710.285	541.07	569.089	445.591	468.994	439.512	420.712
Necab1	20.4428	-0.40658	0.14198	2.86364	0.004188	ENSMUSG00000040536	N-terminal EF-hand calcium binding protein 1 [Source:MGI Symbol;Acc:MGI:1916602]	9.14113	77.9697	27.9005	17.3503	10.3626	5.5612	5.82908	9.42771
Xpo4	47.6248	-0.406467	0.154016	2.63913	0.00831187	ENSMUSG00000021952	exportin 4 [Source:MGI Symbol;Acc:MGI:1888526]	60.6639	62.7561	53.808	49.4482	41.4503	34.2941	34.9745	43.6032
Paqr8	90.7154	-0.405639	0.150286	2.69911	0.00695249	ENSMUSG00000025931	progestin and adipoQ receptor family member VIII [Source:MGI Symbol;Acc:MGI:1921479]	132.962	107.446	95.6587	94.5589	71.3867	85.2717	57.1249	81.314
Pde4b	812.89	-0.405287	0.132668	3.0549	0.00225132	ENSMUSG00000028525	phosphodiesterase 4B, cAMP specific [Source:MGI Symbol;Acc:MGI:99557]	905.803	1164.79	906.765	826.74	718.472	803.593	573.581	603.374
Hap1	144.572	-0.40526	0.171232	2.36673	0.0179459	ENSMUSG00000006930	huntingtin-associated protein 1 [Source:MGI Symbol;Acc:MGI:1261831]	99.7215	263.385	213.239	142.272	119.745	95.4673	107.255	115.49
St8sia3	15.3793	-0.405171	0.152448	2.65776	0.00786619	ENSMUSG00000056812	ST8 alpha-N-acetyl-neuraminide alpha-2,8-sialyltransferase 3 [Source:MGI Symbol;Acc:MGI:106019]	12.4652	39.9357	31.8862	8.67513	5.75699	5.5612	9.32652	9.42771
Tnfsf10	257.28	-0.405145	0.147502	2.7467	0.00601978	ENSMUSG00000039304	tumor necrosis factor (ligand) superfamily, member 10 [Source:MGI Symbol;Acc:MGI:107414]	291.685	232.958	334.805	358.283	188.829	255.815	226.168	169.699
Nr4a1	1586.59	-0.404667	0.153162	2.64209	0.00823956	ENSMUSG00000023034	nuclear receptor subfamily 4, group A, member 1 [Source:MGI Symbol;Acc:MGI:1352454]	2011.88	2207.87	1972.96	1355.92	1542.87	1496.89	1127.34	976.947
Jmjd1c	803.227	-0.403981	0.114222	3.53681	0.000404991	ENSMUSG00000037876	jumonji domain containing 1C [Source:MGI Symbol;Acc:MGI:1918614]	1009.68	957.506	787.191	969.012	624.058	795.252	672.675	610.445
Spock3	31.9875	-0.403477	0.151087	2.67049	0.00757395	ENSMUSG00000054162	sparc/osteonectin, cwcv and kazal-like domains proteoglycan 3 [Source:MGI Symbol;Acc:MGI:1920152]	18.2823	96.9867	53.808	25.1579	10.3626	10.1955	12.824	28.2831
Dock4	155.714	-0.403388	0.135109	2.98565	0.00282979	ENSMUSG00000035954	dedicator of cytokinesis 4 [Source:MGI Symbol;Acc:MGI:1918006]	196.95	181.612	161.424	189.985	109.383	160.348	135.235	110.776
Zbed6	48.3306	-0.403204	0.142601	2.8275	0.00469131	ENSMUSG00000102049	zinc finger, BED type containing 6 [Source:MGI Symbol;Acc:MGI:3828086]	72.2981	180.661	18.9325	38.1706	16.1196	28.7329	8.16071	23.5693
Sncb	38.5637	-0.402955	0.149412	2.69694	0.00699808	ENSMUSG00000034891	synuclein, beta [Source:MGI Symbol;Acc:MGI:1889011]	15.7892	117.905	78.7191	24.2904	20.7252	19.4642	18.653	12.9631
Gbp7	355.869	-0.402275	0.136415	2.9489	0.0031891	ENSMUSG00000040253	guanylate binding protein 7 [Source:MGI Symbol;Acc:MGI:2444421]	417.168	340.404	417.51	492.747	248.702	364.259	279.796	286.367
2610018G03Rik	23.1446	-0.401839	0.166798	2.40914	0.0159902	NA	NA	30.7474	50.395	31.8862	13.8802	10.3626	18.5373	10.4923	18.8554
D7Ertd715e	53.0315	-0.401651	0.17284	2.32383	0.0201344	NA	NA	52.3538	106.495	66.7618	43.3757	39.1475	48.1971	39.6377	28.2831
Wdr44	184.3	-0.401433	0.136687	2.93688	0.00331533	ENSMUSG00000036769	WD repeat domain 44 [Source:MGI Symbol;Acc:MGI:1919654]	252.628	235.811	158.435	216.011	148.53	159.421	152.722	150.843
Tmem245	195.148	-0.401339	0.120496	3.33072	0.000866215	ENSMUSG00000055296	transmembrane protein 245 [Source:MGI Symbol;Acc:MGI:2445107]	240.163	236.762	224.2	204.733	151.985	163.129	142.229	197.982
Slc45a1	22.5366	-0.401181	0.148548	2.70069	0.00691951	ENSMUSG00000039838	solute carrier family 45, member 1 [Source:MGI Symbol;Acc:MGI:2653235]	13.2962	61.8052	51.8151	12.1452	11.514	7.41493	8.16071	14.1416
Aldoc	79.3773	-0.401115	0.171252	2.34225	0.0191676	ENSMUSG00000017390	aldolase C, fructose-bisphosphate [Source:MGI Symbol;Acc:MGI:101863]	58.1708	173.055	133.524	52.9183	54.1157	56.5389	50.1301	56.5663
Nkain2	37.4142	-0.400614	0.172897	2.31707	0.0205	ENSMUSG00000069670	Na+/K+ transporting ATPase interacting 2 [Source:MGI Symbol;Acc:MGI:1923447]	45.7057	74.1663	33.8791	37.3031	32.2391	26.8791	32.6428	16.4985
Tmem169	18.7523	-0.400314	0.172626	2.31896	0.0203972	ENSMUSG00000026188	transmembrane protein 169 [Source:MGI Symbol;Acc:MGI:2442781]	25.7614	29.4763	23.9147	17.3503	18.4224	9.26867	9.32652	16.4985
Nos1ap	47.8448	-0.399864	0.172908	2.31258	0.0207458	ENSMUSG00000038473	nitric oxide synthase 1 (neuronal) adaptor protein [Source:MGI Symbol;Acc:MGI:1917979]	95.5664	65.6086	35.872	45.9782	35.6933	40.7821	34.9745	28.2831
Nap1l5	165.185	-0.399453	0.172893	2.3104	0.0208659	ENSMUSG00000055430	nucleosome assembly protein 1-like 5 [Source:MGI Symbol;Acc:MGI:1923555]	119.666	344.208	225.197	153.55	135.865	109.37	81.6071	152.022
Itga6	268.905	-0.399333	0.155144	2.57396	0.0100543	ENSMUSG00000027111	integrin alpha 6 [Source:MGI Symbol;Acc:MGI:96605]	291.685	261.484	343.773	383.441	148.53	269.718	209.847	242.764
Tfap2b	39.1292	-0.398993	0.158593	2.51583	0.0118754	ENSMUSG00000025927	transcription factor AP-2 beta [Source:MGI Symbol;Acc:MGI:104672]	33.2405	96.9867	73.7369	21.6878	35.6933	12.9761	16.3214	22.3908
Sik1	757.909	-0.398962	0.128599	3.10238	0.00191973	ENSMUSG00000024042	salt inducible kinase 1 [Source:MGI Symbol;Acc:MGI:104754]	764.531	815.829	1024.35	926.504	665.508	760.031	547.933	558.592
Vps13c	408.554	-0.398728	0.128	3.11506	0.0018391	ENSMUSG00000035284	vacuolar protein sorting 13C (yeast) [Source:MGI Symbol;Acc:MGI:2444207]	542.651	407.914	415.517	535.256	284.395	351.282	363.734	367.681
Mir145	194.308	-0.398706	0.154372	2.58276	0.00980141	NA	NA	286.699	239.614	202.278	195.19	201.495	172.397	118.913	137.88
Elavl2	34.8587	-0.398016	0.153437	2.594	0.00948653	ENSMUSG00000008489	ELAV (embryonic lethal, abnormal vision, Drosophila)-like 2 (Hu antigen B) [Source:MGI Symbol;Acc:MGI:1100887]	17.4513	106.495	57.7938	26.0254	13.8168	18.5373	12.824	25.9262
Hif3a	133.644	-0.397829	0.171666	2.31745	0.020479	ENSMUSG00000004328	hypoxia inducible factor 3, alpha subunit [Source:MGI Symbol;Acc:MGI:1859778]	238.5	120.758	153.452	151.815	90.9605	156.64	81.6071	75.4217
Faim3	16.9006	-0.397472	0.15957	2.49089	0.0127423	NA	NA	21.6063	23.7712	17.936	33.833	8.05979	14.8299	13.9898	1.17846
Ppp1r12b	498.221	-0.39742	0.172148	2.3086	0.0209657	ENSMUSG00000073557	protein phosphatase 1, regulatory (inhibitor) subunit 12B [Source:MGI Symbol;Acc:MGI:1916417]	717.163	1139.12	364.699	362.62	462.862	269.718	305.444	364.145
Agtr1a	198.225	-0.396652	0.161184	2.46086	0.0138604	ENSMUSG00000049115	angiotensin II receptor, type 1a [Source:MGI Symbol;Acc:MGI:87964]	150.413	255.779	298.933	246.374	138.168	165.909	193.525	136.702
Omp	73.2918	-0.396383	0.164228	2.41362	0.015795	ENSMUSG00000074006	olfactory marker protein [Source:MGI Symbol;Acc:MGI:97436]	53.1848	178.76	128.541	45.9782	49.5101	35.2209	29.1454	65.994
Ssh2	1116.24	-0.396305	0.141906	2.79273	0.00522655	ENSMUSG00000037926	slingshot homolog 2 (Drosophila) [Source:MGI Symbol;Acc:MGI:2679255]	1352.06	1005.05	1336.23	1545.04	724.229	1118.73	904.673	943.95
Secisbp2l	1096.52	-0.39565	0.103489	3.8231	0.000131784	ENSMUSG00000035093	SECIS binding protein 2-like [Source:MGI Symbol;Acc:MGI:1917604]	1421.86	1345.45	1127.98	1153.79	1002.87	984.332	868.532	867.35
Cyfip2	310.312	-0.395556	0.138315	2.85981	0.00423898	ENSMUSG00000020340	cytoplasmic FMR1 interacting protein 2 [Source:MGI Symbol;Acc:MGI:1924134]	285.868	427.882	388.613	349.608	232.582	237.278	243.655	317.007
Mapt	520.38	-0.395436	0.172741	2.28919	0.0220685	ENSMUSG00000018411	microtubule-associated protein tau [Source:MGI Symbol;Acc:MGI:97180]	435.45	823.436	846.978	510.965	359.236	269.718	287.956	629.3
Dlg2	132.264	-0.395206	0.162114	2.43784	0.0147755	ENSMUSG00000052572	discs, large homolog 2 (Drosophila) [Source:MGI Symbol;Acc:MGI:1344351]	132.962	226.302	158.435	117.982	92.1119	112.151	94.431	123.739
Psd2	13.3014	-0.394872	0.172058	2.295	0.0217334	ENSMUSG00000024347	pleckstrin and Sec7 domain containing 2 [Source:MGI Symbol;Acc:MGI:1921252]	13.2962	19.017	16.9396	19.9528	11.514	9.26867	6.99489	9.42771
Fbxl4	384.546	-0.394628	0.0924526	4.26843	1.96851e-05	ENSMUSG00000040410	F-box and leucine-rich repeat protein 4 [Source:MGI Symbol;Acc:MGI:2140367]	452.902	395.553	457.368	459.782	318.937	357.771	321.765	312.293
Grik3	35.6316	-0.394437	0.172572	2.28564	0.0222755	ENSMUSG00000001985	glutamate receptor, ionotropic, kainate 3 [Source:MGI Symbol;Acc:MGI:95816]	29.9164	60.8544	50.8187	37.3031	36.8447	25.9523	22.1505	21.2124
Brsk2	21.6302	-0.394389	0.156593	2.51856	0.0117835	ENSMUSG00000053046	BR serine/threonine kinase 2 [Source:MGI Symbol;Acc:MGI:1923020]	13.2962	58.9527	33.8791	19.9528	18.4224	7.41493	8.16071	12.9631
Glrb	22.571	-0.394102	0.166179	2.37155	0.0177135	ENSMUSG00000028020	glycine receptor, beta subunit [Source:MGI Symbol;Acc:MGI:95751]	18.2823	47.5425	39.8578	18.2178	17.271	19.4642	9.32652	10.6062
Sostdc1	61.4447	-0.393899	0.16759	2.35038	0.0187543	ENSMUSG00000036169	sclerostin domain containing 1 [Source:MGI Symbol;Acc:MGI:1913292]	31.5785	134.07	107.616	58.9909	49.5101	27.806	46.6326	35.3539
Nr4a3	24.1139	-0.393817	0.168439	2.33804	0.0193851	ENSMUSG00000028341	nuclear receptor subfamily 4, group A, member 3 [Source:MGI Symbol;Acc:MGI:1352457]	43.2126	50.395	16.9396	19.0853	16.1196	16.6836	15.1556	15.32
Tmem229b	941.256	-0.393293	0.137634	2.85753	0.00426956	ENSMUSG00000046157	transmembrane protein 229B [Source:MGI Symbol;Acc:MGI:2444389]	1361.2	1101.08	1062.21	874.453	823.25	896.28	781.096	630.478
Cadm1	201.319	-0.393145	0.151719	2.59126	0.00956243	ENSMUSG00000032076	cell adhesion molecule 1 [Source:MGI Symbol;Acc:MGI:1889272]	162.878	268.14	269.04	252.446	131.259	170.543	185.365	170.877
Fam217b	89.2131	-0.39308	0.161672	2.43135	0.0150428	ENSMUSG00000070476	family with sequence similarity 217, member B [Source:MGI Symbol;Acc:MGI:1918782]	116.342	88.429	110.605	111.909	101.323	57.4657	75.778	51.8524
Sgtb	63.1493	-0.392573	0.161163	2.43588	0.0148557	ENSMUSG00000042743	small glutamine-rich tetratricopeptide repeat (TPR)-containing, beta [Source:MGI Symbol;Acc:MGI:2444615]	74.7911	99.8392	67.7582	60.7259	52.9643	61.1732	40.8035	47.1386
Tob1	1298.84	-0.392102	0.133462	2.93793	0.0033041	ENSMUSG00000037573	transducer of ErbB-2.1 [Source:MGI Symbol;Acc:MGI:1349721]	1492.5	1117.25	1734.81	1706.4	942.995	1136.34	1180.97	1079.47
2016-03-04	15.6171	-0.391726	0.157475	2.48754	0.012863	ENSMUSG00000039372	membrane-associated ring finger (C3HC4) 4 [Source:MGI Symbol;Acc:MGI:2683550]	12.4652	37.0831	22.9182	18.2178	6.90839	12.0493	2.33163	12.9631
Klhdc1	97.7555	-0.391576	0.15192	2.57751	0.00995149	ENSMUSG00000051890	kelch domain containing 1 [Source:MGI Symbol;Acc:MGI:2672853]	113.849	124.561	105.623	118.849	81.7493	100.102	52.4617	84.8494
Scd2	4986.58	-0.391215	0.126578	3.0907	0.00199687	ENSMUSG00000025203	stearoyl-Coenzyme A desaturase 2 [Source:MGI Symbol;Acc:MGI:98240]	6422.06	6318.4	5253.26	5141.75	4354.59	3987.38	3385.53	5029.69
Mybl1	18.0305	-0.391125	0.157177	2.48844	0.0128305	ENSMUSG00000025912	myeloblastosis oncogene-like 1 [Source:MGI Symbol;Acc:MGI:99925]	39.8886	25.6729	19.9289	19.0853	5.75699	13.903	2.33163	17.677
Kcna2	339.559	-0.390373	0.172856	2.25838	0.0239222	ENSMUSG00000040724	potassium voltage-gated channel, shaker-related subfamily, member 2 [Source:MGI Symbol;Acc:MGI:96659]	196.95	693.169	422.493	397.321	251.005	278.06	199.354	278.118
Fmr1	500.616	-0.39034	0.105332	3.70581	0.00021072	ENSMUSG00000000838	fragile X mental retardation syndrome 1 [Source:MGI Symbol;Acc:MGI:95564]	585.033	654.184	492.244	570.824	392.627	436.554	413.864	459.601
Catsperg1	35.7144	-0.390177	0.160171	2.436	0.0148505	ENSMUSG00000049676	catsper channel auxiliary subunit gamma 1 [Source:MGI Symbol;Acc:MGI:2443617]	43.2126	40.8865	41.8507	45.1107	27.6336	34.2941	27.9796	24.7478
Jph3	45.0574	-0.390173	0.167255	2.33281	0.0196583	ENSMUSG00000025318	junctophilin 3 [Source:MGI Symbol;Acc:MGI:1891497]	34.9025	109.348	72.7405	26.8929	29.9364	26.8791	31.477	28.2831
Mll5	1113.19	-0.390157	0.113819	3.42787	0.000608329	NA	NA	1380.31	1436.73	1044.27	1273.51	975.234	1035.31	911.667	848.494
Cecr2	196.821	-0.389622	0.171911	2.26641	0.0234261	ENSMUSG00000071226	cat eye syndrome chromosome region, candidate 2 [Source:MGI Symbol;Acc:MGI:1923799]	209.415	129.316	313.88	323.582	104.777	172.397	156.219	164.985
Srcin1	50.2697	-0.389575	0.172899	2.25319	0.024247	ENSMUSG00000038453	SRC kinase signaling inhibitor 1 [Source:MGI Symbol;Acc:MGI:1933179]	33.2405	95.085	71.744	53.7858	36.8447	30.5866	40.8035	40.0678
Unc80	16.6908	-0.389024	0.141401	2.75121	0.00593751	ENSMUSG00000055567	unc-80 homolog (C. elegans) [Source:MGI Symbol;Acc:MGI:2652882]	5.81708	58.9527	24.9111	17.3503	8.05979	5.5612	8.16071	4.71386
Pcmtd2	635.794	-0.388628	0.0785133	4.94984	7.42738e-07	ENSMUSG00000027589	protein-L-isoaspartate (D-aspartate) O-methyltransferase domain containing 2 [Source:MGI Symbol;Acc:MGI:1923927]	694.726	798.714	693.526	716.566	564.185	549.632	530.446	538.558
Kcnj10	97.7881	-0.388431	0.165713	2.34399	0.0190785	ENSMUSG00000044708	potassium inwardly-rectifying channel, subfamily J, member 10 [Source:MGI Symbol;Acc:MGI:1194504]	68.974	133.119	126.548	144.007	72.5381	91.7598	71.1147	74.2433
Rab11fip2	265.795	-0.387651	0.115144	3.36667	0.000760819	ENSMUSG00000040022	RAB11 family interacting protein 2 (class I) [Source:MGI Symbol;Acc:MGI:1922248]	284.206	370.831	284.983	286.279	229.128	237.278	219.173	214.481
Etv3	631.099	-0.387563	0.100138	3.87029	0.000108707	ENSMUSG00000003382	ets variant 3 [Source:MGI Symbol;Acc:MGI:1350926]	757.052	620.905	729.398	788.569	535.4	588.56	532.778	496.133
Sfrp5	274.386	-0.387434	0.172841	2.24157	0.0249891	ENSMUSG00000018822	secreted frizzled-related sequence protein 5 [Source:MGI Symbol;Acc:MGI:1860298]	181.161	564.805	400.571	248.109	251.005	138.103	212.178	199.16
Reep1	359.614	-0.387323	0.1729	2.24016	0.0250805	ENSMUSG00000052852	receptor accessory protein 1 [Source:MGI Symbol;Acc:MGI:1098827]	308.305	750.22	491.247	271.532	376.507	202.984	215.676	260.441
Gpr158	16.4864	-0.387067	0.139403	2.77661	0.00549298	ENSMUSG00000045967	G protein-coupled receptor 158 [Source:MGI Symbol;Acc:MGI:2441697]	9.14113	47.5425	40.8542	9.54264	10.3626	7.41493	3.49745	3.53539
Reln	146.397	-0.386936	0.154736	2.50062	0.0123978	ENSMUSG00000042453	reelin [Source:MGI Symbol;Acc:MGI:103022]	113.849	214.892	183.346	181.31	124.351	116.785	129.405	107.24
Pdgfd	455.733	-0.386838	0.172876	2.23766	0.0252434	ENSMUSG00000032006	platelet-derived growth factor, D polypeptide [Source:MGI Symbol;Acc:MGI:1919035]	765.362	833.895	328.827	364.356	355.782	330.891	241.324	425.426
Stk32a	66.0527	-0.386834	0.171973	2.24939	0.0244874	ENSMUSG00000039954	serine/threonine kinase 32A [Source:MGI Symbol;Acc:MGI:2442403]	63.1569	133.119	74.7334	56.3884	56.4185	42.6359	51.2959	50.674
Kdm5d	247.728	-0.386796	0.0963198	4.01575	5.9257e-05	ENSMUSG00000056673	lysine (K)-specific demethylase 5D [Source:MGI Symbol;Acc:MGI:99780]	285.037	270.041	273.026	306.232	198.04	207.618	226.168	215.659
Myef2	190.957	-0.3865	0.129615	2.98191	0.0028646	ENSMUSG00000027201	myelin basic protein expression factor 2, repressor [Source:MGI Symbol;Acc:MGI:104592]	238.5	265.287	184.342	197.793	172.71	163.129	155.053	150.843
Sspo	22.9702	-0.386386	0.169316	2.28204	0.0224872	ENSMUSG00000029797	SCO-spondin [Source:MGI Symbol;Acc:MGI:2674311]	19.1133	17.1153	41.8507	44.2432	12.6654	19.4642	13.9898	15.32
Zhx3	304.083	-0.3863	0.150746	2.5626	0.0103892	ENSMUSG00000035877	zinc fingers and homeoboxes 3 [Source:MGI Symbol;Acc:MGI:2444772]	450.409	431.686	272.029	278.472	247.551	261.376	242.49	248.656
Ganc	388.409	-0.38629	0.0960926	4.01997	5.82055e-05	ENSMUSG00000062646	glucosidase, alpha; neutral C [Source:MGI Symbol;Acc:MGI:1923301]	449.578	394.603	473.311	462.384	308.575	354.063	315.936	348.825
Pcyt1b	34.7674	-0.386197	0.172898	2.23367	0.0255046	ENSMUSG00000035246	phosphate cytidylyltransferase 1, choline, beta isoform [Source:MGI Symbol;Acc:MGI:2147987]	29.0854	64.6578	48.8258	33.833	35.6933	25.0254	20.9847	20.0339
Maoa	1112	-0.386073	0.163229	2.36522	0.0180193	ENSMUSG00000025037	monoamine oxidase A [Source:MGI Symbol;Acc:MGI:96915]	1042.92	1979.67	1413.96	895.274	969.477	795.252	873.196	926.273
Ugt8a	22.2787	-0.38561	0.172848	2.23092	0.0256863	ENSMUSG00000032854	UDP galactosyltransferase 8A [Source:MGI Symbol;Acc:MGI:109522]	22.4373	38.9848	32.8827	19.0853	20.7252	14.8299	16.3214	12.9631
Adamts6	70.7173	-0.384511	0.172698	2.2265	0.0259809	ENSMUSG00000046169	a disintegrin-like and metallopeptidase (reprolysin type) with thrombospondin type 1 motif, 6 [Source:MGI Symbol;Acc:MGI:1347348]	111.356	131.217	47.8293	70.2686	51.8129	59.3195	31.477	62.4586
Gcfc2	44.9702	-0.384384	0.16364	2.34895	0.0188262	ENSMUSG00000035125	GC-rich sequence DNA binding factor 2 [Source:MGI Symbol;Acc:MGI:2141656]	61.4949	51.3459	45.8365	57.2559	44.9045	42.6359	25.6479	30.6401
9330159F19Rik	67.5699	-0.383729	0.160379	2.39265	0.0167274	ENSMUSG00000004360	RIKEN cDNA 9330159F19 gene [Source:MGI Symbol;Acc:MGI:3036239]	54.0158	94.1341	90.6765	83.2813	59.8727	47.2702	59.4566	51.8524
Fsd1l	102.881	-0.382859	0.147473	2.59614	0.00942785	ENSMUSG00000054752	fibronectin type III and SPRY domain containing 1-like [Source:MGI Symbol;Acc:MGI:2442443]	117.173	151.185	123.559	91.0889	93.2633	86.1986	80.4412	80.1356
Rrm2b	377.142	-0.382662	0.155708	2.45756	0.0139883	ENSMUSG00000022292	ribonucleotide reductase M2 B (TP53 inducible) [Source:MGI Symbol;Acc:MGI:2155865]	488.635	603.789	339.788	352.21	324.694	313.281	252.982	341.755
Pcgf3	331.227	-0.382657	0.142377	2.68764	0.00719593	ENSMUSG00000033623	polycomb group ring finger 3 [Source:MGI Symbol;Acc:MGI:1916837]	476.17	428.833	287.973	353.945	298.212	293.817	271.635	239.228
Uty	158.709	-0.382126	0.11888	3.21439	0.00130722	ENSMUSG00000068457	ubiquitously transcribed tetratricopeptide repeat gene, Y chromosome [Source:MGI Symbol;Acc:MGI:894810]	190.302	175.907	165.41	200.396	141.622	151.079	123.576	121.382
Gm16576	97.5752	-0.382075	0.171498	2.22787	0.0258894	ENSMUSG00000087543	predicted gene 16576 [Source:MGI Symbol;Acc:MGI:4414996]	113.018	185.416	85.6943	96.294	101.323	63.9538	57.1249	77.7786
Ptprb	2754.71	-0.381934	0.0945527	4.03938	5.35936e-05	ENSMUSG00000020154	protein tyrosine phosphatase, receptor type, B [Source:MGI Symbol;Acc:MGI:97809]	2951.76	3700.71	2911.61	3032.83	2297.04	2517.37	2304.82	2321.57
AK129341	27.623	-0.381861	0.172872	2.20892	0.0271801	NA	NA	39.8886	44.6899	21.9218	33.833	18.4224	30.5866	16.3214	15.32
Cbl	58.2617	-0.3815	0.17291	2.20635	0.0273596	ENSMUSG00000034342	Casitas B-lineage lymphoma [Source:MGI Symbol;Acc:MGI:88279]	70.636	123.61	42.8471	56.3884	41.4503	49.1239	41.9693	40.0678
Ntng1	19.9296	-0.381397	0.172287	2.21373	0.0268475	ENSMUSG00000059857	netrin G1 [Source:MGI Symbol;Acc:MGI:1934028]	18.2823	33.2797	32.8827	18.2178	16.1196	14.8299	9.32652	16.4985
Setbp1	449.452	-0.381253	0.156663	2.43359	0.01495	ENSMUSG00000103866	SET binding protein 1 [Source:MGI Symbol;Acc:MGI:1933199]	592.512	703.629	355.731	476.265	378.81	409.675	307.775	371.216
Rasgrf2	172.115	-0.380756	0.140323	2.71342	0.00665927	ENSMUSG00000021708	RAS protein-specific guanine nucleotide-releasing factor 2 [Source:MGI Symbol;Acc:MGI:109137]	160.385	240.565	195.303	205.601	135.865	126.054	138.732	174.413
Map3k9	45.7055	-0.38018	0.166067	2.28932	0.0220608	ENSMUSG00000042724	mitogen-activated protein kinase kinase kinase 9 [Source:MGI Symbol;Acc:MGI:2449952]	42.3816	61.8052	67.7582	48.5807	25.3308	38.9284	41.9693	38.8893
Prkx	206.785	-0.379667	0.13862	2.73891	0.00616439	ENSMUSG00000035725	protein kinase, X-linked [Source:MGI Symbol;Acc:MGI:1309999]	281.713	230.106	198.293	252.446	170.407	203.911	180.701	136.702
B630019K06Rik	81.3778	-0.37962	0.165589	2.29254	0.0218744	ENSMUSG00000052364	RIKEN cDNA B630019K06 gene [Source:MGI Symbol;Acc:MGI:2147918]	71.467	139.775	99.6445	80.6787	73.6895	63.9538	68.7831	53.0309
Rb1	607.696	-0.379573	0.0769761	4.93105	8.17875e-07	ENSMUSG00000022105	retinoblastoma 1 [Source:MGI Symbol;Acc:MGI:97874]	673.12	676.054	731.39	687.07	498.555	554.266	494.306	546.807
Heyl	5242.41	-0.379526	0.168317	2.25483	0.024144	ENSMUSG00000032744	hairy/enhancer-of-split related with YRPW motif-like [Source:MGI Symbol;Acc:MGI:1860511]	6890.75	8375.08	6295.54	3833.54	5345.94	4199.63	2724.51	4274.29
Spock1	44.0399	-0.379495	0.146414	2.59194	0.00954369	ENSMUSG00000056222	sparc/osteonectin, cwcv and kazal-like domains proteoglycan 1 [Source:MGI Symbol;Acc:MGI:105371]	18.2823	143.578	79.7156	28.6279	29.9364	11.1224	17.4872	23.5693
Ebf1	385.771	-0.379117	0.0815743	4.6475	3.35974e-06	ENSMUSG00000057098	early B cell factor 1 [Source:MGI Symbol;Acc:MGI:95275]	449.578	416.472	435.446	454.577	353.479	317.915	331.092	327.613
Arhgap26	313.416	-0.378774	0.127039	2.98156	0.00286787	ENSMUSG00000036452	Rho GTPase activating protein 26 [Source:MGI Symbol;Acc:MGI:1918552]	294.178	349.913	406.549	398.189	219.917	277.133	279.796	281.653
Zfp62	338.807	-0.378554	0.100552	3.76478	0.000166697	ENSMUSG00000046311	zinc finger protein 62 [Source:MGI Symbol;Acc:MGI:99662]	357.335	441.194	373.667	378.236	315.483	290.109	275.132	279.296
A630089N07Rik	120.554	-0.37839	0.147039	2.57339	0.0100707	NA	NA	172.02	141.677	107.616	143.14	105.929	115.858	86.2703	91.9202
Zfhx4	139.671	-0.378234	0.141301	2.6768	0.00743292	ENSMUSG00000025255	zinc finger homeodomain 4 [Source:MGI Symbol;Acc:MGI:2137668]	136.286	173.055	167.403	175.238	93.2633	143.664	123.576	104.883
Skil	1069.01	-0.378223	0.143403	2.63748	0.00835252	ENSMUSG00000027660	SKI-like [Source:MGI Symbol;Acc:MGI:106203]	1439.31	1542.28	1071.18	936.047	993.657	927.793	846.382	795.463
Sv2c	13.153	-0.377921	0.137067	2.75719	0.00582998	ENSMUSG00000051111	synaptic vesicle glycoprotein 2c [Source:MGI Symbol;Acc:MGI:1922459]	9.14113	49.4442	17.936	9.54264	3.45419	2.7806	3.49745	9.42771
Zfp759	59.9929	-0.377412	0.146263	2.58037	0.00986945	ENSMUSG00000057396	zinc finger protein 759 [Source:MGI Symbol;Acc:MGI:2446280]	79.7772	66.5595	60.7831	72.8711	50.6615	47.2702	46.6326	55.3878
Cav2	1976.36	-0.377368	0.0910656	4.14392	3.41422e-05	ENSMUSG00000000058	caveolin 2 [Source:MGI Symbol;Acc:MGI:107571]	2389.16	2346.7	2204.14	2075.96	1725.95	1736.95	1474.76	1857.26
Rnf141	135.961	-0.376758	0.147549	2.55343	0.0106666	ENSMUSG00000030788	ring finger protein 141 [Source:MGI Symbol;Acc:MGI:1914400]	199.443	154.038	122.563	160.49	101.323	135.323	106.089	108.419
Sos2	539.95	-0.376743	0.0937878	4.01697	5.89503e-05	ENSMUSG00000034801	son of sevenless homolog 2 (Drosophila) [Source:MGI Symbol;Acc:MGI:98355]	658.993	668.447	584.913	552.606	478.982	488.459	451.17	436.032
Syne3	202.638	-0.376534	0.164586	2.28776	0.0221512	ENSMUSG00000054150	spectrin repeat containing, nuclear envelope family member 3 [Source:MGI Symbol;Acc:MGI:2442408]	272.572	185.416	211.246	301.895	142.773	230.79	157.385	119.025
Arl5b	52.4147	-0.376459	0.168347	2.23621	0.0253379	ENSMUSG00000017418	ADP-ribosylation factor-like 5B [Source:MGI Symbol;Acc:MGI:1923119]	67.312	90.3307	43.8436	52.0508	37.9961	39.8553	41.9693	45.9601
Trio	1068.47	-0.376185	0.151855	2.47726	0.0132397	ENSMUSG00000022263	triple functional domain (PTPRF interacting) [Source:MGI Symbol;Acc:MGI:1927230]	1293.05	1754.32	1021.36	951.662	975.234	896.28	859.206	796.642
Tceanc	80.0189	-0.376079	0.14532	2.58794	0.00965521	ENSMUSG00000051224	transcription elongation factor A (SII) N-terminal and central domain containing [Source:MGI Symbol;Acc:MGI:2685236]	92.2423	80.8222	94.6623	106.704	61.0241	81.5643	55.9591	67.1725
Atl3	2705.54	-0.376	0.129373	2.90632	0.00365713	ENSMUSG00000024759	atlastin GTPase 3 [Source:MGI Symbol;Acc:MGI:1924270]	3849.25	3431.62	2466.2	2756.96	2278.62	2463.61	2167.25	2230.83
Sgms1	560.244	-0.375965	0.107077	3.51118	0.00044613	ENSMUSG00000040451	sphingomyelin synthase 1 [Source:MGI Symbol;Acc:MGI:2444110]	742.925	618.052	607.831	597.717	430.623	541.29	474.487	469.029
Rgs9bp	14.3328	-0.375524	0.170891	2.19745	0.0279881	ENSMUSG00000056043	regulator of G-protein signalling 9 binding protein [Source:MGI Symbol;Acc:MGI:2384418]	14.9582	18.0661	26.904	14.7477	13.8168	7.41493	9.32652	9.42771
Slc7a14	234.873	-0.375041	0.172902	2.1691	0.0300754	ENSMUSG00000069072	solute carrier family 7 (cationic amino acid transporter, y+ system), member 14 [Source:MGI Symbol;Acc:MGI:3040688]	143.765	499.196	305.909	228.156	194.586	177.958	159.717	169.699
Rfx3	59.74	-0.375009	0.158439	2.3669	0.0179379	ENSMUSG00000040929	regulatory factor X, 3 (influences HLA class II expression) [Source:MGI Symbol;Acc:MGI:106582]	60.6639	89.3799	61.7796	71.1361	43.7531	49.1239	40.8035	61.2801
Fv1	34.2099	-0.374696	0.16573	2.26088	0.0237666	ENSMUSG00000070583	Friend virus susceptibility 1 [Source:MGI Symbol;Acc:MGI:95595]	40.7196	49.4442	31.8862	42.5081	24.1794	33.3672	25.6479	25.9262
Abca8b	297.309	-0.374603	0.167937	2.23062	0.0257061	ENSMUSG00000020620	ATP-binding cassette, sub-family A (ABC1), member 8b [Source:MGI Symbol;Acc:MGI:1351668]	347.363	538.181	291.958	257.651	267.124	202.057	180.701	293.438
Atrx	1045.33	-0.374548	0.120262	3.11443	0.00184298	ENSMUSG00000031229	alpha thalassemia/mental retardation syndrome X-linked homolog (human) [Source:MGI Symbol;Acc:MGI:103067]	1244.86	1425.32	1015.38	1123.43	929.178	993.601	774.101	856.744
Apba2	25.2683	-0.374531	0.172544	2.17064	0.029958	ENSMUSG00000030519	amyloid beta (A4) precursor protein-binding, family A, member 2 [Source:MGI Symbol;Acc:MGI:1261791]	17.4513	41.8374	42.8471	26.8929	16.1196	19.4642	16.3214	21.2124
9930021J03Rik	337.866	-0.37449	0.134369	2.78703	0.00531943	ENSMUSG00000046138	RIKEN cDNA 9930021J03 gene [Source:MGI Symbol;Acc:MGI:2444398]	413.844	484.933	324.841	340.933	321.24	261.376	261.143	294.616
Shprh	292.58	-0.374061	0.102251	3.65826	0.000253932	ENSMUSG00000090112	SNF2 histone linker PHD RING helicase [Source:MGI Symbol;Acc:MGI:1917581]	338.222	377.487	298.933	322.715	265.973	256.742	240.158	240.407
Edil3	22.6535	-0.373304	0.170223	2.19302	0.0283058	ENSMUSG00000034488	EGF-like repeats and discoidin I-like domains 3 [Source:MGI Symbol;Acc:MGI:1329025]	14.1272	46.5916	24.9111	32.9655	13.8168	14.8299	17.4872	16.4985
Gbp9	221.869	-0.373095	0.168997	2.2077	0.0272651	ENSMUSG00000029298	guanylate-binding protein 9 [Source:MGI Symbol;Acc:MGI:3605620]	247.642	216.794	247.118	363.488	115.14	261.376	171.375	152.022
Fam73a	150.849	-0.373053	0.158899	2.34773	0.018888	ENSMUSG00000054942	family with sequence similarity 73, member A [Source:MGI Symbol;Acc:MGI:1924567]	160.385	251.024	162.421	140.537	120.897	125.127	99.0943	147.308
Zfp791	35.3231	-0.37279	0.167989	2.21913	0.0264781	ENSMUSG00000074194	zinc finger protein 791 [Source:MGI Symbol;Acc:MGI:3648473]	47.3677	38.034	49.8222	35.568	24.1794	32.4403	19.8189	35.3539
Usp32	634.552	-0.372454	0.108446	3.43447	0.000593722	ENSMUSG00000000804	ubiquitin specific peptidase 32 [Source:MGI Symbol;Acc:MGI:2144475]	834.336	758.778	610.821	700.083	548.066	580.218	543.27	500.847
Fan1	68.7962	-0.372048	0.161507	2.3036	0.0212453	ENSMUSG00000033458	FANCD2/FANCI-associated nuclease 1 [Source:MGI Symbol;Acc:MGI:3045266]	84.7632	76.068	71.744	94.5589	39.1475	66.7344	45.4668	71.8863
Casz1	157.444	-0.371941	0.150639	2.46909	0.0135459	ENSMUSG00000028977	castor zinc finger 1 [Source:MGI Symbol;Acc:MGI:1196251]	166.202	250.073	170.392	150.947	146.228	117.712	116.582	141.416
Pdk4	6571.71	-0.371538	0.158999	2.33674	0.0194529	ENSMUSG00000019577	pyruvate dehydrogenase kinase, isoenzyme 4 [Source:MGI Symbol;Acc:MGI:1351481]	7922.87	6948.81	9360.6	6861.16	4273.99	5122.79	4174.78	7908.67
Nek7	1294.11	-0.371397	0.136107	2.72872	0.00635801	ENSMUSG00000026393	NIMA (never in mitosis gene a)-related expressed kinase 7 [Source:MGI Symbol;Acc:MGI:1890645]	1882.24	1556.54	1189.76	1365.47	1168.67	1229.03	955.968	1005.23
Kcnh1	36.7294	-0.370898	0.170824	2.17123	0.0299136	ENSMUSG00000058248	potassium voltage-gated channel, subfamily H (eag-related), member 1 [Source:MGI Symbol;Acc:MGI:1341721]	19.1133	60.8544	66.7618	44.2432	21.8766	25.9523	32.6428	22.3908
Cpeb2	216.743	-0.370835	0.1392	2.66405	0.0077207	ENSMUSG00000039782	cytoplasmic polyadenylation element binding protein 2 [Source:MGI Symbol;Acc:MGI:2442640]	290.023	250.073	194.307	271.532	184.224	212.252	181.867	149.665
Ash1l	1108.58	-0.370317	0.123843	2.99021	0.00278782	ENSMUSG00000028053	ash1 (absent, small, or homeotic)-like (Drosophila) [Source:MGI Symbol;Acc:MGI:2183158]	1352.06	1573.66	1085.13	1088.73	1014.38	928.72	932.652	893.276
Sema6d	377.742	-0.370117	0.154264	2.39924	0.0164291	ENSMUSG00000027200	sema domain, transmembrane domain (TM), and cytoplasmic domain, (semaphorin) 6D [Source:MGI Symbol;Acc:MGI:2387661]	354.842	426.931	453.382	541.328	240.642	423.578	303.112	278.118
Fam214a	843.475	-0.370098	0.141134	2.62231	0.00873349	ENSMUSG00000034858	family with sequence similarity 214, member A [Source:MGI Symbol;Acc:MGI:2387648]	1066.19	752.122	1026.34	1073.98	578.002	892.573	668.012	690.58
Zfyve16	251.011	-0.369429	0.107886	3.42425	0.000616501	ENSMUSG00000021706	zinc finger, FYVE domain containing 16 [Source:MGI Symbol;Acc:MGI:2145181]	298.333	298.567	243.133	307.1	216.463	221.521	226.168	196.804
Nupl1	179.381	-0.369237	0.145439	2.53877	0.0111242	ENSMUSG00000063895	nucleoporin like 1 [Source:MGI Symbol;Acc:MGI:1919094]	266.755	216.794	157.438	194.323	168.104	153.86	139.898	137.88
Enpp4	508.743	-0.369224	0.108758	3.3949	0.000686532	ENSMUSG00000023961	ectonucleotide pyrophosphatase/phosphodiesterase 4 [Source:MGI Symbol;Acc:MGI:2682634]	629.907	638.971	511.176	546.533	459.408	477.336	384.719	421.89
Hcn3	26.4784	-0.369209	0.165963	2.22465	0.0261051	ENSMUSG00000028051	hyperpolarization-activated, cyclic nucleotide-gated K+ 3 [Source:MGI Symbol;Acc:MGI:1298211]	17.4513	60.8544	41.8507	22.5553	21.8766	12.0493	15.1556	20.0339
Stx1b	83.6492	-0.368883	0.144491	2.55298	0.0106805	ENSMUSG00000030806	syntaxin 1B [Source:MGI Symbol;Acc:MGI:1930705]	78.1151	91.2816	109.609	110.174	69.0839	62.1001	76.9438	71.8863
Ddx3y	873.008	-0.368868	0.139595	2.64241	0.00823189	ENSMUSG00000069045	DEAD (Asp-Glu-Ala-Asp) box polypeptide 3, Y-linked [Source:MGI Symbol;Acc:MGI:1349406]	1176.71	1181.91	807.12	883.128	726.532	791.544	595.732	821.39
Nkx3-1	323.598	-0.368815	0.165575	2.22748	0.0259155	ENSMUSG00000022061	NK-3 transcription factor, locus 1 (Drosophila) [Source:MGI Symbol;Acc:MGI:97352]	672.289	548.64	377.653	146.61	340.814	152.933	231.997	117.846
Mamld1	178.685	-0.368783	0.135901	2.71362	0.00665525	ENSMUSG00000059401	mastermind-like domain containing 1 [Source:MGI Symbol;Acc:MGI:3045303]	253.459	209.187	171.389	191.72	163.499	135.323	137.566	167.342
Isl1	68.4163	-0.368778	0.172005	2.144	0.0320331	ENSMUSG00000042258	ISL1 transcription factor, LIM/homeodomain [Source:MGI Symbol;Acc:MGI:101791]	48.1987	154.038	91.6729	56.3884	56.4185	49.1239	39.6377	51.8524
Celsr2	330.557	-0.368739	0.115272	3.19886	0.0013797	ENSMUSG00000068740	cadherin, EGF LAG seven-pass G-type receptor 2 (flamingo homolog, Drosophila) [Source:MGI Symbol;Acc:MGI:1858235]	306.643	387.947	419.503	401.659	268.276	304.939	285.625	269.868
Snx13	708.975	-0.36859	0.121782	3.02665	0.00247281	ENSMUSG00000020590	sorting nexin 13 [Source:MGI Symbol;Acc:MGI:2661416]	953.171	888.093	668.614	746.929	567.639	673.832	564.255	609.266
Dr1	459.334	-0.368259	0.122832	2.99807	0.00271693	ENSMUSG00000029265	down-regulator of transcription 1 [Source:MGI Symbol;Acc:MGI:1100515]	534.341	483.982	489.254	603.789	355.782	457.872	420.859	328.792
Dek	689.157	-0.368233	0.139792	2.63414	0.00843514	ENSMUSG00000021377	DEK oncogene (DNA binding) [Source:MGI Symbol;Acc:MGI:1926209]	904.972	996.49	622.778	671.455	640.177	580.218	542.104	555.057
Ankrd6	46.752	-0.368215	0.170982	2.15354	0.0312766	ENSMUSG00000040183	ankyrin repeat domain 6 [Source:MGI Symbol;Acc:MGI:2154278]	35.7335	78.9205	67.7582	45.9782	37.9961	36.1478	37.3061	34.1755
Ubxn2a	583.294	-0.367995	0.144976	2.53831	0.0111388	ENSMUSG00000020634	UBX domain protein 2A [Source:MGI Symbol;Acc:MGI:2442310]	810.237	799.664	548.045	556.943	481.284	506.996	399.875	563.306
Zbtb46	170.446	-0.367975	0.121185	3.03646	0.00239371	ENSMUSG00000027583	zinc finger and BTB domain containing 46 [Source:MGI Symbol;Acc:MGI:1919397]	200.274	211.089	189.325	183.045	151.985	167.763	141.064	119.025
Tspyl4	500.619	-0.367893	0.168294	2.18601	0.0288149	ENSMUSG00000039485	TSPY-like 4 [Source:MGI Symbol;Acc:MGI:106393]	510.241	957.506	544.059	400.791	473.225	396.699	322.931	399.499
E130102H24Rik	84.4111	-0.367855	0.144985	2.53719	0.0111747	ENSMUSG00000086782	RIKEN cDNA E130102H24 gene [Source:MGI Symbol;Acc:MGI:1925116]	82.2702	121.709	98.648	91.0889	65.6297	78.7837	66.4515	70.7079
Dpysl5	147.394	-0.367803	0.169836	2.16564	0.0303387	ENSMUSG00000029168	dihydropyrimidinase-like 5 [Source:MGI Symbol;Acc:MGI:1929772]	113.849	328.994	230.179	97.1615	148.53	70.4419	83.9387	106.062
Resp18	31.7518	-0.367764	0.152992	2.40382	0.0162249	ENSMUSG00000033061	regulated endocrine-specific protein 18 [Source:MGI Symbol;Acc:MGI:1098222]	14.1272	82.7239	67.7582	20.8203	23.028	13.903	15.1556	16.4985
Per2	996.69	-0.367256	0.14408	2.54898	0.0108039	ENSMUSG00000055866	period circadian clock 2 [Source:MGI Symbol;Acc:MGI:1195265]	1442.64	1180	1135.95	876.188	839.369	887.011	957.134	655.226
C230091D08Rik	201.892	-0.367047	0.140188	2.61825	0.00883818	NA	NA	237.669	261.484	194.307	242.904	126.654	190.935	164.38	196.804
Chd2	1001.14	-0.366285	0.0795156	4.60646	4.09589e-06	ENSMUSG00000078671	chromodomain helicase DNA binding protein 2 [Source:MGI Symbol;Acc:MGI:2448567]	1173.39	1152.43	1116.02	1100.01	892.334	957.453	811.407	806.07
Tfdp1	493.905	-0.366193	0.131488	2.78499	0.00535287	ENSMUSG00000038482	transcription factor Dp 1 [Source:MGI Symbol;Acc:MGI:101934]	676.444	486.835	511.176	602.922	385.718	467.141	469.824	351.182
Fabp7	89.9637	-0.365807	0.151788	2.40999	0.0159528	ENSMUSG00000019874	fatty acid binding protein 7, brain [Source:MGI Symbol;Acc:MGI:101916]	34.0715	254.828	175.374	63.3285	67.9325	40.7821	25.6479	57.7448
Pcdh9	52.2563	-0.365657	0.163303	2.23913	0.0251473	ENSMUSG00000055421	protocadherin 9 [Source:MGI Symbol;Acc:MGI:1306801]	69.805	73.2154	44.84	60.7259	50.6615	47.2702	32.6428	38.8893
Map9	83.0017	-0.365637	0.152298	2.40079	0.0163595	ENSMUSG00000033900	microtubule-associated protein 9 [Source:MGI Symbol;Acc:MGI:2442208]	87.2563	123.61	97.6516	79.8112	67.9325	56.5389	74.6122	76.6002
Alkbh8	47.4607	-0.365618	0.162468	2.2504	0.0244234	ENSMUSG00000025899	alkB, alkylation repair homolog 8 (E. coli) [Source:MGI Symbol;Acc:MGI:1914917]	49.8607	70.3629	43.8436	61.5934	33.3905	44.4896	41.9693	34.1755
Zcchc12	41.7912	-0.365411	0.149768	2.43985	0.0146933	ENSMUSG00000036699	zinc finger, CCHC domain containing 12 [Source:MGI Symbol;Acc:MGI:1919943]	22.4373	110.299	88.6836	26.8929	39.1475	17.6105	18.653	10.6062
Dpf3	23.0874	-0.365029	0.172458	2.11663	0.0342916	ENSMUSG00000021221	D4, zinc and double PHD fingers, family 3 [Source:MGI Symbol;Acc:MGI:1917377]	19.9443	27.5746	36.8685	29.4954	14.9682	14.8299	20.9847	20.0339
Mbtps2	220.763	-0.36463	0.109965	3.31588	0.000913565	ENSMUSG00000046873	membrane-bound transcription factor peptidase, site 2 [Source:MGI Symbol;Acc:MGI:2444506]	277.558	235.811	225.197	268.929	206.1	189.081	174.872	188.554
Dock9	1178.87	-0.36425	0.121488	2.99823	0.00271554	ENSMUSG00000025558	dedicator of cytokinesis 9 [Source:MGI Symbol;Acc:MGI:106321]	1250.67	1238.01	1389.04	1529.43	978.688	1150.24	1092.37	802.534
Zmat1	212.5	-0.364231	0.138187	2.63579	0.00839414	ENSMUSG00000052676	zinc finger, matrin type 1 [Source:MGI Symbol;Acc:MGI:2442284]	260.938	294.763	223.204	203.866	216.463	167.763	155.053	177.948
Eogt	363.007	-0.363981	0.132532	2.74636	0.00602606	ENSMUSG00000035245	EGF domain-specific O-linked N-acetylglucosamine (GlcNAc) transferase [Source:MGI Symbol;Acc:MGI:2141669]	517.721	426.931	344.77	384.308	285.547	358.697	290.288	295.795
L3mbtl3	133.83	-0.363307	0.152293	2.38558	0.0170524	ENSMUSG00000039089	l(3)mbt-like 3 (Drosophila) [Source:MGI Symbol;Acc:MGI:2143628]	174.513	135.971	124.556	190.853	113.988	122.346	124.742	83.671
Slc4a7	311.361	-0.36325	0.151914	2.39116	0.0167954	ENSMUSG00000021733	solute carrier family 4, sodium bicarbonate cotransporter, member 7 [Source:MGI Symbol;Acc:MGI:2443878]	384.759	490.638	302.919	277.604	260.216	271.572	219.173	284.01
2016-09-10	411.2	-0.363218	0.136053	2.66967	0.00759248	ENSMUSG00000019917	septin 10 [Source:MGI Symbol;Acc:MGI:1918110]	555.947	385.094	433.453	524.845	320.089	419.871	345.081	305.222
Btc	185.375	-0.363197	0.162996	2.22825	0.0258638	ENSMUSG00000082361	betacellulin, epidermal growth factor family member [Source:MGI Symbol;Acc:MGI:99439]	174.513	304.272	218.221	183.045	196.889	136.249	114.25	155.557
Shroom2	51.0357	-0.363056	0.164232	2.21063	0.0270613	ENSMUSG00000045180	shroom family member 2 [Source:MGI Symbol;Acc:MGI:107194]	41.5506	67.5103	66.7618	67.666	44.9045	47.2702	40.8035	31.8185
Efhc2	52.7067	-0.362603	0.170653	2.12479	0.0336038	ENSMUSG00000025038	EF-hand domain (C-terminal) containing 2 [Source:MGI Symbol;Acc:MGI:1921655]	64.8189	93.1833	52.8116	45.1107	54.1157	38.9284	34.9745	37.7109
Crebl2	512.091	-0.362212	0.148434	2.44022	0.0146782	ENSMUSG00000032652	cAMP responsive element binding protein-like 2 [Source:MGI Symbol;Acc:MGI:1889385]	755.39	642.774	502.208	484.94	515.826	455.091	395.211	345.29
Crkl	417.38	-0.362043	0.134974	2.68232	0.00731142	ENSMUSG00000006134	v-crk sarcoma virus CT10 oncogene homolog (avian)-like [Source:MGI Symbol;Acc:MGI:104686]	566.75	531.525	379.645	446.769	416.806	332.745	312.438	352.361
Cep85l	12.2104	-0.361984	0.161504	2.24133	0.0250047	ENSMUSG00000038594	centrosomal protein 85-like [Source:MGI Symbol;Acc:MGI:3642684]	18.2823	26.6238	7.97156	14.7477	4.60559	10.1955	5.82908	9.42771
Kdm6b	1070.5	-0.361686	0.0830811	4.35341	1.34038e-05	ENSMUSG00000018476	KDM1 lysine (K)-specific demethylase 6B [Source:MGI Symbol;Acc:MGI:2448492]	1160.92	1338.8	1254.52	1096.54	953.358	891.646	943.144	925.095
Tm6sf1	250.401	-0.361321	0.124038	2.91297	0.00358005	ENSMUSG00000038623	transmembrane 6 superfamily member 1 [Source:MGI Symbol;Acc:MGI:1933209]	316.616	279.55	258.079	294.954	198.04	253.035	226.168	176.77
Gpcpd1	796.076	-0.3611	0.113083	3.19324	0.00140685	ENSMUSG00000027346	glycerophosphocholine phosphodiesterase GDE1 homolog (S. cerevisiae) [Source:MGI Symbol;Acc:MGI:104898]	883.366	994.589	836.017	922.166	552.671	785.056	702.987	691.759
Sp3	835.604	-0.360804	0.100654	3.58461	0.000337577	ENSMUSG00000027109	trans-acting transcription factor 3 [Source:MGI Symbol;Acc:MGI:1277166]	968.96	1001.24	855.946	975.952	664.357	843.449	683.168	691.759
Ncapd3	234.917	-0.360699	0.113711	3.17207	0.00151356	ENSMUSG00000035024	non-SMC condensin II complex, subunit D3 [Source:MGI Symbol;Acc:MGI:2142989]	256.783	263.385	259.076	294.954	188.829	240.058	187.696	188.554
Bank1	58.3232	-0.360509	0.159118	2.26567	0.0234715	ENSMUSG00000037922	B cell scaffold protein with ankyrin repeats 1 [Source:MGI Symbol;Acc:MGI:2442120]	68.974	66.5595	59.7867	79.8112	36.8447	58.3926	38.4719	57.7448
Slc4a8	257.634	-0.360336	0.136264	2.6444	0.0081836	ENSMUSG00000023032	solute carrier family 4 (anion exchanger), member 8 [Source:MGI Symbol;Acc:MGI:1928745]	288.361	386.045	248.115	266.327	238.339	222.448	202.852	208.588
Agbl3	66.1636	-0.360281	0.154248	2.33572	0.0195057	ENSMUSG00000038836	ATP/GTP binding protein-like 3 [Source:MGI Symbol;Acc:MGI:1923473]	73.1291	63.7069	83.7014	89.3539	47.2073	58.3926	45.4668	68.3509
Cmtm5	48.2872	-0.360178	0.168245	2.1408	0.0322901	ENSMUSG00000040759	CKLF-like MARVEL transmembrane domain containing 5 [Source:MGI Symbol;Acc:MGI:2447164]	29.9164	115.053	60.7831	48.5807	28.785	22.2448	34.9745	45.9601
Bmp6	964.322	-0.360052	0.115376	3.12068	0.00180432	ENSMUSG00000039004	bone morphogenetic protein 6 [Source:MGI Symbol;Acc:MGI:88182]	1068.68	1264.63	1058.22	1014.12	991.354	826.765	756.614	734.183
Ankrd11	1699.03	-0.359995	0.119577	3.01056	0.00260765	ENSMUSG00000035569	ankyrin repeat domain 11 [Source:MGI Symbol;Acc:MGI:1924337]	2093.32	2298.2	1548.48	1833.92	1539.42	1506.16	1429.29	1343.45
Cdkl2	238.626	-0.359523	0.118207	3.04148	0.00235416	ENSMUSG00000029403	cyclin-dependent kinase-like 2 (CDC2-related kinase) [Source:MGI Symbol;Acc:MGI:1858227]	288.361	299.518	240.143	263.724	224.523	227.082	186.53	179.127
Neb	58.9278	-0.359155	0.151289	2.37396	0.0175983	ENSMUSG00000026950	nebulin [Source:MGI Symbol;Acc:MGI:97292]	26.5924	144.529	136.513	37.3031	50.6615	23.1717	34.9745	17.677
Zeb2	1054.9	-0.359053	0.13683	2.62407	0.00868855	ENSMUSG00000026872	zinc finger E-box binding homeobox 2 [Source:MGI Symbol;Acc:MGI:1344407]	1111.06	996.49	1273.46	1486.05	754.166	1064.04	940.813	813.14
Impad1	494.449	-0.358915	0.160534	2.23576	0.0253673	ENSMUSG00000066324	inositol monophosphatase domain containing 1 [Source:MGI Symbol;Acc:MGI:1915720]	752.897	739.761	383.631	456.312	398.384	413.383	394.046	417.176
Slc36a4	55.2803	-0.358425	0.17252	2.07759	0.0377476	ENSMUSG00000043885	solute carrier family 36 (proton/amino acid symporter), member 4 [Source:MGI Symbol;Acc:MGI:2442595]	82.2702	92.2324	39.8578	57.2559	34.5419	39.8553	37.3061	58.9232
Tmem151b	28.3898	-0.358306	0.158172	2.26529	0.0234947	ENSMUSG00000096847	transmembrane protein 151B [Source:MGI Symbol;Acc:MGI:2685169]	17.4513	77.0188	46.8329	18.2178	13.8168	13.903	17.4872	22.3908
Kdm6a	230.793	-0.357709	0.128173	2.79084	0.00525717	ENSMUSG00000037369	lysine (K)-specific demethylase 6A [Source:MGI Symbol;Acc:MGI:1095419]	260.107	316.633	230.179	253.314	196.889	231.717	177.204	180.305
Plekha6	458.88	-0.357255	0.157761	2.26453	0.0235416	ENSMUSG00000041757	pleckstrin homology domain containing, family A member 6 [Source:MGI Symbol;Acc:MGI:2388662]	418.83	744.515	544.059	447.637	429.472	348.502	297.283	440.746
Tnfrsf19	32.1304	-0.356747	0.17093	2.0871	0.0368792	ENSMUSG00000060548	tumor necrosis factor receptor superfamily, member 19 [Source:MGI Symbol;Acc:MGI:1352474]	21.6063	60.8544	43.8436	39.0381	35.6933	18.5373	22.1505	15.32
Jph4	126.964	-0.356741	0.170468	2.09271	0.036375	ENSMUSG00000022208	junctophilin 4 [Source:MGI Symbol;Acc:MGI:2443113]	101.383	269.09	192.314	92.8239	137.016	83.418	52.4617	87.2064
Bend3	172.97	-0.356624	0.129868	2.74605	0.0060318	ENSMUSG00000038214	BEN domain containing 3 [Source:MGI Symbol;Acc:MGI:2677212]	222.711	179.711	188.328	203.866	124.351	169.617	165.546	129.631
Ccdc85a	135.492	-0.356608	0.120218	2.96634	0.00301369	ENSMUSG00000032878	coiled-coil domain containing 85A [Source:MGI Symbol;Acc:MGI:2445069]	166.202	139.775	160.428	152.682	130.108	112.151	121.245	101.348
Lrrc8b	15.0735	-0.356542	0.162821	2.18978	0.0285405	ENSMUSG00000070639	leucine rich repeat containing 8 family, member B [Source:MGI Symbol;Acc:MGI:2141353]	29.0854	29.4763	7.97156	15.6152	8.05979	9.26867	9.32652	11.7846
Uvssa	304.577	-0.356417	0.118847	2.99896	0.00270904	ENSMUSG00000037355	UV stimulated scaffold protein A [Source:MGI Symbol;Acc:MGI:1918351]	355.673	346.109	309.894	380.838	224.523	313.281	257.645	248.656
Plcg1	879.679	-0.356311	0.10062	3.54115	0.000398389	ENSMUSG00000016933	phospholipase C, gamma 1 [Source:MGI Symbol;Acc:MGI:97615]	1121.87	943.243	879.861	1049.69	809.433	789.69	757.78	685.866
Khnyn	524.016	-0.356237	0.116789	3.05026	0.00228645	ENSMUSG00000047153	KH and NYN domain containing [Source:MGI Symbol;Acc:MGI:2451333]	610.794	693.169	524.13	563.884	526.189	447.677	417.362	408.927
BC005537	1961.79	-0.356108	0.120918	2.94504	0.00322915	ENSMUSG00000019132	cDNA sequence BC005537 [Source:MGI Symbol;Acc:MGI:2441726]	2607.72	2278.24	1753.74	2329.27	1546.33	1864.86	1599.5	1714.67
Per3	735.278	-0.356065	0.170021	2.09424	0.0362384	ENSMUSG00000028957	period circadian clock 3 [Source:MGI Symbol;Acc:MGI:1277134]	915.775	604.74	1009.4	1017.59	518.129	745.201	744.956	326.435
Morc3	511.099	-0.355928	0.106588	3.3393	0.000839891	ENSMUSG00000039456	microrchidia 3 [Source:MGI Symbol;Acc:MGI:2136841]	611.625	534.377	550.038	629.815	416.806	510.703	444.176	391.25
Prnd	100.941	-0.35575	0.169335	2.10087	0.0356528	ENSMUSG00000027338	prion protein dublet [Source:MGI Symbol;Acc:MGI:1346999]	77.2841	135.971	133.524	138.802	82.9007	72.2956	54.7933	111.954
Pank3	1118.25	-0.35556	0.143549	2.47693	0.0132517	ENSMUSG00000018846	pantothenate kinase 3 [Source:MGI Symbol;Acc:MGI:2387464]	1360.37	973.67	1356.16	1485.18	744.955	1078.87	1090.04	856.744
1500009C09Rik	12.7173	-0.355415	0.168406	2.11047	0.034818	ENSMUSG00000068099	RIKEN cDNA 1500009C09 gene [Source:MGI Symbol;Acc:MGI:1923755]	9.14113	23.7712	15.9431	18.2178	8.05979	10.1955	8.16071	8.24925
Dido1	913.853	-0.355414	0.0923499	3.84855	0.000118818	ENSMUSG00000038914	death inducer-obliterator 1 [Source:MGI Symbol;Acc:MGI:1344352]	992.228	1054.49	1010.4	1085.26	697.747	903.695	792.754	774.251
Elmsan1	715.448	-0.355085	0.104715	3.39096	0.000696485	ENSMUSG00000042507	ELM2 and Myb/SANT-like domain containing 1 [Source:MGI Symbol;Acc:MGI:2685106]	898.324	865.273	720.43	767.749	651.691	649.733	636.535	533.844
Rundc3b	14.9361	-0.355036	0.167466	2.12006	0.0340013	ENSMUSG00000040570	RUN domain containing 3B [Source:MGI Symbol;Acc:MGI:2685286]	14.1272	23.7712	23.9147	17.3503	3.45419	11.1224	16.3214	9.42771
Hdac4	73.42	-0.354762	0.171385	2.06997	0.0384552	ENSMUSG00000026313	histone deacetylase 4 [Source:MGI Symbol;Acc:MGI:3036234]	103.046	129.316	55.8009	68.5335	57.5699	63.0269	65.2856	44.7816
Angpt1	176.161	-0.354745	0.167464	2.11834	0.0341464	ENSMUSG00000022309	angiopoietin 1 [Source:MGI Symbol;Acc:MGI:108448]	162.878	145.48	256.086	277.604	102.474	162.202	136.4	166.163
Lhfpl4	61.6924	-0.354687	0.170113	2.08501	0.0370685	ENSMUSG00000042873	lipoma HMGIC fusion partner-like protein 4 [Source:MGI Symbol;Acc:MGI:3057108]	59.0019	103.643	84.6978	50.3158	59.8727	39.8553	44.301	51.8524
Rbm33	945.063	-0.354447	0.102462	3.45932	0.000541549	ENSMUSG00000048271	RNA binding motif protein 33 [Source:MGI Symbol;Acc:MGI:1919670]	1190.01	1161.94	943.633	995.905	888.879	843.449	762.443	774.251
Pgbd5	25.4781	-0.354356	0.155588	2.27752	0.0227551	ENSMUSG00000050751	piggyBac transposable element derived 5 [Source:MGI Symbol;Acc:MGI:2429955]	20.7753	71.3137	39.8578	13.0127	19.5738	11.1224	10.4923	17.677
Bicc1	281.707	-0.354266	0.159791	2.21706	0.0266188	ENSMUSG00000014329	bicaudal C homolog 1 (Drosophila) [Source:MGI Symbol;Acc:MGI:1933388]	414.675	389.848	206.264	314.04	264.822	241.912	198.189	223.908
Dzip3	117.587	-0.353663	0.148162	2.387	0.0169865	ENSMUSG00000064061	DAZ interacting protein 3, zinc finger [Source:MGI Symbol;Acc:MGI:1917433]	130.469	171.153	107.616	136.2	116.291	88.9792	85.1045	104.883
Atp7a	313.096	-0.353635	0.11656	3.03394	0.00241383	ENSMUSG00000033792	ATPase, Cu++ transporting, alpha polypeptide [Source:MGI Symbol;Acc:MGI:99400]	333.236	413.62	318.862	362.62	242.945	286.402	300.78	246.299
Tnrc6b	855.981	-0.353593	0.111745	3.1643	0.00155458	ENSMUSG00000047888	trinucleotide repeat containing 6b [Source:MGI Symbol;Acc:MGI:2443730]	973.115	1153.38	826.053	944.722	787.556	778.568	673.841	710.614
Ccdc88c	400.384	-0.353499	0.111709	3.16447	0.00155364	ENSMUSG00000021182	coiled-coil domain containing 88C [Source:MGI Symbol;Acc:MGI:1915589]	506.086	479.228	439.432	397.321	397.232	322.55	315.936	345.29
Tle4	262.388	-0.353462	0.139013	2.54266	0.0110011	ENSMUSG00000024642	transducin-like enhancer of split 4, homolog of Drosophila E(spl) [Source:MGI Symbol;Acc:MGI:104633]	249.304	389.848	273.026	297.557	240.642	215.96	192.359	240.407
Olfr1033	1017.49	-0.353324	0.172486	2.04842	0.0405191	ENSMUSG00000045392	olfactory receptor 1033 [Source:MGI Symbol;Acc:MGI:3030867]	2316.03	1318.83	585.91	900.479	736.895	816.569	617.882	847.316
Clic5	959.296	-0.353242	0.137869	2.56215	0.0104027	ENSMUSG00000023959	chloride intracellular channel 5 [Source:MGI Symbol;Acc:MGI:1917912]	1063.7	986.982	1289.4	1078.32	690.839	753.543	733.298	1078.29
Spsb1	2242.84	-0.353197	0.148274	2.38205	0.0172163	ENSMUSG00000039911	splA/ryanodine receptor domain and SOCS box containing 1 [Source:MGI Symbol;Acc:MGI:1921896]	3503.55	2662.38	2316.73	1926.75	2054.09	2077.11	1642.63	1759.45
Tex9	106.866	-0.353166	0.138024	2.55872	0.0105057	ENSMUSG00000090626	testis expressed gene 9 [Source:MGI Symbol;Acc:MGI:1201610]	125.483	140.726	102.634	123.187	104.777	88.0523	74.6122	95.4556
Fam84b	175.366	-0.353036	0.107853	3.27329	0.00106302	ENSMUSG00000072568	family with sequence similarity 84, member B [Source:MGI Symbol;Acc:MGI:3026924]	187.809	200.629	212.243	196.925	132.411	152.933	160.882	159.093
Tmem150c	14.0609	-0.352916	0.1551	2.27542	0.0228809	ENSMUSG00000050640	transmembrane protein 150C [Source:MGI Symbol;Acc:MGI:3041258]	9.97215	30.4272	28.8969	11.2777	3.45419	12.0493	8.16071	8.24925
Fnbp1l	473.547	-0.352821	0.108625	3.24805	0.00116198	ENSMUSG00000039735	formin binding protein 1-like [Source:MGI Symbol;Acc:MGI:1925642]	555.116	502.999	515.162	581.234	399.535	486.605	381.222	366.502
Bzrap1	22.8101	-0.352791	0.172638	2.04353	0.0410003	ENSMUSG00000034156	benzodiazepine receptor associated protein 1 [Source:MGI Symbol;Acc:MGI:2450877]	18.2823	32.3289	34.8756	26.8929	13.8168	17.6105	19.8189	18.8554
Ranbp2	1409.33	-0.352753	0.12472	2.82836	0.00467869	ENSMUSG00000003226	RAN binding protein 2 [Source:MGI Symbol;Acc:MGI:894323]	1749.28	1946.39	1297.37	1453.08	1253.87	1253.12	1087.71	1233.85
Zfp202	116.679	-0.35267	0.151326	2.33054	0.0197777	ENSMUSG00000025602	zinc finger protein 202 [Source:MGI Symbol;Acc:MGI:1933401]	129.638	120.758	141.495	151.815	116.291	118.639	69.9489	84.8494
Ttc14	964.048	-0.352552	0.120225	2.93243	0.00336319	ENSMUSG00000027677	tetratricopeptide repeat domain 14 [Source:MGI Symbol;Acc:MGI:1914370]	1173.39	1257.02	878.864	1092.2	779.497	949.111	795.086	787.214
Chst15	558.733	-0.352403	0.17087	2.0624	0.0391694	ENSMUSG00000030930	carbohydrate (N-acetylgalactosamine 4-sulfate 6-O) sulfotransferase 15 [Source:MGI Symbol;Acc:MGI:1924840]	731.291	356.569	744.344	870.116	317.786	595.048	404.538	450.173
Erbb2ip	914.116	-0.352389	0.142333	2.47581	0.0132936	ENSMUSG00000021709	Erbb2 interacting protein [Source:MGI Symbol;Acc:MGI:1890169]	1190.01	1150.53	860.928	1021.06	740.349	984.332	771.77	593.946
Nr4a2	169.534	-0.352156	0.132037	2.6671	0.00765078	ENSMUSG00000026826	nuclear receptor subfamily 4, group A, member 2 [Source:MGI Symbol;Acc:MGI:1352456]	206.091	203.482	208.257	161.357	146.228	169.617	143.395	117.846
Sox6	345.646	-0.351825	0.107061	3.28622	0.00101542	ENSMUSG00000051910	SRY (sex determining region Y)-box 6 [Source:MGI Symbol;Acc:MGI:98368]	393.069	373.684	395.589	407.731	246.399	300.305	304.278	344.112
Asic2	46.6911	-0.351484	0.147506	2.38284	0.0171796	ENSMUSG00000020704	acid-sensing (proton-gated) ion channel 2 [Source:MGI Symbol;Acc:MGI:1100867]	17.4513	153.087	79.7156	27.7604	32.2391	22.2448	19.8189	21.2124
Pax9	15.8867	-0.351216	0.167985	2.09077	0.036549	ENSMUSG00000001497	paired box 9 [Source:MGI Symbol;Acc:MGI:97493]	30.7474	21.8695	16.9396	13.8802	12.6654	11.1224	15.1556	4.71386
Zfp174	86.7643	-0.351164	0.131771	2.66495	0.0077	ENSMUSG00000054939	zinc finger protein 174 [Source:MGI Symbol;Acc:MGI:2686600]	92.2423	91.2816	108.612	105.837	67.9325	72.2956	75.778	80.1356
Fzd6	415.985	-0.351006	0.126834	2.76745	0.00564969	ENSMUSG00000022297	frizzled homolog 6 (Drosophila) [Source:MGI Symbol;Acc:MGI:108474]	506.086	529.623	405.553	463.252	325.846	441.189	332.257	324.078
Foxd3	31.5192	-0.350872	0.169081	2.07518	0.0379702	ENSMUSG00000067261	forkhead box D3 [Source:MGI Symbol;Acc:MGI:1347473]	17.4513	54.1984	57.7938	34.7005	26.4822	15.7567	17.4872	28.2831
Scn8a	16.6091	-0.350867	0.159778	2.19597	0.0280942	ENSMUSG00000023033	sodium channel, voltage-gated, type VIII, alpha [Source:MGI Symbol;Acc:MGI:103169]	9.97215	34.2306	27.9005	19.9528	18.4224	8.3418	8.16071	5.89232
A830082K12Rik	32.1663	-0.350831	0.168044	2.08773	0.036822	ENSMUSG00000087143	RIKEN cDNA A830082K12 gene [Source:MGI Symbol;Acc:MGI:2443527]	42.3816	41.8374	30.8898	39.0381	28.785	33.3672	19.8189	21.2124
Pfkfb2	399.521	-0.35083	0.0899707	3.89939	9.64364e-05	ENSMUSG00000026409	6-phosphofructo-2-kinase/fructose-2,6-biphosphatase 2 [Source:MGI Symbol;Acc:MGI:107815]	472.015	478.277	438.436	418.141	376.507	354.063	328.76	329.97
Rasd2	95.4669	-0.35065	0.158118	2.21765	0.026579	ENSMUSG00000034472	RASD family, member 2 [Source:MGI Symbol;Acc:MGI:1922391]	101.383	142.627	125.552	78.0762	90.9605	75.0762	72.2805	77.7786
Zfp605	68.9876	-0.350615	0.137498	2.54996	0.0107735	ENSMUSG00000023284	zinc finger protein 605 [Source:MGI Symbol;Acc:MGI:2444933]	83.9322	84.6256	72.7405	76.3412	58.7213	63.0269	57.1249	55.3878
Bmf	419.413	-0.350109	0.12874	2.71951	0.00653793	ENSMUSG00000040093	BCL2 modifying factor [Source:MGI Symbol;Acc:MGI:2176433]	380.604	592.379	460.357	487.542	338.511	381.869	335.755	378.287
Rassf10	38.3575	-0.349903	0.162672	2.15098	0.0314779	ENSMUSG00000098132	Ras association (RalGDS/AF-6) domain family (N-terminal) member 10 [Source:MGI Symbol;Acc:MGI:1925998]	39.0576	38.9848	52.8116	50.3158	26.4822	32.4403	37.3061	29.4616
Ttyh1	128.004	-0.34945	0.171413	2.03864	0.0414861	ENSMUSG00000030428	tweety homolog 1 (Drosophila) [Source:MGI Symbol;Acc:MGI:1889007]	79.7772	221.548	166.406	152.682	124.351	91.7598	96.7627	90.7418
8030462N17Rik	94.189	-0.348971	0.168959	2.06542	0.0388834	ENSMUSG00000047466	RIKEN cDNA 8030462N17 gene [Source:MGI Symbol;Acc:MGI:2444951]	136.286	157.841	71.744	85.0163	73.6895	74.1493	71.1147	83.671
Pcbd1	98.5788	-0.348892	0.166571	2.09455	0.0362109	ENSMUSG00000020098	pterin 4 alpha carbinolamine dehydratase/dimerization cofactor of hepatocyte nuclear factor 1 alpha (TCF1) 1 [Source:MGI Symbol;Acc:MGI:94873]	92.2423	172.104	120.57	84.1488	81.7493	79.7105	90.9336	67.1725
Cacna2d4	14.5309	-0.348535	0.171516	2.03208	0.0421451	ENSMUSG00000041460	calcium channel, voltage-dependent, alpha 2/delta subunit 4 [Source:MGI Symbol;Acc:MGI:2442632]	20.7753	24.7221	13.9502	14.7477	12.6654	12.9761	8.16071	8.24925
Tbck	54.4277	-0.348145	0.156058	2.23087	0.0256896	ENSMUSG00000028030	TBC1 domain containing kinase [Source:MGI Symbol;Acc:MGI:2445052]	71.467	56.1001	61.7796	65.0635	47.2073	52.8314	31.477	49.4955
Tef	3998.99	-0.348099	0.132397	2.62922	0.00855821	ENSMUSG00000022389	thyrotroph embryonic factor [Source:MGI Symbol;Acc:MGI:98663]	5256.15	3555.23	5084.86	4432.12	3218.16	3662.05	3901.98	2881.35
Gm19757	47.7249	-0.347935	0.165991	2.09611	0.0360729	NA	NA	68.974	67.5103	49.8222	39.9056	34.5419	34.2941	41.9693	44.7816
Zfp763	101.798	-0.347869	0.12837	2.70989	0.00673046	ENSMUSG00000067430	zinc finger protein 763 [Source:MGI Symbol;Acc:MGI:1920701]	112.187	119.807	109.609	124.054	85.2035	89.9061	73.4464	100.169
Gtf3c3	178.25	-0.347694	0.159381	2.18152	0.0291447	ENSMUSG00000041303	general transcription factor IIIC, polypeptide 3 [Source:MGI Symbol;Acc:MGI:2138383]	231.852	197.777	190.321	216.011	86.3549	178.885	150.39	174.413
Syt17	39.5113	-0.347449	0.171375	2.02742	0.0426196	ENSMUSG00000058420	synaptotagmin XVII [Source:MGI Symbol;Acc:MGI:104966]	51.5228	67.5103	42.8471	29.4954	33.3905	31.5135	26.8137	32.997
Dpysl3	729.594	-0.346881	0.171431	2.02345	0.0430269	ENSMUSG00000024501	dihydropyrimidinase-like 3 [Source:MGI Symbol;Acc:MGI:1349762]	1089.46	1243.71	563.988	633.285	800.222	525.533	427.854	552.7
Shisa7	17.8762	-0.34686	0.171577	2.0216	0.0432181	ENSMUSG00000053550	shisa family member 7 [Source:MGI Symbol;Acc:MGI:3605641]	15.7892	26.6238	28.8969	19.9528	8.05979	16.6836	9.32652	17.677
6330403K07Rik	165.501	-0.34686	0.16014	2.16598	0.0303125	ENSMUSG00000018451	RIKEN cDNA 6330403K07 gene [Source:MGI Symbol;Acc:MGI:1918001]	83.9322	458.309	265.054	102.367	154.287	80.6374	81.6071	97.8125
Trappc8	852.58	-0.346298	0.0938765	3.68887	0.000225253	ENSMUSG00000033382	trafficking protein particle complex 8 [Source:MGI Symbol;Acc:MGI:2443008]	1029.62	1052.59	869.896	901.346	743.803	798.959	683.168	741.254
Kcnj12	85.9965	-0.346187	0.163096	2.1226	0.0337875	ENSMUSG00000042529	potassium inwardly-rectifying channel, subfamily J, member 12 [Source:MGI Symbol;Acc:MGI:108495]	81.4392	137.873	112.598	73.7386	80.5979	65.8075	72.2805	63.6371
Sync	335.979	-0.346065	0.172725	2.00356	0.0451168	ENSMUSG00000001333	syncoilin [Source:MGI Symbol;Acc:MGI:1916078]	575.891	540.083	276.015	255.049	379.961	217.814	225.002	218.016
Cep290	47.2027	-0.345951	0.167949	2.05985	0.0394128	ENSMUSG00000019971	centrosomal protein 290 [Source:MGI Symbol;Acc:MGI:2384917]	58.1708	69.412	39.8578	58.1234	36.8447	51.9045	30.3112	32.997
Kitl	492.083	-0.345763	0.130641	2.64666	0.00812922	ENSMUSG00000019966	kit ligand [Source:MGI Symbol;Acc:MGI:96974]	509.41	726.449	544.059	471.927	421.412	422.651	387.051	453.709
Tjp1	1267.33	-0.345198	0.0912205	3.78421	0.000154196	ENSMUSG00000030516	tight junction protein 1 [Source:MGI Symbol;Acc:MGI:98759]	1495.82	1512.8	1358.15	1355.06	1205.51	1127.07	1128.51	955.735
Arrdc4	476.776	-0.345126	0.110483	3.1238	0.00178529	ENSMUSG00000042659	arrestin domain containing 4 [Source:MGI Symbol;Acc:MGI:1913662]	513.565	481.13	593.881	575.161	452.499	414.309	436.015	347.647
Fem1c	164.964	-0.345099	0.114171	3.02264	0.00250577	ENSMUSG00000033319	fem-1 homolog c (C.elegans) [Source:MGI Symbol;Acc:MGI:2444737]	186.978	193.022	175.374	195.19	128.957	165.909	136.4	137.88
Crebbp	396.485	-0.345002	0.159297	2.16578	0.0303281	ENSMUSG00000022521	CREB binding protein [Source:MGI Symbol;Acc:MGI:1098280]	471.184	658.939	327.83	398.189	379.961	291.963	291.454	352.361
Etohi1	133.819	-0.344836	0.160249	2.15188	0.0314071	ENSMUSG00000074519	ethanol induced 1 [Source:MGI Symbol;Acc:MGI:1261426]	173.682	183.514	127.545	143.14	92.1119	138.103	78.1096	134.345
Nckap5	16.6257	-0.344609	0.172725	1.99513	0.046029	ENSMUSG00000049690	NCK-associated protein 5 [Source:MGI Symbol;Acc:MGI:2686394]	19.9443	16.1644	20.9253	26.0254	13.8168	13.903	15.1556	7.07079
Phyhipl	27.3421	-0.344316	0.163879	2.10104	0.0356376	ENSMUSG00000037747	phytanoyl-CoA hydroxylase interacting protein-like [Source:MGI Symbol;Acc:MGI:1918161]	17.4513	69.412	34.8756	25.1579	25.3308	14.8299	12.824	18.8554
Atad5	47.1657	-0.344256	0.164402	2.09399	0.0362613	ENSMUSG00000017550	ATPase family, AAA domain containing 5 [Source:MGI Symbol;Acc:MGI:2442925]	67.312	49.4442	41.8507	64.196	34.5419	47.2702	32.6428	40.0678
Sarm1	43.7757	-0.344196	0.172625	1.9939	0.0461631	ENSMUSG00000050132	sterile alpha and HEAT/Armadillo motif containing 1 [Source:MGI Symbol;Acc:MGI:2136419]	35.7335	70.3629	71.744	36.4356	37.9961	28.7329	30.3112	38.8893
Pigg	186.485	-0.344193	0.126312	2.72494	0.00643128	ENSMUSG00000029263	phosphatidylinositol glycan anchor biosynthesis, class G [Source:MGI Symbol;Acc:MGI:3576484]	227.697	222.499	191.317	209.938	171.558	176.105	170.209	122.56
Adamts12	65.3349	-0.344015	0.171972	2.00042	0.0454551	ENSMUSG00000047497	a disintegrin-like and metallopeptidase (reprolysin type) with thrombospondin type 1 motif, 12 [Source:MGI Symbol;Acc:MGI:2146046]	108.032	54.1984	55.8009	111.909	31.0878	76.0031	34.9745	50.674
Mll3	694.537	-0.343584	0.129631	2.65048	0.00803774	NA	NA	762.038	1006.95	715.447	689.673	674.719	617.293	533.943	556.235
Mbp	1122.17	-0.343013	0.167402	2.04904	0.0404577	ENSMUSG00000041607	myelin basic protein [Source:MGI Symbol;Acc:MGI:96925]	762.869	1663.04	1599.29	1307.34	1015.53	701.638	790.423	1137.22
Aff1	1593.3	-0.342791	0.110329	3.107	0.00188997	ENSMUSG00000029313	AF4/FMR2 family, member 1 [Source:MGI Symbol;Acc:MGI:1100819]	2060.08	1972.06	1558.44	1633.53	1366.71	1515.43	1376.83	1263.31
Mtmr9	361.739	-0.342676	0.106438	3.21948	0.00128425	ENSMUSG00000035078	myotubularin related protein 9 [Source:MGI Symbol;Acc:MGI:2442842]	461.212	382.242	362.706	432.022	301.666	345.721	301.946	306.401
Ebf2	434.809	-0.342198	0.155166	2.20537	0.0274281	ENSMUSG00000022053	early B cell factor 2 [Source:MGI Symbol;Acc:MGI:894332]	461.212	394.603	567.974	599.452	264.822	403.187	325.262	461.958
Prpf4b	589.451	-0.342053	0.116463	2.93703	0.00331377	ENSMUSG00000021413	PRP4 pre-mRNA processing factor 4 homolog B (yeast) [Source:MGI Symbol;Acc:MGI:109584]	724.643	772.09	544.059	636.755	506.615	550.559	505.964	474.921
Pcdhb11	15.3808	-0.341976	0.165549	2.06571	0.0388556	ENSMUSG00000051486	protocadherin beta 11 [Source:MGI Symbol;Acc:MGI:2136746]	26.5924	19.017	16.9396	19.0853	5.75699	11.1224	19.8189	4.71386
Slc25a16	519.592	-0.341931	0.132168	2.58708	0.00967923	ENSMUSG00000071253	solute carrier family 25 (mitochondrial carrier, Graves disease autoantigen), member 16 [Source:MGI Symbol;Acc:MGI:1920382]	643.203	466.867	621.782	644.562	376.507	518.118	481.482	404.213
Cplx2	854.656	-0.341664	0.172455	1.98117	0.0475717	ENSMUSG00000025867	complexin 2 [Source:MGI Symbol;Acc:MGI:104726]	589.188	1912.16	1145.91	628.947	809.433	537.583	523.451	690.58
Myrip	263.969	-0.341488	0.154368	2.21216	0.0269556	ENSMUSG00000041794	myosin VIIA and Rab interacting protein [Source:MGI Symbol;Acc:MGI:2384407]	206.922	333.748	362.706	324.45	218.766	268.791	179.536	216.837
Ttll7	323.462	-0.341477	0.172904	1.97495	0.0482741	ENSMUSG00000036745	tubulin tyrosine ligase-like family, member 7 [Source:MGI Symbol;Acc:MGI:1918142]	475.339	641.823	263.061	217.746	279.79	225.229	184.199	300.508
Scai	172.168	-0.341414	0.142545	2.39513	0.0166145	ENSMUSG00000035236	suppressor of cancer cell invasion [Source:MGI Symbol;Acc:MGI:2443716]	186.978	252.926	188.328	164.827	142.773	174.251	131.737	135.523
Clec1a	112.125	-0.34116	0.154152	2.21314	0.0268878	ENSMUSG00000033082	C-type lectin domain family 1, member a [Source:MGI Symbol;Acc:MGI:2444151]	135.455	111.249	120.57	154.417	74.8409	126.981	85.1045	88.3848
Zfp292	323.714	-0.341047	0.139159	2.45078	0.0142549	ENSMUSG00000039967	zinc finger protein 292 [Source:MGI Symbol;Acc:MGI:1353423]	380.604	438.342	306.905	360.018	268.276	304.012	211.013	320.542
Syn1	209.496	-0.34041	0.172645	1.97174	0.0486399	ENSMUSG00000037217	synapsin I [Source:MGI Symbol;Acc:MGI:98460]	154.568	406.964	293.951	167.43	157.742	153.86	136.4	205.053
Rltpr	65.5764	-0.340219	0.170838	1.99147	0.0464291	ENSMUSG00000050357	RGD motif, leucine rich repeats, tropomodulin domain and proline-rich containing [Source:MGI Symbol;Acc:MGI:2685431]	48.1987	87.4782	103.63	76.3412	56.4185	51.9045	65.2856	35.3539
Hectd2	21.5289	-0.340101	0.166884	2.03794	0.0415555	ENSMUSG00000041180	HECT domain containing 2 [Source:MGI Symbol;Acc:MGI:2442663]	37.3955	43.7391	18.9325	13.0127	11.514	14.8299	17.4872	15.32
Arhgef4	109.891	-0.339782	0.15168	2.24013	0.0250825	ENSMUSG00000037509	Rho guanine nucleotide exchange factor (GEF) 4 [Source:MGI Symbol;Acc:MGI:2442507]	105.539	160.694	136.513	106.704	103.626	93.6135	73.4464	98.991
Zfp867	160.937	-0.339709	0.137764	2.46589	0.0136675	ENSMUSG00000054519	zinc finger protein 867 [Source:MGI Symbol;Acc:MGI:2681848]	202.767	213.941	161.424	159.622	124.351	147.372	117.747	160.271
Aph1b	244.108	-0.339502	0.13258	2.56073	0.0104454	ENSMUSG00000032375	anterior pharynx defective 1b homolog (C. elegans) [Source:MGI Symbol;Acc:MGI:3522097]	270.079	348.011	230.179	267.194	239.491	207.618	197.023	193.268
Etv1	154.137	-0.339492	0.163934	2.0709	0.0383682	ENSMUSG00000004151	ets variant 1 [Source:MGI Symbol;Acc:MGI:99254]	172.851	261.484	159.431	131.862	162.347	117.712	111.918	115.49
Ets1	1042.42	-0.339489	0.0627258	5.41228	6.22282e-08	ENSMUSG00000032035	E26 avian leukemia oncogene 1, 5' domain [Source:MGI Symbol;Acc:MGI:95455]	1200.81	1157.18	1124.99	1191.96	924.573	930.574	946.642	862.636
Tet1	73.5523	-0.339396	0.169259	2.00518	0.0449439	ENSMUSG00000047146	tet methylcytosine dioxygenase 1 [Source:MGI Symbol;Acc:MGI:1098693]	77.2841	183.514	64.7689	53.7858	63.3269	38.9284	39.6377	67.1725
Sfrs18	1644.7	-0.339383	0.105711	3.21047	0.00132517	NA	NA	1805.79	2222.14	1640.15	1770.59	1461.12	1539.53	1346.52	1371.73
Ptbp2	425.66	-0.339287	0.146596	2.31444	0.0206435	ENSMUSG00000028134	polypyrimidine tract binding protein 2 [Source:MGI Symbol;Acc:MGI:1860489]	460.381	677.005	438.436	386.911	393.778	373.527	327.594	347.647
Dclk2	58.3473	-0.338531	0.168191	2.01278	0.0441379	ENSMUSG00000028078	doublecortin-like kinase 2 [Source:MGI Symbol;Acc:MGI:1918012]	39.8886	88.429	75.7298	73.7386	43.7531	49.1239	47.7984	48.317
Dvl3	381.459	-0.338224	0.147346	2.29544	0.0217081	ENSMUSG00000003233	dishevelled 3, dsh homolog (Drosophila) [Source:MGI Symbol;Acc:MGI:108100]	515.228	499.196	317.866	425.949	375.356	293.817	355.574	268.69
Adcyap1r1	298.385	-0.338112	0.164199	2.05916	0.039479	ENSMUSG00000029778	adenylate cyclase activating polypeptide 1 receptor 1 [Source:MGI Symbol;Acc:MGI:108449]	235.176	480.179	402.564	287.147	227.977	270.645	197.023	286.367
BC052688	23.3834	-0.337667	0.172254	1.96028	0.0499633	NA	NA	28.2544	35.1814	23.9147	26.0254	11.514	17.6105	19.8189	24.7478
Klhl11	31.9976	-0.337607	0.168528	2.00327	0.0451486	ENSMUSG00000048732	kelch-like 11 [Source:MGI Symbol;Acc:MGI:2388648]	45.7057	74.1663	20.9253	25.1579	21.8766	25.9523	20.9847	21.2124
Plekhh1	18.0449	-0.337584	0.162958	2.0716	0.0383025	ENSMUSG00000060716	pleckstrin homology domain containing, family H (with MyTH4 domain) member 1 [Source:MGI Symbol;Acc:MGI:2144989]	39.0576	21.8695	19.9289	16.4827	5.75699	21.3179	8.16071	11.7846
Cped1	3976.74	-0.337527	0.17194	1.96305	0.0496401	ENSMUSG00000062980	cadherin-like and PC-esterase domain containing 1 [Source:MGI Symbol;Acc:MGI:2444814]	5871.93	8615.65	2889.69	2614.68	3389.72	2568.35	2076.32	3787.58
Inhbb	327.84	-0.33751	0.0948562	3.55812	0.000373512	ENSMUSG00000037035	inhibin beta-B [Source:MGI Symbol;Acc:MGI:96571]	402.21	363.225	362.706	350.475	282.093	316.988	272.801	272.225
Styk1	18	-0.337106	0.171388	1.96691	0.0491934	ENSMUSG00000032899	serine/threonine/tyrosine kinase 1 [Source:MGI Symbol;Acc:MGI:2141396]	33.2405	25.6729	14.9467	17.3503	13.8168	16.6836	9.32652	12.9631
Zfp383	193.707	-0.336624	0.138767	2.42582	0.0152739	ENSMUSG00000099689	zinc finger protein 383 [Source:MGI Symbol;Acc:MGI:1920979]	241.825	249.123	193.31	202.998	175.013	170.543	123.576	193.268
Ids	1887.2	-0.335692	0.145608	2.30544	0.0211418	ENSMUSG00000035847	iduronate 2-sulfatase [Source:MGI Symbol;Acc:MGI:96417]	2439.02	2769.82	1730.82	1741.97	1791.58	1736.95	1396.65	1490.76
Gng2	492.184	-0.335035	0.131045	2.55665	0.0105686	ENSMUSG00000043004	guanine nucleotide binding protein (G protein), gamma 2 [Source:MGI Symbol;Acc:MGI:102705]	442.098	559.1	601.853	641.96	393.778	504.215	417.362	377.109
Tbc1d8b	298.389	-0.334453	0.148425	2.25335	0.0242373	ENSMUSG00000042473	TBC1 domain family, member 8B [Source:MGI Symbol;Acc:MGI:1918101]	428.802	392.701	265.054	288.882	236.037	302.159	241.324	232.157
Gata2	430.111	-0.334451	0.144952	2.30732	0.0210369	ENSMUSG00000015053	GATA binding protein 2 [Source:MGI Symbol;Acc:MGI:95662]	334.067	577.166	577.938	488.41	368.447	389.284	355.574	350.004
Zfp280c	109.748	-0.334379	0.138383	2.41633	0.0156778	ENSMUSG00000036916	zinc finger protein 280C [Source:MGI Symbol;Acc:MGI:2387585]	123.821	114.102	119.573	144.875	71.3867	103.809	101.426	98.991
Zfp931	36.4637	-0.334375	0.167802	1.99267	0.0462973	ENSMUSG00000078861	zinc finger protein 931 [Source:MGI Symbol;Acc:MGI:2441662]	44.8747	53.2476	38.8613	36.4356	33.3905	38.0015	22.1505	24.7478
Zfp280d	276.447	-0.334363	0.114239	2.92688	0.00342381	ENSMUSG00000038535	zinc finger protein 280D [Source:MGI Symbol;Acc:MGI:2384583]	319.109	358.47	292.955	281.942	227.977	270.645	244.821	215.659
Scyl2	325.637	-0.334187	0.115605	2.89075	0.00384319	ENSMUSG00000069539	SCY1-like 2 (S. cerevisiae) [Source:MGI Symbol;Acc:MGI:1289172]	386.421	334.699	327.83	425.949	279.79	316.988	256.479	276.939
Ryr1	63.3414	-0.333862	0.13513	2.47066	0.0134862	ENSMUSG00000030592	ryanodine receptor 1, skeletal muscle [Source:MGI Symbol;Acc:MGI:99659]	19.9443	182.563	174.378	24.2904	47.2073	23.1717	16.3214	18.8554
Btbd7	198.833	-0.333797	0.164509	2.02905	0.0424532	ENSMUSG00000041702	BTB (POZ) domain containing 7 [Source:MGI Symbol;Acc:MGI:1917858]	245.98	341.355	158.435	189.118	153.136	181.666	177.204	143.773
Lmbrd2	22.7974	-0.333529	0.164993	2.02148	0.0432302	ENSMUSG00000039704	LMBR1 domain containing 2 [Source:MGI Symbol;Acc:MGI:2444173]	37.3955	43.7391	8.968	30.363	17.271	12.9761	13.9898	17.677
Fbxl16	174.833	-0.332857	0.155623	2.13887	0.0324465	ENSMUSG00000025738	F-box and leucine-rich repeat protein 16 [Source:MGI Symbol;Acc:MGI:2448488]	188.64	270.041	217.225	135.332	153.136	148.299	143.395	142.594
Eno2	656.572	-0.332757	0.155685	2.13738	0.0325675	ENSMUSG00000004267	enolase 2, gamma neuronal [Source:MGI Symbol;Acc:MGI:95394]	532.679	1004.1	883.847	624.609	614.847	500.508	584.073	507.918
Cdc14b	286.844	-0.33222	0.127703	2.60151	0.00928146	ENSMUSG00000033102	CDC14 cell division cycle 14B [Source:MGI Symbol;Acc:MGI:2441808]	388.083	352.765	273.026	290.617	249.853	276.206	227.334	236.871
Gbp4	296.731	-0.332154	0.154404	2.1512	0.0314602	ENSMUSG00000079363	guanylate binding protein 4 [Source:MGI Symbol;Acc:MGI:97072]	280.051	319.485	388.613	386.911	183.072	336.453	251.816	227.444
Itga2	12.8924	-0.332095	0.14591	2.27603	0.022844	ENSMUSG00000015533	integrin alpha 2 [Source:MGI Symbol;Acc:MGI:96600]	30.7474	15.2136	8.968	21.6878	2.3028	14.8299	3.49745	5.89232
Pigh	137.693	-0.331954	0.149865	2.21502	0.0267585	ENSMUSG00000021120	phosphatidylinositol glycan anchor biosynthesis, class H [Source:MGI Symbol;Acc:MGI:99463]	197.781	163.546	114.591	158.755	119.745	132.542	99.0943	115.49
Zcchc11	264.843	-0.331087	0.109308	3.02893	0.00245421	ENSMUSG00000034610	zinc finger, CCHC domain containing 11 [Source:MGI Symbol;Acc:MGI:2445126]	275.896	329.945	299.93	291.484	213.009	263.23	236.66	208.588
Gm14436	89.7927	-0.330788	0.159007	2.08034	0.0374944	NA	NA	108.863	132.168	84.6978	91.9564	74.8409	73.2225	55.9591	96.6341
Zfp934	26.8567	-0.329909	0.167561	1.96888	0.0489667	ENSMUSG00000074865	zinc finger protein 934 [Source:MGI Symbol;Acc:MGI:1924367]	34.0715	31.378	27.9005	33.833	20.7252	25.9523	23.3163	17.677
Nup98	189.902	-0.329805	0.12083	2.72948	0.00634336	ENSMUSG00000063550	nucleoporin 98 [Source:MGI Symbol;Acc:MGI:109404]	226.866	227.253	211.246	196.058	165.801	190.935	166.712	134.345
Nipbl	761.17	-0.329346	0.122145	2.69634	0.00701054	ENSMUSG00000022141	Nipped-B homolog (Drosophila) [Source:MGI Symbol;Acc:MGI:1913976]	908.296	1015.51	671.604	853.633	717.321	666.417	620.214	636.371
Ralgapa2	1433.23	-0.329184	0.137388	2.39602	0.016574	ENSMUSG00000037110	Ral GTPase activating protein, alpha subunit 2 (catalytic) [Source:MGI Symbol;Acc:MGI:3036245]	1565.63	1273.19	1841.43	1861.68	961.417	1368.98	1326.7	1266.85
Peli3	60.2877	-0.329036	0.157299	2.09178	0.0364583	ENSMUSG00000024901	pellino 3 [Source:MGI Symbol;Acc:MGI:1924963]	73.9601	79.8714	62.776	62.4609	64.4783	38.0015	54.7933	45.9601
Gdap1l1	35.8234	-0.328791	0.159496	2.06144	0.0392609	ENSMUSG00000017943	ganglioside-induced differentiation-associated protein 1-like 1 [Source:MGI Symbol;Acc:MGI:2385163]	16.6202	81.7731	72.7405	24.2904	24.1794	25.9523	19.8189	21.2124
Npat	215.049	-0.328632	0.115798	2.83797	0.00454015	ENSMUSG00000033054	nuclear protein in the AT region [Source:MGI Symbol;Acc:MGI:107605]	252.628	274.796	231.175	213.408	211.857	182.593	180.701	173.234
Socs4	45.7022	-0.328546	0.163064	2.01483	0.043922	ENSMUSG00000048379	suppressor of cytokine signaling 4 [Source:MGI Symbol;Acc:MGI:1914546]	56.5088	65.6086	48.8258	43.3757	28.785	46.3433	39.6377	36.5324
2610035D17Rik	97.2815	-0.328284	0.134579	2.43934	0.0147139	ENSMUSG00000087259	RIKEN cDNA 2610035D17 gene [Source:MGI Symbol;Acc:MGI:1919636]	98.0594	103.643	134.52	107.572	79.4465	86.1986	81.6071	87.2064
Zfp939	42.0956	-0.328195	0.163231	2.01062	0.0443656	ENSMUSG00000030424	zinc finger protein 939 [Source:MGI Symbol;Acc:MGI:3036240]	51.5228	48.4933	49.8222	46.8457	43.7531	30.5866	23.3163	42.4247
Exoc4	644.09	-0.328166	0.121859	2.69299	0.00708145	ENSMUSG00000029763	exocyst complex component 4 [Source:MGI Symbol;Acc:MGI:1096376]	901.648	669.398	631.746	713.963	615.998	580.218	511.793	527.952
Best3	12.7909	-0.328082	0.167024	1.96428	0.0494982	ENSMUSG00000020169	bestrophin 3 [Source:MGI Symbol;Acc:MGI:3580298]	23.2683	19.017	10.9609	13.0127	11.514	4.63433	10.4923	9.42771
Ppfibp2	297.546	-0.327833	0.128317	2.55486	0.0106229	ENSMUSG00000036528	PTPRF interacting protein, binding protein 2 (liprin beta 2) [Source:MGI Symbol;Acc:MGI:894649]	285.868	398.406	324.841	342.668	209.554	276.206	258.811	284.01
Phkb	784.004	-0.327697	0.123067	2.66275	0.00775044	ENSMUSG00000036879	phosphorylase kinase beta [Source:MGI Symbol;Acc:MGI:97578]	1010.51	1000.29	786.195	754.736	688.536	679.393	589.902	762.466
S1pr3	550.656	-0.327547	0.141281	2.31841	0.0204269	ENSMUSG00000067586	sphingosine-1-phosphate receptor 3 [Source:MGI Symbol;Acc:MGI:1339365]	491.959	701.727	641.71	682.733	454.802	482.897	581.742	367.681
Soga3	13.6447	-0.327495	0.141942	2.30724	0.0210413	ENSMUSG00000038916	SOGA family member 3 [Source:MGI Symbol;Acc:MGI:1914662]	7.47911	41.8374	21.9218	11.2777	3.45419	5.5612	4.66326	12.9631
Plekhm3	435.831	-0.326865	0.120488	2.71285	0.00667075	ENSMUSG00000051344	pleckstrin homology domain containing, family M, member 3 [Source:MGI Symbol;Acc:MGI:2443627]	526.862	562.903	390.606	491.88	391.475	411.529	362.569	348.825
Eva1a	120.716	-0.326647	0.141519	2.30815	0.020991	ENSMUSG00000035104	eva-1 homolog A (C. elegans) [Source:MGI Symbol;Acc:MGI:2385247]	138.779	133.119	161.424	118.849	111.686	104.736	78.1096	119.025
Jakmip1	28.5425	-0.326452	0.165988	1.96672	0.0492157	ENSMUSG00000063646	janus kinase and microtubule interacting protein 1 [Source:MGI Symbol;Acc:MGI:1923321]	14.9582	62.7561	44.84	26.8929	20.7252	14.8299	24.4821	18.8554
Med12l	40.6819	-0.326402	0.161663	2.01902	0.0434847	ENSMUSG00000056476	mediator complex subunit 12-like [Source:MGI Symbol;Acc:MGI:2139916]	50.6917	54.1984	36.8685	47.7132	33.3905	33.3672	27.9796	41.2463
Qser1	595.531	-0.326229	0.103495	3.15213	0.00162086	ENSMUSG00000074994	glutamine and serine rich 1 [Source:MGI Symbol;Acc:MGI:2138986]	719.656	750.22	599.86	610.729	508.918	572.804	509.461	492.598
Lactb2	427.984	-0.325698	0.130329	2.49904	0.0124529	ENSMUSG00000025937	lactamase, beta 2 [Source:MGI Symbol;Acc:MGI:2442551]	579.215	376.536	531.105	456.312	354.631	352.209	361.403	412.463
Zcchc6	601.144	-0.325696	0.124882	2.60803	0.00910647	ENSMUSG00000035248	zinc finger, CCHC domain containing 6 [Source:MGI Symbol;Acc:MGI:2387179]	767.855	634.217	588.899	733.049	513.524	600.61	547.933	423.069
Usp45	318.755	-0.324751	0.105003	3.09277	0.00198296	ENSMUSG00000040455	ubiquitin specific petidase 45 [Source:MGI Symbol;Acc:MGI:101850]	337.391	410.767	344.77	342.668	277.487	309.573	269.303	258.084
Copg2	355.012	-0.324445	0.11445	2.83482	0.00458517	ENSMUSG00000025607	coatomer protein complex, subunit gamma 2 [Source:MGI Symbol;Acc:MGI:1858683]	440.436	353.716	379.645	428.551	293.607	361.478	279.796	302.865
Gabpa	644.602	-0.324419	0.0771723	4.20383	2.62434e-05	ENSMUSG00000008976	GA repeat binding protein, alpha [Source:MGI Symbol;Acc:MGI:95610]	746.249	715.99	693.526	728.711	541.157	624.708	552.596	553.878
Vsnl1	18.5994	-0.324271	0.148116	2.18931	0.0285747	ENSMUSG00000054459	visinin-like 1 [Source:MGI Symbol;Acc:MGI:1349453]	9.14113	52.2967	29.8933	16.4827	12.6654	3.70747	12.824	11.7846
Nbea	380.425	-0.324269	0.150079	2.16065	0.0307221	ENSMUSG00000027799	neurobeachin [Source:MGI Symbol;Acc:MGI:1347075]	500.269	522.016	344.77	381.706	399.535	351.282	275.132	268.69
Elf1	667.496	-0.32408	0.0921727	3.51601	0.000438085	ENSMUSG00000036461	E74-like factor 1 [Source:MGI Symbol;Acc:MGI:107180]	806.913	791.107	682.565	713.096	610.241	618.22	592.234	525.595
Isoc1	609.068	-0.323791	0.150504	2.15138	0.0314462	ENSMUSG00000024601	isochorismatase domain containing 1 [Source:MGI Symbol;Acc:MGI:1913557]	650.682	489.688	821.071	838.885	420.26	572.804	572.415	506.74
Scn9a	20.2272	-0.323787	0.134113	2.41429	0.0157661	ENSMUSG00000075316	sodium channel, voltage-gated, type IX, alpha [Source:MGI Symbol;Acc:MGI:107636]	7.47911	82.7239	23.9147	13.8802	4.60559	9.26867	8.16071	11.7846
L2hgdh	248.418	-0.323752	0.127183	2.54556	0.0109102	ENSMUSG00000020988	L-2-hydroxyglutarate dehydrogenase [Source:MGI Symbol;Acc:MGI:2384968]	254.29	264.336	320.855	287.147	166.953	235.424	225.002	233.336
Rfx5	398.664	-0.323483	0.113399	2.85262	0.00433605	ENSMUSG00000005774	regulatory factor X, 5 (influences HLA class II expression) [Source:MGI Symbol;Acc:MGI:1858421]	460.381	476.376	451.389	410.334	393.778	386.503	315.936	294.616
Kat2b	1058.46	-0.323198	0.0955334	3.38309	0.000716744	ENSMUSG00000000708	K(lysine) acetyltransferase 2B [Source:MGI Symbol;Acc:MGI:1343094]	1182.53	1241.81	1091.11	1234.47	985.597	1040.87	853.377	837.888
Smad6	1259.83	-0.323176	0.149863	2.15648	0.0310466	ENSMUSG00000036867	SMAD family member 6 [Source:MGI Symbol;Acc:MGI:1336883]	1247.35	1685.86	1735.81	1119.09	1225.09	1226.24	1013.09	826.104
Etnk1	1220.8	-0.32298	0.10698	3.01907	0.00253551	ENSMUSG00000030275	ethanolamine kinase 1 [Source:MGI Symbol;Acc:MGI:1922570]	1334.61	1638.31	1190.75	1329.03	995.959	1121.51	1120.35	1035.87
Rims2	14.4321	-0.322969	0.150921	2.13998	0.0323564	ENSMUSG00000037386	regulating synaptic membrane exocytosis 2 [Source:MGI Symbol;Acc:MGI:2152972]	4.98607	38.034	22.9182	16.4827	9.21119	7.41493	8.16071	8.24925
Trpm7	1158.75	-0.322871	0.106765	3.02414	0.0024934	ENSMUSG00000027365	transient receptor potential cation channel, subfamily M, member 7 [Source:MGI Symbol;Acc:MGI:1929996]	1455.93	1381.58	1095.09	1280.45	978.688	1131.7	1004.93	941.593
Zbtb1	239.508	-0.322825	0.124065	2.60207	0.00926631	ENSMUSG00000033454	zinc finger and BTB domain containing 1 [Source:MGI Symbol;Acc:MGI:2442326]	275.896	317.584	233.168	257.651	179.618	232.644	220.339	199.16
Thoc2	646.856	-0.322727	0.0916527	3.52119	0.000429607	ENSMUSG00000037475	THO complex 2 [Source:MGI Symbol;Acc:MGI:2442413]	769.517	779.697	640.714	709.626	584.91	606.171	540.938	543.272
Prrg1	44.6757	-0.322373	0.16372	1.96906	0.0489464	ENSMUSG00000047996	proline rich Gla (G-carboxyglutamic acid) 1 [Source:MGI Symbol;Acc:MGI:1917364]	37.3955	57.051	58.7902	55.5208	31.0878	34.2941	37.3061	45.9601
Scube1	114.053	-0.322106	0.159823	2.01539	0.0438634	ENSMUSG00000016763	signal peptide, CUB domain, EGF-like 1 [Source:MGI Symbol;Acc:MGI:1890616]	137.117	165.448	119.573	107.572	89.8091	105.663	121.245	65.994
Fstl5	20.3325	-0.321471	0.156227	2.05772	0.0396174	ENSMUSG00000034098	follistatin-like 5 [Source:MGI Symbol;Acc:MGI:2442179]	12.4652	42.7882	39.8578	17.3503	5.75699	13.903	9.32652	21.2124
Caly	15.9593	-0.321073	0.149782	2.1436	0.0320651	ENSMUSG00000025468	calcyon neuron-specific vesicular protein [Source:MGI Symbol;Acc:MGI:1915816]	8.31012	38.034	34.8756	10.4102	8.05979	9.26867	12.824	5.89232
Pde8a	334.403	-0.320979	0.158412	2.02623	0.0427411	ENSMUSG00000025584	phosphodiesterase 8A [Source:MGI Symbol;Acc:MGI:1277116]	393.9	260.533	412.528	481.47	211.857	310.5	336.921	267.511
Armcx4	611.798	-0.320835	0.140136	2.28945	0.0220534	ENSMUSG00000049804	armadillo repeat containing, X-linked 4 [Source:MGI Symbol;Acc:MGI:2147887]	794.448	706.481	547.048	740.856	537.703	658.075	434.849	474.921
Kdm3b	1034.45	-0.320742	0.0791383	4.05293	5.058e-05	ENSMUSG00000038773	KDM3B lysine (K)-specific demethylase 3B [Source:MGI Symbol;Acc:MGI:1923356]	1160.09	1205.68	1120	1137.31	993.657	930.574	915.165	813.14
Casd1	510.691	-0.320221	0.102481	3.12468	0.00177997	ENSMUSG00000015189	CAS1 domain containing 1 [Source:MGI Symbol;Acc:MGI:2384865]	609.132	650.381	530.109	503.158	452.499	455.091	422.025	463.136
Ireb2	690.948	-0.319758	0.10194	3.13672	0.00170847	ENSMUSG00000032293	iron responsive element binding protein 2 [Source:MGI Symbol;Acc:MGI:1928268]	831.012	791.107	711.462	768.617	586.062	697.004	615.55	526.774
Fdft1	1776.63	-0.319469	0.123667	2.58331	0.00978579	ENSMUSG00000021273	farnesyl diphosphate farnesyl transferase 1 [Source:MGI Symbol;Acc:MGI:102706]	1829.89	1683	2388.48	2127.14	1335.62	1700.8	1478.25	1669.88
Akap7	558.241	-0.319385	0.0878003	3.63763	0.000275155	ENSMUSG00000039166	A kinase (PRKA) anchor protein 7 [Source:MGI Symbol;Acc:MGI:1859150]	583.371	651.332	648.686	614.199	453.651	487.532	476.818	550.343
Arhgap29	1270.42	-0.319369	0.1015	3.1465	0.00165235	ENSMUSG00000039831	Rho GTPase activating protein 29 [Source:MGI Symbol;Acc:MGI:2443818]	1386.96	1354.01	1334.24	1625.72	972.931	1234.59	1146	1108.93
Rictor	370.939	-0.319182	0.129937	2.45643	0.0140326	ENSMUSG00000050310	RPTOR independent companion of MTOR, complex 2 [Source:MGI Symbol;Acc:MGI:1926007]	442.929	507.754	333.809	396.453	303.969	366.112	312.438	304.044
Zbtb18	436.808	-0.319146	0.0917873	3.47702	0.000507022	ENSMUSG00000063659	zinc finger and BTB domain containing 18 [Source:MGI Symbol;Acc:MGI:1353609]	499.438	546.738	448.4	460.649	397.232	380.015	369.563	392.429
Zfp143	285.734	-0.319038	0.105275	3.03051	0.00244141	ENSMUSG00000061079	zinc finger protein 143 [Source:MGI Symbol;Acc:MGI:1277969]	336.56	337.552	325.837	282.809	263.67	236.351	227.334	275.761
Unc13b	434.749	-0.318428	0.142548	2.23384	0.0254939	ENSMUSG00000028456	unc-13 homolog B (C. elegans) [Source:MGI Symbol;Acc:MGI:1342278]	435.45	647.529	487.262	412.069	411.049	318.842	345.081	420.712
Zfp367	612.769	-0.318333	0.157002	2.02757	0.042604	ENSMUSG00000044934	zinc finger protein 367 [Source:MGI Symbol;Acc:MGI:2442266]	891.676	870.978	546.052	520.508	611.392	532.021	460.497	469.029
Zmym5	732.775	-0.318283	0.095621	3.32859	0.000872873	ENSMUSG00000040123	zinc finger, MYM-type 5 [Source:MGI Symbol;Acc:MGI:3041170]	773.672	918.521	780.216	811.125	671.265	697.004	641.198	569.198
Ccdc88a	317.487	-0.317563	0.112696	2.81787	0.00483439	ENSMUSG00000032740	coiled coil domain containing 88A [Source:MGI Symbol;Acc:MGI:1925177]	381.435	403.16	293.951	349.608	276.336	293.817	263.474	278.118
Ccdc111	115.226	-0.317446	0.128419	2.47196	0.0134374	NA	NA	112.187	135.021	135.516	139.67	100.172	114.005	88.602	96.6341
Zcchc4	79.6387	-0.317015	0.131862	2.40414	0.0162106	ENSMUSG00000029179	zinc finger, CCHC domain containing 4 [Source:MGI Symbol;Acc:MGI:1926046]	89.7493	85.5765	90.6765	94.5589	78.2951	65.8075	66.4515	65.994
Slc25a27	133.795	-0.316782	0.14268	2.22023	0.0264033	ENSMUSG00000023912	solute carrier family 25, member 27 [Source:MGI Symbol;Acc:MGI:1921261]	135.455	198.728	146.477	129.259	118.594	107.517	125.908	108.419
Bod1l	707.237	-0.315648	0.0945827	3.33727	0.000846066	ENSMUSG00000061755	biorientation of chromosomes in cell division 1-like [Source:MGI Symbol;Acc:MGI:2444804]	821.871	878.585	696.515	766.882	664.357	614.513	635.369	579.804
Gramd1c	115.154	-0.315616	0.135603	2.3275	0.0199385	ENSMUSG00000036292	GRAM domain containing 1C [Source:MGI Symbol;Acc:MGI:2443024]	145.427	140.726	110.605	125.789	110.534	106.59	101.426	80.1356
Yes1	209.156	-0.3153	0.119801	2.63187	0.00849162	ENSMUSG00000014932	Yamaguchi sarcoma viral (v-yes) oncogene homolog 1 [Source:MGI Symbol;Acc:MGI:99147]	240.994	253.877	211.246	236.831	161.196	206.691	159.717	202.696
Otud4	744.847	-0.314908	0.097113	3.2427	0.00118404	ENSMUSG00000036990	OTU domain containing 4 [Source:MGI Symbol;Acc:MGI:1098801]	835.167	948.948	732.387	817.197	703.504	667.344	620.214	634.014
Nek4	105.128	-0.31466	0.127732	2.46343	0.0137614	ENSMUSG00000021918	NIMA (never in mitosis gene a)-related expressed kinase 4 [Source:MGI Symbol;Acc:MGI:1344404]	122.99	108.397	118.577	125.789	82.9007	106.59	90.9336	84.8494
Zranb2	1083	-0.314417	0.112625	2.79171	0.00524297	ENSMUSG00000028180	zinc finger, RAN-binding domain containing 2 [Source:MGI Symbol;Acc:MGI:1858211]	1273.94	1412.01	1036.3	1144.25	928.027	1026.04	840.553	1002.87
Prkci	703.343	-0.314212	0.121841	2.57886	0.00991261	ENSMUSG00000037643	protein kinase C, iota [Source:MGI Symbol;Acc:MGI:99260]	899.986	881.438	710.465	677.528	718.472	582.072	586.405	570.377
Fcho2	750.469	-0.314036	0.0955087	3.28804	0.00100889	ENSMUSG00000041685	FCH domain only 2 [Source:MGI Symbol;Acc:MGI:3505790]	833.505	964.161	765.27	794.642	665.508	709.98	623.711	646.977
Chd9	650.15	-0.314032	0.121224	2.59051	0.00958331	ENSMUSG00000056608	chromodomain helicase DNA binding protein 9 [Source:MGI Symbol;Acc:MGI:1924001]	748.742	854.814	640.714	686.203	580.305	667.344	526.948	496.133
Arhgef11	766.223	-0.313975	0.0983142	3.19359	0.00140517	ENSMUSG00000041977	Rho guanine nucleotide exchange factor (GEF) 11 [Source:MGI Symbol;Acc:MGI:2441869]	984.749	870.978	745.341	826.74	696.596	647.88	659.851	697.651
Srrm3	12.3423	-0.313896	0.150903	2.08013	0.037514	ENSMUSG00000039860	serine/arginine repetitive matrix 3 [Source:MGI Symbol;Acc:MGI:1920309]	9.14113	26.6238	24.9111	9.54264	9.21119	11.1224	5.82908	2.35693
Gm608	638.596	-0.313768	0.130802	2.3988	0.0164488	ENSMUSG00000068284	predicted gene 608 [Source:MGI Symbol;Acc:MGI:2685454]	805.251	868.126	589.895	625.477	573.396	612.659	501.301	532.666
Micall1	2000.64	-0.31356	0.11296	2.77584	0.00550587	ENSMUSG00000033039	microtubule associated monooxygenase, calponin and LIM domain containing -like 1 [Source:MGI Symbol;Acc:MGI:105870]	2651.76	2337.19	2093.53	1905.06	1902.11	1835.2	1683.44	1596.82
Tiparp	444.461	-0.313502	0.149106	2.10255	0.0355049	ENSMUSG00000034640	TCDD-inducible poly(ADP-ribose) polymerase [Source:MGI Symbol;Acc:MGI:2159210]	480.325	366.077	582.92	603.789	302.818	443.969	401.04	374.752
4931406P16Rik	1286.32	-0.313413	0.123153	2.54491	0.0109305	ENSMUSG00000066571	RIKEN cDNA 4931406P16 gene [Source:MGI Symbol;Acc:MGI:1924311]	1534.88	1218.04	1391.04	1655.22	998.262	1310.59	1189.13	993.445
Stxbp5l	13.8589	-0.313203	0.152099	2.05921	0.0394738	ENSMUSG00000022829	syntaxin binding protein 5-like [Source:MGI Symbol;Acc:MGI:2443815]	6.6481	35.1814	24.9111	11.2777	5.75699	8.3418	9.32652	9.42771
Dopey1	255.932	-0.31293	0.150692	2.07662	0.0378368	ENSMUSG00000034973	dopey family member 1 [Source:MGI Symbol;Acc:MGI:1289294]	337.391	362.274	217.225	255.049	237.188	244.693	214.51	179.127
Usp49	172.918	-0.31251	0.135391	2.30821	0.0209875	ENSMUSG00000090115	ubiquitin specific peptidase 49 [Source:MGI Symbol;Acc:MGI:2685391]	203.598	200.629	175.374	203.866	170.407	152.006	169.043	108.419
Cckar	45.4394	-0.312255	0.139197	2.24325	0.0248807	ENSMUSG00000029193	cholecystokinin A receptor [Source:MGI Symbol;Acc:MGI:99478]	15.7892	135.021	90.6765	32.9655	37.9961	6.48807	18.653	25.9262
Gstcd	82.6707	-0.311636	0.141321	2.20516	0.0274427	ENSMUSG00000028018	glutathione S-transferase, C-terminal domain containing [Source:MGI Symbol;Acc:MGI:1914803]	108.863	93.1833	89.68	84.1488	77.1437	76.0031	75.778	56.5663
Lypla1	1010.92	-0.311373	0.104385	2.98294	0.00285499	ENSMUSG00000025903	lysophospholipase 1 [Source:MGI Symbol;Acc:MGI:1344588]	1322.14	1080.17	1013.38	1111.28	799.07	966.722	884.854	909.774
Acvr2a	285.953	-0.31103	0.114739	2.71075	0.00671309	ENSMUSG00000052155	activin receptor IIA [Source:MGI Symbol;Acc:MGI:102806]	339.053	355.618	275.019	314.04	260.216	244.693	279.796	219.194
Rffl	195.493	-0.310909	0.12576	2.47224	0.013427	ENSMUSG00000020696	ring finger and FYVE like domain containing protein [Source:MGI Symbol;Acc:MGI:1914588]	218.556	209.187	200.285	254.181	158.893	202.984	171.375	148.487
Wee1	237.213	-0.310776	0.14572	2.1327	0.0329494	ENSMUSG00000031016	WEE 1 homolog 1 (S. pombe) [Source:MGI Symbol;Acc:MGI:103075]	346.532	224.4	255.09	255.049	199.192	234.497	222.671	160.271
BC048403	141.904	-0.31045	0.142492	2.17872	0.0293522	ENSMUSG00000053684	cDNA sequence BC048403 [Source:MGI Symbol;Acc:MGI:2670984]	191.964	159.743	139.502	154.417	108.231	148.299	132.903	100.169
4930503L19Rik	90.6373	-0.310382	0.15098	2.05579	0.0398031	ENSMUSG00000044906	RIKEN cDNA 4930503L19 gene [Source:MGI Symbol;Acc:MGI:1922045]	118.835	98.8884	80.712	116.247	75.9923	88.0523	86.2703	60.1017
Trmt13	39.9876	-0.310214	0.158226	1.96057	0.0499294	ENSMUSG00000033439	tRNA methyltransferase 13 [Source:MGI Symbol;Acc:MGI:1925219]	44.8747	48.4933	41.8507	48.5807	40.2989	27.806	32.6428	35.3539
Trim10	26.497	-0.309455	0.141264	2.19062	0.0284792	ENSMUSG00000073400	tripartite motif-containing 10 [Source:MGI Symbol;Acc:MGI:1338757]	93.9044	28.5255	22.9182	12.1452	19.5738	5.5612	10.4923	18.8554
Tubgcp5	253.905	-0.309268	0.124315	2.48779	0.0128541	ENSMUSG00000033790	tubulin, gamma complex associated protein 5 [Source:MGI Symbol;Acc:MGI:2178836]	326.588	309.026	241.14	267.194	222.22	254.888	209.847	200.339
Dock10	574.793	-0.309239	0.116273	2.65959	0.00782367	ENSMUSG00000038608	dedicator of cytokinesis 10 [Source:MGI Symbol;Acc:MGI:2146320]	746.249	679.857	540.073	615.067	525.038	557.974	474.487	459.601
Ankrd44	420.232	-0.308453	0.108595	2.84041	0.00450562	ENSMUSG00000052331	ankyrin repeat domain 44 [Source:MGI Symbol;Acc:MGI:3045243]	442.929	500.147	435.446	504.893	385.718	423.578	346.247	322.899
Rnf112	34.9861	-0.30833	0.156625	1.96859	0.0489998	ENSMUSG00000010086	ring finger protein 112 [Source:MGI Symbol;Acc:MGI:106611]	15.7892	78.9205	64.7689	31.2305	36.8447	19.4642	11.6582	21.2124
Kdm5a	602.723	-0.308294	0.0935474	3.29559	0.000982139	ENSMUSG00000030180	lysine (K)-specific demethylase 5A [Source:MGI Symbol;Acc:MGI:2136980]	706.36	719.793	606.835	657.575	497.404	594.121	516.456	523.238
Sox5	161.144	-0.308272	0.140083	2.20064	0.0277616	ENSMUSG00000041540	SRY (sex determining region Y)-box 5 [Source:MGI Symbol;Acc:MGI:98367]	193.626	226.302	153.452	157.02	158.893	123.273	141.064	135.523
Stxbp6	245.597	-0.3079	0.114974	2.67801	0.00740613	ENSMUSG00000046314	syntaxin binding protein 6 (amisyn) [Source:MGI Symbol;Acc:MGI:2384963]	248.473	304.272	241.14	307.967	216.463	219.667	199.354	227.444
Gm4944	246.05	-0.307039	0.11198	2.74191	0.00610836	ENSMUSG00000096433	predicted gene 4944 [Source:MGI Symbol;Acc:MGI:3643318]	290.854	266.238	257.083	288.882	181.921	243.766	208.681	230.979
Rps6ka3	226.365	-0.306764	0.107243	2.86044	0.00423051	ENSMUSG00000031309	ribosomal protein S6 kinase polypeptide 3 [Source:MGI Symbol;Acc:MGI:104557]	280.051	254.828	218.221	259.386	188.829	207.618	205.183	196.804
P2rx2	14.5327	-0.30672	0.143966	2.13051	0.0331296	ENSMUSG00000029503	purinergic receptor P2X, ligand-gated ion channel, 2 [Source:MGI Symbol;Acc:MGI:2665170]	6.6481	40.8865	28.8969	8.67513	10.3626	5.5612	8.16071	7.07079
Synm	1780.51	-0.306703	0.125107	2.45153	0.0142251	ENSMUSG00000030554	synemin, intermediate filament protein [Source:MGI Symbol;Acc:MGI:2661187]	2354.26	2169.84	1790.61	1698.59	1760.49	1649.82	1485.25	1335.2
Zkscan8	309.885	-0.306653	0.122322	2.50694	0.0121782	ENSMUSG00000063894	zinc finger with KRAB and SCAN domains 8 [Source:MGI Symbol;Acc:MGI:1913815]	358.166	420.276	315.873	299.292	244.096	288.256	286.791	266.333
Tasp1	106.391	-0.306147	0.141865	2.15801	0.0309271	ENSMUSG00000039033	taspase, threonine aspartase 1 [Source:MGI Symbol;Acc:MGI:1923062]	133.793	122.66	118.577	108.439	100.172	109.37	89.7678	68.3509
Lin7c	858.163	-0.30581	0.118206	2.58709	0.009679	ENSMUSG00000027162	lin-7 homolog C (C. elegans) [Source:MGI Symbol;Acc:MGI:1330839]	1119.37	1069.71	827.049	835.415	748.409	824.911	727.469	712.971
Zfp445	1251.89	-0.305432	0.109956	2.77777	0.00547332	ENSMUSG00000047036	zinc finger protein 445 [Source:MGI Symbol;Acc:MGI:2143340]	1512.44	1567	1149.9	1374.14	1032.8	1216.05	1058.56	1104.22
Kif16b	377.504	-0.304991	0.0941312	3.24006	0.00119503	ENSMUSG00000038844	kinesin family member 16B [Source:MGI Symbol;Acc:MGI:1098240]	459.55	426.931	403.56	392.116	350.025	325.33	305.444	357.075
Pja2	1747.3	-0.3046	0.143716	2.11946	0.034052	ENSMUSG00000024083	praja 2, RING-H2 motif containing [Source:MGI Symbol;Acc:MGI:2159342]	2309.38	2484.57	1543.49	1594.49	1637.29	1595.14	1421.13	1392.94
Sytl4	106.61	-0.304492	0.134943	2.25645	0.0240423	ENSMUSG00000031255	synaptotagmin-like 4 [Source:MGI Symbol;Acc:MGI:1351606]	116.342	139.775	124.556	100.632	92.1119	82.4911	93.2652	103.705
Mme	408.303	-0.304311	0.136518	2.2291	0.0258074	ENSMUSG00000027820	membrane metallo endopeptidase [Source:MGI Symbol;Acc:MGI:97004]	448.747	371.782	552.03	472.795	303.969	338.306	341.584	437.21
Sec31b	235.519	-0.304269	0.106681	2.85213	0.00434275	ENSMUSG00000051984	Sec31 homolog B (S. cerevisiae) [Source:MGI Symbol;Acc:MGI:2685187]	266.755	243.417	268.044	275.002	224.523	220.594	174.872	210.945
Mkl2	766.99	-0.304079	0.0904086	3.36339	0.000769917	ENSMUSG00000009569	MKL/myocardin-like 2 [Source:MGI Symbol;Acc:MGI:3050795]	911.62	850.06	783.206	870.983	675.871	723.883	721.64	598.66
Zxdb	70.9406	-0.303773	0.150261	2.02163	0.0432145	ENSMUSG00000073062	zinc finger, X-linked, duplicated B [Source:MGI Symbol;Acc:MGI:3694898]	73.9601	96.9867	87.6871	65.0635	52.9643	58.3926	64.1198	68.3509
Ssfa2	1753.97	-0.303214	0.0988047	3.06882	0.00214904	ENSMUSG00000027007	sperm specific antigen 2 [Source:MGI Symbol;Acc:MGI:1917849]	2222.13	2003.44	1750.75	1846.07	1586.63	1652.6	1590.17	1379.98
Psip1	609.253	-0.303158	0.14883	2.03694	0.041656	ENSMUSG00000028484	PC4 and SFRS1 interacting protein 1 [Source:MGI Symbol;Acc:MGI:2142116]	705.529	947.997	568.97	551.738	580.305	509.777	455.834	553.878
Jrkl	107.329	-0.302901	0.154414	1.96161	0.0498077	ENSMUSG00000079083	Jrk-like [Source:MGI Symbol;Acc:MGI:1924782]	123.821	133.119	99.6445	135.332	71.3867	124.2	85.1045	86.0279
Prkag2	2090.11	-0.30264	0.085161	3.55374	0.0003798	ENSMUSG00000028944	protein kinase, AMP-activated, gamma 2 non-catalytic subunit [Source:MGI Symbol;Acc:MGI:1336153]	2458.96	2215.48	2457.23	2162.71	1944.71	1863	1653.13	1965.68
Pcf11	619.283	-0.302051	0.105003	2.8766	0.00401984	ENSMUSG00000041328	cleavage and polyadenylation factor subunit homolog (S. cerevisiae) [Source:MGI Symbol;Acc:MGI:1919579]	639.048	664.644	686.55	775.557	564.185	596.902	565.42	461.958
Taf1	709.214	-0.301976	0.102419	2.94844	0.00319383	ENSMUSG00000031314	TAF1 RNA polymerase II, TATA box binding protein (TBP)-associated factor [Source:MGI Symbol;Acc:MGI:1336878]	820.209	891.897	662.636	789.437	653.994	646.953	591.068	617.515
Scrn3	313.436	-0.301955	0.103453	2.91876	0.00351422	ENSMUSG00000008226	secernin 3 [Source:MGI Symbol;Acc:MGI:1921866]	349.856	310.928	384.628	353.945	248.702	291.963	268.137	299.33
Tmcc3	1515.11	-0.301785	0.0805293	3.74751	0.000178596	ENSMUSG00000020023	transmembrane and coiled coil domains 3 [Source:MGI Symbol;Acc:MGI:2442900]	1699.42	1736.25	1555.45	1739.36	1449.61	1393.08	1208.95	1338.74
Ttll4	81.8555	-0.301691	0.15361	1.964	0.0495301	ENSMUSG00000033257	tubulin tyrosine ligase-like family, member 4 [Source:MGI Symbol;Acc:MGI:1914784]	103.046	108.397	72.7405	90.2214	65.6297	82.4911	78.1096	54.2094
Cyb561	2138.57	-0.301589	0.14144	2.13228	0.0329842	ENSMUSG00000019590	cytochrome b-561 [Source:MGI Symbol;Acc:MGI:103253]	2677.52	2896.29	2348.62	1761.05	2126.63	1989.06	1710.25	1599.18
Vamp1	326.017	-0.30158	0.100229	3.00891	0.00262186	ENSMUSG00000030337	vesicle-associated membrane protein 1 [Source:MGI Symbol;Acc:MGI:1313276]	346.532	360.372	399.574	347.873	255.61	294.744	320.599	282.831
Fam179b	280.305	-0.301239	0.11634	2.5893	0.00961708	ENSMUSG00000035614	family with sequence similarity 179, member B [Source:MGI Symbol;Acc:MGI:2684313]	321.602	370.831	284.983	278.472	231.431	268.791	251.816	234.514
Kcnq2	17.1156	-0.301102	0.123498	2.43812	0.0147638	ENSMUSG00000016346	potassium voltage-gated channel, subfamily Q, member 2 [Source:MGI Symbol;Acc:MGI:1309503]	5.81708	54.1984	39.8578	13.8802	2.3028	5.5612	1.16582	14.1416
Tead1	1426.04	-0.300965	0.136748	2.20088	0.0277447	ENSMUSG00000055320	TEA domain family member 1 [Source:MGI Symbol;Acc:MGI:101876]	1958.7	1658.28	1305.34	1516.41	1257.33	1464.45	1256.75	991.089
Spag9	2588.33	-0.300739	0.0988559	3.0422	0.00234857	ENSMUSG00000020859	sperm associated antigen 9 [Source:MGI Symbol;Acc:MGI:1918084]	3188.59	3186.3	2505.06	2653.72	2355.76	2370.92	2288.5	2157.77
Trp53inp1	1323.65	-0.300572	0.138654	2.16779	0.0301747	ENSMUSG00000028211	transformation related protein 53 inducible nuclear protein 1 [Source:MGI Symbol;Acc:MGI:1926609]	1711.05	1606.94	1214.67	1449.61	1046.62	1495.04	1028.25	1037.05
Etl4	397.878	-0.300445	0.101752	2.95272	0.00314989	ENSMUSG00000036617	enhancer trap locus 4 [Source:MGI Symbol;Acc:MGI:95454]	458.719	470.671	421.496	424.214	351.176	392.991	299.614	364.145
Tgfa	105.425	-0.299743	0.139512	2.14851	0.0316735	ENSMUSG00000029999	transforming growth factor alpha [Source:MGI Symbol;Acc:MGI:98724]	104.708	133.119	118.577	120.584	81.7493	97.321	111.918	75.4217
Zfp146	684.538	-0.299641	0.104248	2.87431	0.00404917	ENSMUSG00000037029	zinc finger protein 146 [Source:MGI Symbol;Acc:MGI:1347092]	865.084	768.286	699.504	720.036	680.476	619.147	587.571	536.201
Pdpk1	668.695	-0.299636	0.130886	2.28929	0.0220626	ENSMUSG00000024122	3-phosphoinositide dependent protein kinase 1 [Source:MGI Symbol;Acc:MGI:1338068]	866.746	888.093	572.956	680.998	595.273	601.536	573.581	570.377
Gbp5	304.724	-0.299569	0.128194	2.33684	0.0194475	ENSMUSG00000105504	guanylate binding protein 5 [Source:MGI Symbol;Acc:MGI:2429943]	307.474	308.075	386.621	368.693	272.881	311.427	268.137	214.481
Gcnt1	302.459	-0.299476	0.129912	2.30522	0.0211545	ENSMUSG00000038843	glucosaminyl (N-acetyl) transferase 1, core 2 [Source:MGI Symbol;Acc:MGI:95676]	331.574	327.092	321.852	380.838	257.913	317.915	279.796	202.696
Taf4b	91.1886	-0.299135	0.146419	2.043	0.0410524	ENSMUSG00000054321	TAF4B RNA polymerase II, TATA box binding protein (TBP)-associated factor [Source:MGI Symbol;Acc:MGI:2152345]	127.976	96.9867	83.7014	104.969	66.7811	86.1986	83.9387	78.9571
Ints6	179.509	-0.298821	0.110899	2.69453	0.00704884	ENSMUSG00000035161	integrator complex subunit 6 [Source:MGI Symbol;Acc:MGI:1202397]	194.457	230.106	179.36	197.793	160.044	156.64	156.219	161.45
Tek	771.417	-0.29882	0.121573	2.45795	0.0139733	ENSMUSG00000006386	endothelial-specific receptor tyrosine kinase [Source:MGI Symbol;Acc:MGI:98664]	693.895	1064.95	883.847	815.462	695.445	684.028	680.836	652.869
Ampd1	15.6147	-0.298652	0.118192	2.52684	0.0115095	ENSMUSG00000070385	adenosine monophosphate deaminase 1 [Source:MGI Symbol;Acc:MGI:88015]	4.98607	44.6899	52.8116	5.20508	6.90839	0.926867	3.49745	5.89232
Unc5a	139.771	-0.298493	0.150054	1.98924	0.0466752	ENSMUSG00000025876	unc-5 homolog A (C. elegans) [Source:MGI Symbol;Acc:MGI:894682]	135.455	150.234	202.278	148.345	97.8688	120.493	152.722	110.776
Eea1	945.818	-0.298095	0.145752	2.04522	0.040833	ENSMUSG00000036499	early endosome antigen 1 [Source:MGI Symbol;Acc:MGI:2442192]	1362.86	1200.92	792.174	932.577	880.82	901.841	771.77	723.577
Dpp8	1530.92	-0.298079	0.102666	2.90339	0.00369148	ENSMUSG00000032393	dipeptidylpeptidase 8 [Source:MGI Symbol;Acc:MGI:1921638]	1963.68	1785.7	1420.93	1650.88	1358.65	1394.93	1320.87	1351.7
Gpam	751.904	-0.297848	0.141299	2.10793	0.0350369	ENSMUSG00000024978	glycerol-3-phosphate acyltransferase, mitochondrial [Source:MGI Symbol;Acc:MGI:109162]	923.254	631.364	894.807	949.059	588.364	570.023	813.739	644.62
2610002M06Rik	376.963	-0.297762	0.0971914	3.06367	0.0021864	ENSMUSG00000031242	RIKEN cDNA 2610002M06 gene [Source:MGI Symbol;Acc:MGI:1914278]	425.478	460.211	372.67	418.141	355.782	315.135	317.102	351.182
Ift80	252.928	-0.297742	0.127622	2.33299	0.0196485	ENSMUSG00000027778	intraflagellar transport 80 [Source:MGI Symbol;Acc:MGI:1915509]	302.488	346.109	240.143	247.241	226.825	231.717	222.671	206.231
Zswim4	509.991	-0.297383	0.0977799	3.04135	0.00235522	ENSMUSG00000035671	zinc finger SWIM-type containing 4 [Source:MGI Symbol;Acc:MGI:2443726]	588.357	559.1	579.931	543.931	423.715	523.68	457	404.213
Mtmr6	1619.65	-0.297018	0.116654	2.54614	0.0108921	ENSMUSG00000021987	myotubularin related protein 6 [Source:MGI Symbol;Acc:MGI:2145637]	2156.48	1875.08	1543.49	1667.36	1537.12	1524.7	1388.49	1264.49
Ints7	298.091	-0.296892	0.103907	2.85729	0.00427272	ENSMUSG00000037461	integrator complex subunit 7 [Source:MGI Symbol;Acc:MGI:1924315]	342.377	375.586	291.958	318.377	275.184	272.499	249.484	259.262
Mdc1	535.096	-0.296858	0.0886779	3.34759	0.00081516	ENSMUSG00000061607	mediator of DNA damage checkpoint 1 [Source:MGI Symbol;Acc:MGI:3525201]	606.639	619.003	538.08	613.332	500.858	509.777	452.336	440.746
Rapgef6	678.958	-0.29671	0.120046	2.47164	0.0134495	ENSMUSG00000037533	Rap guanine nucleotide exchange factor (GEF) 6 [Source:MGI Symbol;Acc:MGI:2384761]	842.646	880.487	629.753	686.203	650.54	619.147	560.757	562.128
Ikzf5	346.682	-0.296653	0.136834	2.16797	0.030161	ENSMUSG00000040167	IKAROS family zinc finger 5 [Source:MGI Symbol;Acc:MGI:1914393]	388.914	510.606	320.855	342.668	317.786	316.988	275.132	300.508
Plekhg1	292.504	-0.29652	0.110938	2.67284	0.00752129	ENSMUSG00000040624	pleckstrin homology domain containing, family G (with RhoGef domain) member 1 [Source:MGI Symbol;Acc:MGI:2676551]	345.701	284.304	347.759	328.787	262.519	293.817	229.666	247.478
Dmxl1	412.425	-0.296206	0.113205	2.61655	0.00888224	ENSMUSG00000037416	Dmx-like 1 [Source:MGI Symbol;Acc:MGI:2443926]	516.89	504.901	393.596	426.816	356.933	404.114	355.574	340.576
Pcm1	882.098	-0.296194	0.108489	2.73017	0.00633019	ENSMUSG00000031592	pericentriolar material 1 [Source:MGI Symbol;Acc:MGI:1277958]	1006.36	1158.13	896.8	873.586	777.194	858.278	723.971	762.466
Ep300	866.438	-0.296025	0.107506	2.75356	0.00589506	ENSMUSG00000055024	E1A binding protein p300 [Source:MGI Symbol;Acc:MGI:1276116]	934.058	1124.86	843.989	960.337	804.827	798.959	792.754	671.725
Ddi2	119.835	-0.295918	0.136103	2.17422	0.0296885	ENSMUSG00000078515	DNA-damage inducible protein 2 [Source:MGI Symbol;Acc:MGI:1917244]	159.554	124.561	113.595	142.272	102.474	120.493	99.0943	96.6341
Casp8ap2	158.983	-0.295563	0.115682	2.55495	0.0106202	ENSMUSG00000028282	caspase 8 associated protein 2 [Source:MGI Symbol;Acc:MGI:1349399]	172.02	185.416	177.367	176.973	140.471	164.055	123.576	131.988
Rasa1	667.348	-0.295531	0.135785	2.17646	0.0295212	ENSMUSG00000021549	RAS p21 protein activator 1 [Source:MGI Symbol;Acc:MGI:97860]	874.225	765.434	610.821	755.604	531.946	727.59	581.742	491.42
Htr1d	12.8448	-0.295344	0.150354	1.96432	0.0494928	ENSMUSG00000070687	5-hydroxytryptamine (serotonin) receptor 1D [Source:MGI Symbol;Acc:MGI:96276]	30.7474	12.361	18.9325	9.54264	5.75699	5.5612	16.3214	3.53539
Mtx3	464.571	-0.295327	0.0906419	3.25817	0.00112132	ENSMUSG00000021704	metaxin 3 [Source:MGI Symbol;Acc:MGI:2686040]	520.214	555.296	482.279	504.893	442.137	409.675	368.398	433.675
Lpin3	559.446	-0.295262	0.149773	1.9714	0.0486784	ENSMUSG00000027412	lipin 3 [Source:MGI Symbol;Acc:MGI:1891342]	855.942	656.086	527.119	502.29	411.049	557.047	462.829	503.204
Atp8a1	549.368	-0.294997	0.148443	1.98728	0.0468919	ENSMUSG00000037685	ATPase, aminophospholipid transporter (APLT), class I, type 8A, member 1 [Source:MGI Symbol;Acc:MGI:1330848]	521.876	592.379	660.643	718.301	354.631	535.729	410.367	601.017
9430020K01Rik	1827.99	-0.294645	0.11657	2.52762	0.0114838	ENSMUSG00000033960	RIKEN cDNA 9430020K01 gene [Source:MGI Symbol;Acc:MGI:2685174]	2348.44	2229.74	1842.43	1746.3	1826.12	1638.7	1516.73	1475.44
D630037F22Rik	153.251	-0.294596	0.12206	2.41353	0.0157987	NA	NA	177.837	164.497	175.374	169.165	117.443	156.64	117.747	147.308
Syne2	1530.33	-0.294439	0.0891138	3.30408	0.000952903	ENSMUSG00000063450	spectrin repeat containing, nuclear envelope 2 [Source:MGI Symbol;Acc:MGI:2449316]	1693.6	1924.52	1571.39	1601.43	1470.34	1309.66	1295.22	1376.45
Map4k2	468.995	-0.29423	0.0862768	3.4103	0.000648918	ENSMUSG00000024948	mitogen-activated protein kinase kinase kinase kinase 2 [Source:MGI Symbol;Acc:MGI:1346883]	535.172	561.952	518.151	464.987	411.049	414.309	416.196	430.139
5730455P16Rik	497.747	-0.293642	0.0840149	3.49512	0.000473854	ENSMUSG00000057181	RIKEN cDNA 5730455P16 gene [Source:MGI Symbol;Acc:MGI:1917841]	599.16	562.903	505.198	537.858	435.229	430.993	463.994	446.638
Tet3	852.489	-0.293618	0.103377	2.84028	0.00450744	ENSMUSG00000034832	tet methylcytosine dioxygenase 3 [Source:MGI Symbol;Acc:MGI:2446229]	1063.7	885.241	868.9	975.952	789.859	822.131	762.443	651.691
Mir22hg	1203.75	-0.292809	0.147319	1.98759	0.0468574	ENSMUSG00000085148	Mir22 host gene (non-protein coding) [Source:MGI Symbol;Acc:MGI:1914348]	1802.47	1176.2	1214.67	1259.63	1077.71	1224.39	1083.04	791.928
Tlr3	263.746	-0.2928	0.118851	2.46359	0.0137554	ENSMUSG00000031639	toll-like receptor 3 [Source:MGI Symbol;Acc:MGI:2156367]	290.023	260.533	310.891	318.377	210.706	279.914	221.505	218.016
Tcf12	1080.76	-0.292751	0.0853777	3.42889	0.00060605	ENSMUSG00000032228	transcription factor 12 [Source:MGI Symbol;Acc:MGI:101877]	1269.79	1262.73	1061.21	1197.17	979.84	1031.6	922.16	921.559
Frmd4a	629.934	-0.292716	0.0934673	3.13174	0.00173771	ENSMUSG00000026657	FERM domain containing 4A [Source:MGI Symbol;Acc:MGI:1919850]	776.165	720.744	625.767	673.19	574.548	570.023	586.405	512.632
Zfp37	126.126	-0.292657	0.147905	1.97869	0.0478511	ENSMUSG00000028389	zinc finger protein 37 [Source:MGI Symbol;Acc:MGI:99181]	148.751	185.416	111.602	125.789	122.048	110.297	103.758	101.348
AW549877	1712.16	-0.292514	0.0716058	4.08506	4.40656e-05	ENSMUSG00000041935	expressed sequence AW549877 [Source:MGI Symbol;Acc:MGI:2146232]	2023.51	1983.47	1803.57	1762.79	1531.36	1585.87	1477.09	1529.65
9330159M07Rik	111.051	-0.292349	0.134844	2.16804	0.0301553	ENSMUSG00000097177	RIKEN cDNA 9330159M07 gene [Source:MGI Symbol;Acc:MGI:2442519]	129.638	101.741	135.516	131.862	103.626	88.9792	86.2703	110.776
Klf13	3108.6	-0.292235	0.124258	2.35183	0.0186811	ENSMUSG00000052040	Kruppel-like factor 13 [Source:MGI Symbol;Acc:MGI:1354948]	4391.9	3444.93	3060.08	3016.34	2726.51	3061.44	2602.1	2565.52
Dmxl2	304.797	-0.292037	0.118552	2.46338	0.0137635	ENSMUSG00000041268	Dmx-like 2 [Source:MGI Symbol;Acc:MGI:2444630]	330.743	384.143	306.905	340.933	237.188	321.623	263.474	253.37
Scaper	300.36	-0.291875	0.123464	2.36404	0.0180769	ENSMUSG00000034007	S phase cyclin A-associated protein in the ER [Source:MGI Symbol;Acc:MGI:1925976]	354.842	382.242	281.994	325.317	284.395	299.378	236.66	238.05
BC018507	652.142	-0.291777	0.117539	2.48239	0.0130504	NA	NA	717.163	890.946	621.782	681.865	599.878	590.414	518.788	596.303
Atp13a3	1407.83	-0.291744	0.135738	2.14931	0.0316099	ENSMUSG00000022533	ATPase type 13A3 [Source:MGI Symbol;Acc:MGI:2685387]	2075.04	1575.56	1290.4	1389.76	1291.87	1338.4	1189.13	1112.47
Fancm	93.0013	-0.291693	0.136196	2.14171	0.0322168	ENSMUSG00000055884	Fanconi anemia, complementation group M [Source:MGI Symbol;Acc:MGI:2442306]	96.3974	102.692	105.623	114.512	70.2353	96.3941	86.2703	71.8863
Zfp229	121.598	-0.291668	0.1221	2.38877	0.016905	ENSMUSG00000061544	zinc finger protein 229 [Source:MGI Symbol;Acc:MGI:2679295]	149.582	144.529	126.548	123.187	97.8688	113.078	110.752	107.24
Tmtc4	157.976	-0.29161	0.117888	2.47363	0.0133749	ENSMUSG00000041594	transmembrane and tetratricopeptide repeat containing 4 [Source:MGI Symbol;Acc:MGI:1921050]	190.302	149.283	176.371	189.118	143.925	141.811	145.727	127.274
Lrrk2	304.88	-0.291574	0.14681	1.98606	0.0470265	ENSMUSG00000036273	leucine-rich repeat kinase 2 [Source:MGI Symbol;Acc:MGI:1913975]	443.76	383.192	257.083	295.822	261.367	293.817	252.982	251.013
Sptbn1	11154.6	-0.290759	0.0872658	3.33188	0.000862608	ENSMUSG00000020315	spectrin beta, non-erythrocytic 1 [Source:MGI Symbol;Acc:MGI:98388]	13491.5	13233.9	11359.5	11341	10531.8	10336.4	9462.92	9479.57
Fign	84.2069	-0.290066	0.13819	2.09903	0.0358138	ENSMUSG00000075324	fidgetin [Source:MGI Symbol;Acc:MGI:1890647]	89.7493	106.495	81.7085	101.499	73.6895	83.418	72.2805	64.8155
Syt2	12.3492	-0.289908	0.142189	2.03889	0.0414611	ENSMUSG00000026452	synaptotagmin II [Source:MGI Symbol;Acc:MGI:99666]	25.7614	22.8204	17.936	5.20508	2.3028	3.70747	13.9898	7.07079
Birc6	1203.34	-0.289464	0.106948	2.70659	0.00679776	ENSMUSG00000024073	baculoviral IAP repeat-containing 6 [Source:MGI Symbol;Acc:MGI:1276108]	1462.58	1503.29	1139.93	1246.62	1067.35	1169.71	1007.26	1029.98
Ranbp6	337.46	-0.288902	0.106316	2.7174	0.00657971	ENSMUSG00000074909	RAN binding protein 6 [Source:MGI Symbol;Acc:MGI:2683212]	372.293	439.292	335.802	353.078	300.515	303.085	280.961	314.65
Rad21	1560.39	-0.288848	0.073611	3.92398	8.70988e-05	ENSMUSG00000022314	RAD21 homolog (S. pombe) [Source:MGI Symbol;Acc:MGI:108016]	1770.89	1777.14	1625.2	1723.75	1392.04	1532.11	1316.21	1345.81
B230219D22Rik	1672	-0.288792	0.144149	2.00342	0.045132	ENSMUSG00000045767	RIKEN cDNA B230219D22 gene [Source:MGI Symbol;Acc:MGI:1925771]	2020.19	2495.03	1585.34	1445.28	1586.63	1463.52	1305.71	1474.26
Zfp677	73.609	-0.288732	0.142385	2.02783	0.0425776	ENSMUSG00000062743	zinc finger protein 677 [Source:MGI Symbol;Acc:MGI:3053207]	81.4392	81.7731	82.7049	86.7513	63.3269	76.9299	66.4515	49.4955
Crbn	760.714	-0.288699	0.0796498	3.62461	0.000289401	ENSMUSG00000005362	cereblon [Source:MGI Symbol;Acc:MGI:1913277]	832.674	885.241	834.024	813.727	678.174	723.883	608.556	709.436
Fndc3a	771.753	-0.288487	0.101661	2.83774	0.00454347	ENSMUSG00000033487	fibronectin type III domain containing 3A [Source:MGI Symbol;Acc:MGI:1196463]	835.167	934.685	736.373	921.299	629.815	753.543	683.168	679.974
Klhl12	375.169	-0.288245	0.0802758	3.59069	0.000329808	ENSMUSG00000026455	kelch-like 12 [Source:MGI Symbol;Acc:MGI:2385619]	428.802	406.013	413.525	409.466	344.268	316.988	329.926	352.361
Atxn3	479.401	-0.2881	0.10728	2.6855	0.00724203	ENSMUSG00000021189	ataxin 3 [Source:MGI Symbol;Acc:MGI:1099442]	605.808	521.066	480.286	524.845	432.926	483.824	396.377	390.072
Ftsjd1	96.223	-0.287812	0.139063	2.06965	0.0384851	NA	NA	127.145	103.643	96.6551	105.837	85.2035	100.102	75.778	75.4217
Dennd4c	667.279	-0.287755	0.0790042	3.64227	0.000270243	ENSMUSG00000038024	DENN/MADD domain containing 4C [Source:MGI Symbol;Acc:MGI:1914769]	757.052	764.483	689.54	739.989	580.305	647.88	600.395	558.592
Tfap4	116.882	-0.287653	0.127765	2.25142	0.024359	ENSMUSG00000005718	transcription factor AP4 [Source:MGI Symbol;Acc:MGI:103239]	108.863	131.217	139.502	144.007	107.08	107.517	102.592	94.2771
Ampd3	595.439	-0.28699	0.128282	2.23719	0.0252742	ENSMUSG00000005686	adenosine monophosphate deaminase 3 [Source:MGI Symbol;Acc:MGI:1096344]	725.474	571.461	660.643	707.023	414.503	612.659	494.306	577.448
Smg1	1695.16	-0.286976	0.0967303	2.96676	0.00300956	ENSMUSG00000030655	SMG1 homolog, phosphatidylinositol 3-kinase-related kinase (C. elegans) [Source:MGI Symbol;Acc:MGI:1919742]	1980.3	2107.08	1634.17	1794.02	1584.32	1589.58	1421.13	1450.69
2610008E11Rik	470.781	-0.286725	0.0996932	2.87608	0.00402649	ENSMUSG00000060301	RIKEN cDNA 2610008E11 gene [Source:MGI Symbol;Acc:MGI:1919378]	528.524	544.837	477.297	537.858	455.954	438.408	354.408	428.961
Rbl2	1038.3	-0.286503	0.098208	2.9173	0.00353072	ENSMUSG00000031666	retinoblastoma-like 2 [Source:MGI Symbol;Acc:MGI:105085]	1227.4	1245.61	990.466	1139.91	1020.14	926.867	860.372	895.633
Kdm1b	257.643	-0.286435	0.10083	2.84078	0.00450035	ENSMUSG00000038080	lysine (K)-specific demethylase 1B [Source:MGI Symbol;Acc:MGI:2145261]	313.292	270.041	287.973	270.664	219.917	214.106	251.816	233.336
6820431F20Rik	2863.2	-0.285918	0.096022	2.97763	0.0029049	ENSMUSG00000071796	RIKEN cDNA 6820431F20 gene [Source:MGI Symbol;Acc:MGI:3694236]	3545.1	3250	2814.96	3077.94	2518.11	2862.16	2412.07	2425.28
Rab5a	1036.01	-0.285752	0.113151	2.52541	0.0115565	ENSMUSG00000017831	RAB5A, member RAS oncogene family [Source:MGI Symbol;Acc:MGI:105926]	1354.55	1122	991.463	1141.65	919.967	1018.63	936.15	803.713
Zfp191	390.936	-0.285195	0.112816	2.52796	0.0114726	ENSMUSG00000051469	zinc finger protein 191 [Source:MGI Symbol;Acc:MGI:1929704]	477.832	451.654	372.67	437.227	303.969	394.845	335.755	353.539
Ccp110	182.266	-0.28473	0.117662	2.41989	0.015525	ENSMUSG00000033904	centriolar coiled coil protein 110 [Source:MGI Symbol;Acc:MGI:2141942]	204.429	211.089	202.278	195.19	170.407	185.373	158.551	130.81
Smc5	394.761	-0.284607	0.105245	2.70424	0.00684616	ENSMUSG00000024943	structural maintenance of chromosomes 5 [Source:MGI Symbol;Acc:MGI:2385088]	431.295	474.474	393.596	453.709	364.993	392.065	343.915	304.044
Ate1	818.188	-0.284592	0.0921343	3.08889	0.00200909	ENSMUSG00000030850	arginyltransferase 1 [Source:MGI Symbol;Acc:MGI:1333870]	1006.36	905.209	849.967	860.573	709.261	815.643	683.168	715.328
Rpe	639.006	-0.284585	0.107756	2.64101	0.00826587	ENSMUSG00000026005	ribulose-5-phosphate-3-epimerase [Source:MGI Symbol;Acc:MGI:1913896]	764.531	597.134	696.515	779.894	514.675	624.708	567.752	566.841
Fyco1	2260.55	-0.284293	0.141336	2.01146	0.0442766	ENSMUSG00000025241	FYVE and coiled-coil domain containing 1 [Source:MGI Symbol;Acc:MGI:107277]	2816.3	3219.58	2083.57	2047.33	2254.44	1916.76	1731.24	2015.17
Amot	93.7938	-0.284168	0.135436	2.09817	0.0358897	ENSMUSG00000041688	angiomotin [Source:MGI Symbol;Acc:MGI:108440]	88.9183	118.856	104.627	108.439	94.4147	81.5643	78.1096	75.4217
Usp25	737.246	-0.284128	0.106537	2.66693	0.00765465	ENSMUSG00000022867	ubiquitin specific peptidase 25 [Source:MGI Symbol;Acc:MGI:1353655]	919.099	727.4	759.291	866.646	605.635	700.711	715.81	603.374
Mertk	1037.05	-0.284058	0.140005	2.02892	0.0424664	ENSMUSG00000014361	c-mer proto-oncogene tyrosine kinase [Source:MGI Symbol;Acc:MGI:96965]	1429.34	1226.6	833.028	1171.14	962.569	993.601	797.418	882.67
Kansl1l	290.318	-0.28364	0.142246	1.99402	0.0461503	ENSMUSG00000026004	KAT8 regulatory NSL complex subunit 1-like [Source:MGI Symbol;Acc:MGI:1915941]	336.56	417.423	267.047	284.544	293.607	221.521	234.329	267.511
Suv420h1	954.876	-0.283457	0.102487	2.76579	0.00567859	ENSMUSG00000045098	suppressor of variegation 4-20 homolog 1 (Drosophila) [Source:MGI Symbol;Acc:MGI:2444557]	1075.33	1218.04	994.452	946.457	918.816	889.792	824.231	771.894
Foxn2	359.667	-0.283329	0.119397	2.37301	0.017644	ENSMUSG00000034998	forkhead box N2 [Source:MGI Symbol;Acc:MGI:1347478]	449.578	451.654	328.827	371.296	316.635	311.427	347.413	300.508
AA987161	179.864	-0.283324	0.110111	2.57308	0.0100799	NA	NA	197.781	203.482	187.332	210.806	139.319	174.251	153.888	172.056
Stag1	803.3	-0.28327	0.0834888	3.39291	0.000691538	ENSMUSG00000037286	stromal antigen 1 [Source:MGI Symbol;Acc:MGI:1098658]	939.875	950.85	829.042	829.343	734.592	761.884	683.168	697.651
Mrgpre	240.933	-0.283142	0.113527	2.49406	0.0126292	ENSMUSG00000048965	MAS-related GPR, member E [Source:MGI Symbol;Acc:MGI:2441884]	275.065	258.631	256.086	281.942	208.403	239.132	174.872	233.336
Bbx	499.999	-0.282882	0.112819	2.5074	0.0121622	ENSMUSG00000022641	bobby sox homolog (Drosophila) [Source:MGI Symbol;Acc:MGI:1917758]	568.412	644.676	508.187	501.423	493.95	466.214	392.88	424.247
Ino80d	586.058	-0.282556	0.11119	2.5412	0.0110473	ENSMUSG00000040865	INO80 complex subunit D [Source:MGI Symbol;Acc:MGI:3027003]	693.064	731.203	581.924	597.717	537.703	570.95	530.446	445.46
Rad54l2	730.224	-0.282233	0.0973795	2.89828	0.00375216	ENSMUSG00000040661	RAD54 like 2 (S. cerevisiae) [Source:MGI Symbol;Acc:MGI:1933196]	849.294	869.076	760.287	753.869	735.743	647.88	648.193	577.448
Mbd5	271.045	-0.282153	0.138453	2.03789	0.0415605	ENSMUSG00000036792	methyl-CpG binding domain protein 5 [Source:MGI Symbol;Acc:MGI:2138934]	325.757	386.996	259.076	244.639	245.248	253.035	226.168	227.444
Sorbs1	3752.43	-0.282114	0.102157	2.76156	0.00575264	ENSMUSG00000025006	sorbin and SH3 domain containing 1 [Source:MGI Symbol;Acc:MGI:700014]	4314.61	3519.09	4413.25	4380.94	3128.35	3432.19	3746.93	3084.04
Spata6	504.721	-0.282102	0.110328	2.55693	0.01056	ENSMUSG00000034401	spermatogenesis associated 6 [Source:MGI Symbol;Acc:MGI:1915196]	585.864	535.328	524.13	596.849	451.348	526.46	440.678	377.109
Atm	296.875	-0.282039	0.112326	2.51089	0.0120427	ENSMUSG00000034218	ataxia telangiectasia mutated [Source:MGI Symbol;Acc:MGI:107202]	344.87	348.962	273.026	352.21	271.73	287.329	257.645	239.228
2010315B03Rik	251.916	-0.281846	0.104294	2.70243	0.00688354	ENSMUSG00000074829	RIKEN cDNA 2010315B03 gene [Source:MGI Symbol;Acc:MGI:1919321]	271.741	288.107	273.026	285.412	208.403	259.523	202.852	226.265
Gm16973	101.882	-0.281797	0.131033	2.15057	0.03151	ENSMUSG00000097743	predicted gene, 16973 [Source:MGI Symbol;Acc:MGI:4439897]	108.863	112.2	107.616	127.524	87.5063	103.809	90.9336	76.6002
Cramp1l	538.422	-0.281714	0.101495	2.77565	0.00550912	ENSMUSG00000038002	Crm, cramped-like (Drosophila) [Source:MGI Symbol;Acc:MGI:1930190]	609.132	627.561	512.173	636.755	500.858	520.899	466.326	433.675
Pan2	582.613	-0.281374	0.0752816	3.73763	0.000185766	ENSMUSG00000005682	PAN2 polyA specific ribonuclease subunit homolog (S. cerevisiae) [Source:MGI Symbol;Acc:MGI:1918984]	598.329	672.251	635.732	663.648	521.583	541.29	501.301	526.774
Gpr146	1303.41	-0.281058	0.129971	2.16247	0.0305823	ENSMUSG00000044197	G protein-coupled receptor 146 [Source:MGI Symbol;Acc:MGI:1933113]	1626.29	1102.99	1518.58	1575.4	1005.17	1311.52	1204.29	1083.01
Herc2	1564.43	-0.280656	0.101778	2.75754	0.00582388	ENSMUSG00000030451	hect (homologous to the E6-AP (UBE3A) carboxyl terminus) domain and RCC1 (CHC1)-like domain (RLD) 2 [Source:MGI Symbol;Acc:MGI:103234]	1866.45	1908.36	1478.72	1675.17	1439.25	1501.52	1380.33	1265.67
Luzp2	12.4948	-0.280637	0.139026	2.01859	0.0435297	ENSMUSG00000063297	leucine zipper protein 2 [Source:MGI Symbol;Acc:MGI:1889615]	5.81708	41.8374	17.936	7.80762	6.90839	5.5612	4.66326	9.42771
Zfp943	298.639	-0.280473	0.111981	2.50466	0.012257	ENSMUSG00000053347	zinc finger prtoein 943 [Source:MGI Symbol;Acc:MGI:1921920]	311.63	341.355	331.816	341.8	262.519	287.329	214.51	298.151
2610005L07Rik	375.06	-0.28041	0.107996	2.59649	0.0094181	ENSMUSG00000071793	RIKEN cDNA 2610005L07 gene [Source:MGI Symbol;Acc:MGI:1914283]	434.619	442.145	365.695	421.611	289.001	378.162	336.921	332.327
Wdr37	384.99	-0.2803	0.0921382	3.04217	0.00234882	ENSMUSG00000021147	WD repeat domain 37 [Source:MGI Symbol;Acc:MGI:1920393]	408.027	464.015	389.61	440.697	341.965	369.82	329.926	335.862
Scn7a	951.198	-0.280224	0.108404	2.58499	0.00973815	ENSMUSG00000034810	sodium channel, voltage-gated, type VII, alpha [Source:MGI Symbol;Acc:MGI:102965]	899.155	1164.79	991.463	1164.2	776.042	928.72	868.532	816.676
Tmem123	2992.78	-0.280067	0.0974742	2.87324	0.00406279	ENSMUSG00000050912	transmembrane protein 123 [Source:MGI Symbol;Acc:MGI:1919179]	3693.02	3560.93	2978.37	3006.8	2865.83	2772.26	2499.51	2565.52
Ankrd12	500.383	-0.279501	0.106165	2.63269	0.00847119	ENSMUSG00000034647	ankyrin repeat domain 12 [Source:MGI Symbol;Acc:MGI:1914357]	585.864	559.1	499.219	574.294	447.894	515.338	437.181	384.179
Tia1	505.459	-0.279324	0.0977222	2.85835	0.00425856	ENSMUSG00000071337	cytotoxic granule-associated RNA binding protein 1 [Source:MGI Symbol;Acc:MGI:107914]	585.864	579.067	503.205	568.221	427.169	501.435	473.321	405.392
Acbd5	838.86	-0.279036	0.0888788	3.13951	0.00169229	ENSMUSG00000026781	acyl-Coenzyme A binding domain containing 5 [Source:MGI Symbol;Acc:MGI:1921409]	1024.64	906.16	874.879	898.744	723.078	833.253	702.987	747.146
Rab6b	968.081	-0.278743	0.136282	2.04533	0.0408223	ENSMUSG00000032549	RAB6B, member RAS oncogene family [Source:MGI Symbol;Acc:MGI:107283]	952.34	1406.31	1079.15	896.141	953.358	876.816	740.293	840.245
Tbc1d15	628.39	-0.27835	0.0966158	2.88099	0.00396425	ENSMUSG00000020130	TBC1 domain family, member 15 [Source:MGI Symbol;Acc:MGI:1913937]	747.08	631.364	678.579	721.771	551.52	639.538	525.783	531.487
Zfp236	399.783	-0.277351	0.0887341	3.12564	0.00177417	ENSMUSG00000041258	zinc finger protein 236 [Source:MGI Symbol;Acc:MGI:1926950]	454.564	464.965	422.493	422.479	350.025	372.6	385.885	325.256
Macf1	6089.49	-0.277268	0.139557	1.98677	0.0469476	ENSMUSG00000028649	microtubule-actin crosslinking factor 1 [Source:MGI Symbol;Acc:MGI:108559]	7748.36	8360.82	5726.57	5451.45	6196.83	5336.9	4616.63	5278.34
Nt5e	152.563	-0.277226	0.121516	2.2814	0.022525	ENSMUSG00000032420	5' nucleotidase, ecto [Source:MGI Symbol;Acc:MGI:99782]	158.723	202.531	153.452	163.96	126.654	136.249	142.229	136.702
Herc3	405.924	-0.277193	0.0887912	3.12185	0.0017972	ENSMUSG00000029804	hect domain and RLD 3 [Source:MGI Symbol;Acc:MGI:1921248]	438.774	488.737	425.482	438.094	388.021	360.551	374.227	333.505
0610010F05Rik	349.879	-0.276916	0.117615	2.35442	0.0185515	ENSMUSG00000042208	RIKEN cDNA 0610010F05 gene [Source:MGI Symbol;Acc:MGI:1918925]	440.436	356.569	384.628	373.031	305.121	355.917	326.428	256.905
Suco	500.855	-0.276911	0.117177	2.36319	0.0181182	ENSMUSG00000040297	SUN domain containing ossification factor [Source:MGI Symbol;Acc:MGI:2138346]	619.935	617.101	481.283	505.76	503.161	456.945	426.688	395.964
Cenpc1	228.476	-0.276873	0.11078	2.49931	0.0124435	ENSMUSG00000029253	centromere protein C1 [Source:MGI Symbol;Acc:MGI:99700]	299.164	242.467	237.154	233.361	202.646	203.911	200.52	208.588
Gcc2	328.992	-0.276761	0.112502	2.46005	0.0138919	ENSMUSG00000038039	GRIP and coiled-coil domain containing 2 [Source:MGI Symbol;Acc:MGI:1917547]	425.478	349.913	321.852	361.753	270.579	323.476	301.946	276.939
Asah2	522.829	-0.276626	0.122162	2.26441	0.0235488	ENSMUSG00000024887	N-acylsphingosine amidohydrolase 2 [Source:MGI Symbol;Acc:MGI:1859310]	684.754	567.657	529.112	543.931	490.496	511.63	481.482	373.573
Tet2	407.111	-0.276516	0.0981913	2.81609	0.00486113	ENSMUSG00000040943	tet methylcytosine dioxygenase 2 [Source:MGI Symbol;Acc:MGI:2443298]	428.802	510.606	404.557	455.444	361.539	377.235	340.418	378.287
Srsf5	4711.07	-0.276468	0.0944358	2.92758	0.00341611	ENSMUSG00000021134	serine/arginine-rich splicing factor 5 [Source:MGI Symbol;Acc:MGI:98287]	5050.89	5357.09	5031.05	5365.57	4005.71	4993.03	4010.4	3874.79
Mga	765.426	-0.276433	0.119781	2.30782	0.0210094	ENSMUSG00000033943	MAX gene associated [Source:MGI Symbol;Acc:MGI:1352483]	861.76	1034.52	681.568	823.27	716.17	693.296	650.525	662.297
Nr1d1	5470.11	-0.275637	0.130111	2.11848	0.0341346	ENSMUSG00000020889	nuclear receptor subfamily 1, group D, member 1 [Source:MGI Symbol;Acc:MGI:2444210]	7623.71	5372.3	6550.63	4843.33	4607.9	5139.48	4539.68	5083.9
Nxt2	334.062	-0.275611	0.130434	2.11303	0.0345982	ENSMUSG00000042271	nuclear transport factor 2-like export factor 2 [Source:MGI Symbol;Acc:MGI:2147914]	453.733	392.701	337.795	305.365	300.515	307.72	256.479	318.185
Thsd7a	141.692	-0.275537	0.130175	2.11667	0.034288	ENSMUSG00000032625	thrombospondin, type I, domain containing 7A [Source:MGI Symbol;Acc:MGI:2685683]	144.596	158.792	156.442	172.635	111.686	139.957	145.727	103.705
Sufu	190.118	-0.275388	0.11816	2.33064	0.0197725	ENSMUSG00000025231	suppressor of fused homolog (Drosophila) [Source:MGI Symbol;Acc:MGI:1345643]	226.866	217.745	182.349	216.011	196.889	152.933	167.877	160.271
Zhx1	872.732	-0.274745	0.0925816	2.96759	0.00300142	ENSMUSG00000022361	zinc fingers and homeoboxes 1 [Source:MGI Symbol;Acc:MGI:109271]	1076.99	944.194	884.843	944.722	744.955	868.474	777.599	740.076
Zyg11b	1041.8	-0.274544	0.0939068	2.92358	0.00346026	ENSMUSG00000034636	zyg-ll family member B, cell cycle regulator [Source:MGI Symbol;Acc:MGI:2685277]	1185.85	1309.32	1046.27	1055.76	972.931	968.576	898.843	896.811
Ercc6l2	382.109	-0.274197	0.107414	2.55271	0.0106888	ENSMUSG00000021470	excision repair cross-complementing rodent repair deficiency, complementation group 6 like 2 [Source:MGI Symbol;Acc:MGI:1923501]	463.705	459.26	359.717	407.731	370.75	347.575	327.594	320.542
Zmym6	383.874	-0.274086	0.102416	2.67621	0.0074461	ENSMUSG00000042408	zinc finger, MYM-type 6 [Source:MGI Symbol;Acc:MGI:106505]	403.041	429.784	394.592	469.325	355.782	360.551	294.951	362.967
Ffar3	20.928	-0.273269	0.137801	1.98307	0.0473592	ENSMUSG00000019429	free fatty acid receptor 3 [Source:MGI Symbol;Acc:MGI:2685324]	12.4652	58.0018	40.8542	11.2777	21.8766	6.48807	3.49745	12.9631
Trim13	176.298	-0.272975	0.110925	2.4609	0.013859	ENSMUSG00000035235	tripartite motif-containing 13 [Source:MGI Symbol;Acc:MGI:1913847]	207.753	185.416	194.307	193.455	166.953	169.617	159.717	133.166
Plcb1	438.543	-0.27291	0.131732	2.0717	0.0382933	ENSMUSG00000051177	phospholipase C, beta 1 [Source:MGI Symbol;Acc:MGI:97613]	504.424	610.445	408.542	432.022	363.842	444.896	382.387	361.789
Exoc6	389.966	-0.272731	0.0965964	2.82341	0.00475158	ENSMUSG00000053799	exocyst complex component 6 [Source:MGI Symbol;Acc:MGI:1351611]	462.043	387.947	453.382	418.141	328.148	385.577	343.915	340.576
Ptprg	854.332	-0.272679	0.0803431	3.39393	0.000688977	ENSMUSG00000021745	protein tyrosine phosphatase, receptor type, G [Source:MGI Symbol;Acc:MGI:97814]	1017.16	912.816	907.761	921.299	734.592	807.301	818.402	715.328
Hiat1	832.176	-0.272523	0.0885448	3.07779	0.00208539	ENSMUSG00000089911	hippocampus abundant gene transcript 1 [Source:MGI Symbol;Acc:MGI:1201609]	1032.12	933.734	827.049	872.718	753.014	779.495	728.634	730.648
Rbms1	604.62	-0.272464	0.132621	2.05446	0.0399315	ENSMUSG00000026970	RNA binding motif, single stranded interacting protein 1 [Source:MGI Symbol;Acc:MGI:1861774]	811.899	650.381	525.126	707.891	453.651	592.268	564.255	531.487
Atp11b	766.356	-0.27235	0.111555	2.44141	0.01463	ENSMUSG00000037400	ATPase, class VI, type 11B [Source:MGI Symbol;Acc:MGI:1923545]	950.678	867.175	744.344	830.21	741.5	734.078	693.66	569.198
Zfp715	310.594	-0.272267	0.111255	2.44722	0.0143962	ENSMUSG00000012640	zinc finger protein 715 [Source:MGI Symbol;Acc:MGI:1917180]	369.8	381.291	283.987	339.198	268.276	281.767	264.64	295.795
Ppp3cb	1211.26	-0.272039	0.113442	2.39805	0.0164828	ENSMUSG00000021816	protein phosphatase 3, catalytic subunit, beta isoform [Source:MGI Symbol;Acc:MGI:107163]	1542.36	1467.16	1210.68	1143.38	1151.4	1097.41	968.792	1108.93
Trp53bp2	470.913	-0.271611	0.1095	2.48045	0.0131216	ENSMUSG00000026510	transformation related protein 53 binding protein 2 [Source:MGI Symbol;Acc:MGI:2138319]	555.116	574.313	501.212	451.974	484.739	404.114	399.875	395.964
Ankrd32	112.714	-0.271508	0.126369	2.14853	0.0316713	ENSMUSG00000021597	ankyrin repeat domain 32 [Source:MGI Symbol;Acc:MGI:2145448]	114.68	135.021	118.577	133.597	87.5063	113.078	100.26	98.991
Gorab	201.089	-0.27125	0.106389	2.5496	0.0107847	ENSMUSG00000040124	golgin, RAB6-interacting [Source:MGI Symbol;Acc:MGI:2138271]	233.514	233.909	216.229	205.601	177.315	191.861	191.194	159.093
Lrif1	227.1	-0.271186	0.104579	2.59312	0.00951107	ENSMUSG00000056260	ligand dependent nuclear receptor interacting factor 1 [Source:MGI Symbol;Acc:MGI:2445214]	227.697	247.221	265.054	264.591	196.889	226.155	190.028	199.16
Setx	686.666	-0.270301	0.0904975	2.98683	0.00281886	ENSMUSG00000043535	senataxin [Source:MGI Symbol;Acc:MGI:2443480]	804.42	736.908	664.629	817.197	620.604	641.392	628.374	579.804
Pik3c2a	532.142	-0.270159	0.123821	2.18186	0.0291197	ENSMUSG00000030660	phosphatidylinositol 3-kinase, C2 domain containing, alpha polypeptide [Source:MGI Symbol;Acc:MGI:1203729]	727.967	610.445	482.279	541.328	470.922	494.947	486.145	443.103
Kif1b	2634.75	-0.269528	0.0582533	4.62682	3.71318e-06	ENSMUSG00000063077	kinesin family member 1B [Source:MGI Symbol;Acc:MGI:108426]	2798.85	3043.67	2820.94	2887.08	2376.49	2387.61	2493.68	2269.72
U2surp	911.797	-0.269479	0.0844562	3.19075	0.00141904	ENSMUSG00000032407	U2 snRNP-associated SURP domain containing [Source:MGI Symbol;Acc:MGI:1915208]	1001.37	1123.9	950.608	934.312	852.035	829.546	770.604	831.996
Gnl3l	813.131	-0.269059	0.136892	1.96549	0.0493577	ENSMUSG00000025266	guanine nucleotide binding protein-like 3 (nucleolar)-like [Source:MGI Symbol;Acc:MGI:2448557]	1008.02	1107.74	781.213	730.446	827.855	720.175	624.877	704.722
Atp1b1	707.572	-0.268932	0.129354	2.07904	0.0376133	ENSMUSG00000026576	ATPase, Na+/K+ transporting, beta 1 polypeptide [Source:MGI Symbol;Acc:MGI:88108]	642.372	993.638	820.074	690.54	613.695	608.951	678.504	612.801
Ogt	2446.77	-0.268502	0.0971827	2.76285	0.00572986	ENSMUSG00000034160	O-linked N-acetylglucosamine (GlcNAc) transferase (UDP-N-acetylglucosamine:polypeptide-N-acetylglucosaminyl transferase) [Source:MGI Symbol;Acc:MGI:1339639]	2588.6	2930.52	2395.45	2867.13	1987.31	2458.05	2195.23	2151.88
Mphosph9	185.729	-0.26837	0.135284	1.98376	0.0472829	ENSMUSG00000038126	M-phase phosphoprotein 9 [Source:MGI Symbol;Acc:MGI:2443138]	223.542	232.007	163.417	208.203	198.04	154.787	160.882	144.951
Ndst1	1700.23	-0.268326	0.125174	2.14363	0.0320622	ENSMUSG00000054008	N-deacetylase/N-sulfotransferase (heparan glucosaminyl) 1 [Source:MGI Symbol;Acc:MGI:104719]	2165.62	2076.66	1578.37	1725.48	1792.73	1511.72	1346.52	1404.73
Edem3	770.024	-0.268232	0.131483	2.04005	0.0413454	ENSMUSG00000043019	ER degradation enhancer, mannosidase alpha-like 3 [Source:MGI Symbol;Acc:MGI:1914217]	1037.93	928.029	696.515	763.412	723.078	742.42	688.997	579.804
Cpne3	1141.69	-0.268129	0.121424	2.2082	0.0272303	ENSMUSG00000028228	copine III [Source:MGI Symbol;Acc:MGI:1917818]	1465.07	1425.32	1050.25	1119.96	1053.53	1078.87	909.336	1031.16
Arid4a	337.646	-0.268051	0.102483	2.61555	0.0089083	ENSMUSG00000048118	AT rich interactive domain 4A (RBP1-like) [Source:MGI Symbol;Acc:MGI:2444354]	375.617	377.487	336.798	399.924	297.061	335.526	313.604	265.154
Krit1	601.693	-0.267918	0.108032	2.47999	0.0131387	ENSMUSG00000000600	KRIT1, ankyrin repeat containing [Source:MGI Symbol;Acc:MGI:1930618]	721.319	732.154	579.931	623.742	537.703	573.73	573.581	471.386
Tubgcp6	252.27	-0.267195	0.108013	2.47374	0.0133708	ENSMUSG00000051786	tubulin, gamma complex associated protein 6 [Source:MGI Symbol;Acc:MGI:2146071]	294.178	290.96	245.125	281.942	252.156	200.203	227.334	226.265
Sms	405.088	-0.266835	0.13325	2.00251	0.0452301	ENSMUSG00000071708	spermine synthase [Source:MGI Symbol;Acc:MGI:109490]	380.604	546.738	486.265	389.513	423.715	345.721	329.926	338.219
Lgi4	605.474	-0.266415	0.107345	2.48185	0.0130702	ENSMUSG00000036560	leucine-rich repeat LGI family, member 4 [Source:MGI Symbol;Acc:MGI:2180197]	568.412	695.071	728.401	680.13	484.739	524.606	608.556	553.878
Ggps1	446.162	-0.266133	0.117277	2.26927	0.0232519	ENSMUSG00000021302	geranylgeranyl diphosphate synthase 1 [Source:MGI Symbol;Acc:MGI:1341724]	547.637	527.722	421.496	477.132	375.356	441.189	343.915	434.853
Nedd4	15153	-0.265754	0.0872272	3.04669	0.00231376	ENSMUSG00000032216	neural precursor cell expressed, developmentally down-regulated 4 [Source:MGI Symbol;Acc:MGI:97297]	17851	17787.5	15249.6	15696.8	14460.4	14546.2	13078.1	12554.2
Atxn1	838.544	-0.265743	0.116166	2.28761	0.0221603	ENSMUSG00000046876	ataxin 1 [Source:MGI Symbol;Acc:MGI:104783]	969.791	1115.35	809.113	813.727	809.433	765.592	706.484	718.863
Phf17	569.357	-0.265621	0.100512	2.64268	0.00822537	NA	NA	622.428	581.92	616.799	687.938	459.408	587.633	490.808	507.918
Prkce	388.443	-0.265599	0.0816424	3.2532	0.00114112	ENSMUSG00000045038	protein kinase C, epsilon [Source:MGI Symbol;Acc:MGI:97599]	427.14	424.079	442.421	412.069	324.694	354.99	348.579	373.573
Wasf2	1577.14	-0.265561	0.100654	2.63837	0.00833061	ENSMUSG00000028868	WAS protein family, member 2 [Source:MGI Symbol;Acc:MGI:1098641]	2020.19	1702.97	1506.62	1716.81	1438.1	1504.3	1416.47	1311.63
Mdn1	466.706	-0.265493	0.102893	2.58029	0.0098717	ENSMUSG00000058006	midasin homolog (yeast) [Source:MGI Symbol;Acc:MGI:1926159]	580.877	531.525	449.397	494.482	413.352	430.993	448.839	384.179
Malt1	392.263	-0.265351	0.0984077	2.69644	0.00700845	ENSMUSG00000032688	mucosa associated lymphoid tissue lymphoma translocation gene 1 [Source:MGI Symbol;Acc:MGI:2445027]	474.508	449.752	389.61	412.069	386.87	338.306	331.092	355.896
Lancl2	315.306	-0.26518	0.0972147	2.72778	0.00637618	ENSMUSG00000062190	LanC (bacterial lantibiotic synthetase component C)-like 2 [Source:MGI Symbol;Acc:MGI:1919085]	369.8	375.586	311.887	330.522	280.941	295.67	268.137	289.902
Heatr5a	928.471	-0.265019	0.126862	2.08903	0.0367047	ENSMUSG00000035181	HEAT repeat containing 5A [Source:MGI Symbol;Acc:MGI:2444133]	1223.25	1125.81	872.886	896.141	954.509	814.716	741.458	798.999
Gtf2a1	659.432	-0.264869	0.0734739	3.60494	0.000312221	ENSMUSG00000020962	general transcription factor II A, 1 [Source:MGI Symbol;Acc:MGI:1933277]	744.587	722.646	684.558	739.989	605.635	628.416	594.566	555.057
Braf	869.781	-0.264588	0.113461	2.33197	0.0197024	ENSMUSG00000002413	Braf transforming gene [Source:MGI Symbol;Acc:MGI:88190]	1074.5	1058.3	861.925	846.693	885.425	789.69	718.142	723.577
Cep170	556.587	-0.264578	0.0995341	2.65817	0.00785673	ENSMUSG00000057335	centrosomal protein 170 [Source:MGI Symbol;Acc:MGI:1918348]	642.372	663.693	526.123	618.537	470.922	548.705	480.316	502.026
Stau2	235.698	-0.264341	0.11835	2.23355	0.0255125	ENSMUSG00000025920	staufen (RNA binding protein) homolog 2 (Drosophila) [Source:MGI Symbol;Acc:MGI:1352508]	268.417	230.106	288.969	255.049	173.861	217.814	215.676	235.693
Stard13	787.764	-0.263958	0.112312	2.35022	0.0187625	ENSMUSG00000016128	StAR-related lipid transfer (START) domain containing 13 [Source:MGI Symbol;Acc:MGI:2385331]	903.31	1002.2	844.985	726.976	781.799	688.662	640.033	714.149
Trim2	494.999	-0.263822	0.0835594	3.1573	0.00159238	ENSMUSG00000027993	tripartite motif-containing 2 [Source:MGI Symbol;Acc:MGI:1933163]	589.188	533.427	502.208	547.401	421.412	466.214	453.502	446.638
Dmtf1	510.436	-0.263796	0.0925662	2.84981	0.00437451	ENSMUSG00000042508	cyclin D binding myb-like transcription factor 1 [Source:MGI Symbol;Acc:MGI:1344415]	595.005	583.822	503.205	562.148	450.197	505.142	423.191	460.78
Xpo1	1424.29	-0.263639	0.115061	2.29129	0.0219465	ENSMUSG00000020290	exportin 1, CRM1 homolog (yeast) [Source:MGI Symbol;Acc:MGI:2144013]	1764.24	1794.25	1366.13	1366.33	1255.02	1296.69	1168.15	1383.52
Evi5	827.002	-0.26307	0.129973	2.02403	0.0429668	ENSMUSG00000011831	ecotropic viral integration site 5 [Source:MGI Symbol;Acc:MGI:104736]	993.059	1117.25	758.294	801.582	793.313	771.153	633.038	748.325
Tcp11l2	762.672	-0.26288	0.0902069	2.91419	0.00356615	ENSMUSG00000020034	t-complex 11 (mouse) like 2 [Source:MGI Symbol;Acc:MGI:2444679]	803.589	873.831	825.056	849.295	709.261	776.714	622.545	641.085
Mblac2	141.016	-0.262759	0.131806	1.99353	0.046203	ENSMUSG00000051098	metallo-beta-lactamase domain containing 2 [Source:MGI Symbol;Acc:MGI:1920102]	164.54	185.416	137.509	138.802	142.773	126.981	113.084	119.025
Ercc6	285.163	-0.262687	0.111911	2.34728	0.0189111	ENSMUSG00000054051	excision repair cross-complementing rodent repair deficiency, complementation group 6 [Source:MGI Symbol;Acc:MGI:1100494]	335.729	331.846	298.933	292.352	261.367	280.841	270.469	209.767
Ubr1	581.616	-0.262451	0.113505	2.31224	0.0207646	ENSMUSG00000027272	ubiquitin protein ligase E3 component n-recognin 1 [Source:MGI Symbol;Acc:MGI:1277977]	707.191	709.334	569.966	581.234	531.946	592.268	493.14	467.85
Zfp641	188.851	-0.262003	0.123989	2.11311	0.0345911	ENSMUSG00000022987	zinc finger protein 641 [Source:MGI Symbol;Acc:MGI:2442788]	228.528	236.762	178.364	191.72	186.527	158.494	176.038	154.379
Lrrtm1	12.0603	-0.26192	0.132626	1.97488	0.0482817	ENSMUSG00000060780	leucine rich repeat transmembrane neuronal 1 [Source:MGI Symbol;Acc:MGI:2389173]	4.98607	38.9848	22.9182	5.20508	9.21119	4.63433	5.82908	4.71386
Serinc1	5064.7	-0.261705	0.0973292	2.68886	0.00716964	ENSMUSG00000019877	serine incorporator 1 [Source:MGI Symbol;Acc:MGI:1926228]	6181.07	6026.48	5039.02	5017.7	4902.65	4714.04	4378.8	4257.79
Thada	269.993	-0.260476	0.0991448	2.62723	0.00860823	ENSMUSG00000024251	thyroid adenoma associated [Source:MGI Symbol;Acc:MGI:3039623]	296.671	331.846	287.973	270.664	240.642	244.693	256.479	230.979
Zfp11	103.105	-0.260334	0.130102	2.001	0.0453923	ENSMUSG00000051034	zinc finger protein 11 [Source:MGI Symbol;Acc:MGI:99156]	114.68	117.905	127.545	97.1615	95.566	88.0523	100.26	83.671
Zfp180	365.469	-0.260295	0.125826	2.0687	0.0385744	ENSMUSG00000057101	zinc finger protein 180 [Source:MGI Symbol;Acc:MGI:1923701]	408.027	502.049	345.766	361.753	355.782	316.062	298.449	335.862
Tmem184c	431.096	-0.260157	0.117069	2.22225	0.0262664	ENSMUSG00000031617	transmembrane protein 184C [Source:MGI Symbol;Acc:MGI:2384562]	531.017	424.079	429.468	518.773	347.722	447.677	385.885	364.145
Phc3	984.247	-0.260073	0.129965	2.0011	0.045382	ENSMUSG00000037652	polyhomeotic-like 3 (Drosophila) [Source:MGI Symbol;Acc:MGI:2181434]	1076.16	1393.95	980.502	912.624	990.202	874.962	827.729	817.854
Baz2a	1383.82	-0.260067	0.0874881	2.9726	0.00295291	ENSMUSG00000040054	bromodomain adjacent to zinc finger domain, 2A [Source:MGI Symbol;Acc:MGI:2151152]	1593.88	1509	1371.11	1595.36	1192.85	1315.22	1351.18	1141.93
Zfp395	1050.07	-0.259676	0.11972	2.16902	0.0300812	ENSMUSG00000034522	zinc finger protein 395 [Source:MGI Symbol;Acc:MGI:2682318]	942.368	1152.43	1365.13	1178.08	1047.77	861.059	870.864	982.839
Tob2	2317.97	-0.259648	0.0970783	2.67463	0.00748121	ENSMUSG00000048546	transducer of ERBB2, 2 [Source:MGI Symbol;Acc:MGI:1888525]	2959.23	2431.32	2351.61	2440.31	2037.97	2313.46	2001.7	2008.1
Hiatl1	703.441	-0.259355	0.122639	2.11479	0.0344481	ENSMUSG00000038212	hippocampus abundant transcript-like 1 [Source:MGI Symbol;Acc:MGI:1913881]	892.507	743.564	649.682	824.137	574.548	749.835	592.234	601.017
Hlcs	278.483	-0.259287	0.101181	2.56262	0.0103887	ENSMUSG00000040820	holocarboxylase synthetase (biotin- [propriony-Coenzyme A-carboxylase (ATP-hydrolysing)] ligase) [Source:MGI Symbol;Acc:MGI:894646]	295.009	279.55	316.869	333.125	226.825	263.23	268.137	245.121
Irf2bpl	1626.78	-0.25919	0.126575	2.04771	0.0405882	ENSMUSG00000034168	interferon regulatory factor 2 binding protein-like [Source:MGI Symbol;Acc:MGI:2442463]	1917.98	2125.15	1730.82	1426.19	1605.05	1480.21	1238.1	1490.76
Nr3c1	1966.07	-0.259143	0.0983954	2.63369	0.00844624	ENSMUSG00000024431	nuclear receptor subfamily 3, group C, member 1 [Source:MGI Symbol;Acc:MGI:95824]	2104.95	2462.7	2064.63	2005.69	1949.32	1866.71	1668.28	1606.25
Ldoc1l	205.823	-0.258734	0.12837	2.01553	0.0438493	ENSMUSG00000055745	leucine zipper, down-regulated in cancer 1-like [Source:MGI Symbol;Acc:MGI:2675858]	240.994	261.484	214.236	194.323	206.1	170.543	157.385	201.517
Tln2	846.199	-0.258667	0.094545	2.73591	0.00622079	ENSMUSG00000052698	talin 2 [Source:MGI Symbol;Acc:MGI:1917799]	918.268	936.587	875.875	984.627	663.205	863.84	769.438	757.753
Parg	478.856	-0.258602	0.0786015	3.29003	0.00100175	ENSMUSG00000021911	poly (ADP-ribose) glycohydrolase [Source:MGI Symbol;Acc:MGI:1347094]	545.975	554.345	489.254	506.628	440.986	435.627	424.357	433.675
Atad2b	232.734	-0.258437	0.10985	2.35263	0.018641	ENSMUSG00000052812	ATPase family, AAA domain containing 2B [Source:MGI Symbol;Acc:MGI:2444798]	263.431	290.009	235.161	236.831	189.981	228.009	208.681	209.767
Dnm1l	1605.69	-0.257785	0.094018	2.74187	0.00610904	ENSMUSG00000022789	dynamin 1-like [Source:MGI Symbol;Acc:MGI:1921256]	1932.93	1935.93	1635.17	1540.7	1489.91	1467.23	1414.13	1429.48
2810407C02Rik	2860.75	-0.257716	0.0906821	2.84197	0.00448355	NA	NA	3601.61	3135.9	2826.91	2979.04	2627.49	2712.94	2434.22	2567.87
Nipal3	630.742	-0.257653	0.109666	2.34943	0.018802	ENSMUSG00000028803	NIPA-like domain containing 3 [Source:MGI Symbol;Acc:MGI:1921802]	679.768	801.566	697.511	597.717	635.572	555.193	514.124	564.484
Wdfy3	1395.9	-0.256854	0.0984247	2.60965	0.00906339	ENSMUSG00000043940	WD repeat and FYVE domain containing 3 [Source:MGI Symbol;Acc:MGI:1096875]	1524.91	1744.81	1350.18	1508.61	1268.84	1389.37	1197.29	1183.18
Rnf144b	466.384	-0.256854	0.113427	2.26448	0.0235449	ENSMUSG00000038068	ring finger protein 144B [Source:MGI Symbol;Acc:MGI:2384986]	518.552	463.064	507.19	565.619	391.475	452.311	354.408	478.457
Efr3b	371.496	-0.256818	0.118741	2.16284	0.0305537	ENSMUSG00000020658	EFR3 homolog B (S. cerevisiae) [Source:MGI Symbol;Acc:MGI:2444851]	438.774	471.621	380.642	347.005	375.356	302.159	325.262	331.148
Matr3	2064.26	-0.256561	0.102097	2.5129	0.0119743	ENSMUSG00000037236	matrin 3 [Source:MGI Symbol;Acc:MGI:1298379]	2319.35	2578.7	2023.78	2145.36	1914.78	1917.69	1621.65	1992.78
Adrbk2	897.739	-0.256524	0.101491	2.52756	0.0114858	ENSMUSG00000042249	adrenergic receptor kinase, beta 2 [Source:MGI Symbol;Acc:MGI:87941]	909.958	1035.48	1045.27	951.662	739.198	755.396	792.754	952.199
Itch	932.164	-0.256265	0.0981499	2.61096	0.00902886	ENSMUSG00000027598	itchy, E3 ubiquitin protein ligase [Source:MGI Symbol;Acc:MGI:1202301]	1076.99	1088.72	875.875	1049.69	776.042	927.793	817.236	844.959
Eif4ebp2	775.917	-0.256062	0.0855892	2.99175	0.00277382	ENSMUSG00000020091	eukaryotic translation initiation factor 4E binding protein 2 [Source:MGI Symbol;Acc:MGI:109198]	894.169	873.831	801.142	826.74	666.66	653.441	705.318	786.036
Styx	291.787	-0.255768	0.112809	2.26727	0.0233738	ENSMUSG00000053205	serine/threonine/tyrosine interaction protein [Source:MGI Symbol;Acc:MGI:1891150]	363.983	321.387	290.962	308.835	237.188	302.159	262.308	247.478
Pnpla8	1815.36	-0.255702	0.107003	2.38968	0.0168632	ENSMUSG00000036257	patatin-like phospholipase domain containing 8 [Source:MGI Symbol;Acc:MGI:1914702]	1981.13	1796.15	2094.53	2108.92	1336.77	1812.02	1685.77	1707.59
Chn1	244.566	-0.25535	0.105605	2.41798	0.015607	ENSMUSG00000056486	chimerin 1 [Source:MGI Symbol;Acc:MGI:1915674]	267.586	279.55	268.044	259.386	191.132	220.594	214.51	255.727
Spata7	132.686	-0.25534	0.12377	2.06302	0.0391109	ENSMUSG00000021007	spermatogenesis associated 7 [Source:MGI Symbol;Acc:MGI:2144877]	147.92	162.595	141.495	134.465	134.714	126.981	107.255	106.062
Dkc1	443.578	-0.255166	0.0861991	2.9602	0.00307442	ENSMUSG00000031403	dyskeratosis congenita 1, dyskerin [Source:MGI Symbol;Acc:MGI:1861727]	500.269	495.393	503.205	442.432	396.081	380.015	396.377	434.853
Wnk1	5151.11	-0.25501	0.103969	2.45276	0.0141764	ENSMUSG00000045962	WNK lysine deficient protein kinase 1 [Source:MGI Symbol;Acc:MGI:2442092]	6466.11	5977.04	4866.64	5312.65	4938.35	4927.22	4319.35	4401.56
Neu3	165.426	-0.254857	0.120725	2.11106	0.0347671	ENSMUSG00000035239	neuraminidase 3 [Source:MGI Symbol;Acc:MGI:1355305]	188.64	213.941	161.424	165.695	156.59	151.079	138.732	147.308
Vps13b	603.504	-0.254369	0.104233	2.4404	0.0146712	ENSMUSG00000037646	vacuolar protein sorting 13B (yeast) [Source:MGI Symbol;Acc:MGI:1916380]	688.909	696.973	559.006	705.288	521.583	590.414	494.306	571.555
Slc24a2	14.7798	-0.254337	0.12671	2.00724	0.0447239	ENSMUSG00000037996	solute carrier family 24 (sodium/potassium/calcium exchanger), member 2 [Source:MGI Symbol;Acc:MGI:1923626]	1.66202	46.5916	26.904	15.6152	4.60559	6.48807	11.6582	4.71386
Hmgcs1	1682.68	-0.254253	0.0970862	2.61884	0.00882297	ENSMUSG00000093930	3-hydroxy-3-methylglutaryl-Coenzyme A synthase 1 [Source:MGI Symbol;Acc:MGI:107592]	1964.51	1945.44	1915.17	1551.98	1577.42	1396.79	1508.56	1601.53
Exd2	421.359	-0.254175	0.111355	2.28256	0.0224563	ENSMUSG00000032705	exonuclease 3'-5' domain containing 2 [Source:MGI Symbol;Acc:MGI:1922485]	484.48	537.23	411.532	419.876	417.958	379.088	373.061	347.647
Armcx5	121.953	-0.254156	0.123061	2.06528	0.0388967	ENSMUSG00000072969	armadillo repeat containing, X-linked 5 [Source:MGI Symbol;Acc:MGI:2148026]	128.807	153.087	128.541	128.392	109.383	117.712	114.25	95.4556
Dyrk2	162.978	-0.2541	0.117394	2.1645	0.0304258	ENSMUSG00000028630	dual-specificity tyrosine-(Y)-phosphorylation regulated kinase 2 [Source:MGI Symbol;Acc:MGI:1330301]	162.878	204.433	167.403	183.913	135.865	157.567	153.888	137.88
Ccnt2	491.335	-0.253838	0.0943371	2.69075	0.00712913	ENSMUSG00000026349	cyclin T2 [Source:MGI Symbol;Acc:MGI:1920199]	530.186	572.411	486.265	564.751	464.013	476.409	440.678	395.964
Snx9	972.162	-0.253658	0.107207	2.36607	0.0179781	ENSMUSG00000002365	sorting nexin 9 [Source:MGI Symbol;Acc:MGI:1913866]	1246.52	915.668	1011.39	1096.54	812.887	916.671	931.486	846.137
Spice1	231.821	-0.253265	0.125101	2.02449	0.0429201	ENSMUSG00000043065	spindle and centriole associated protein 1 [Source:MGI Symbol;Acc:MGI:1196252]	249.304	286.206	242.136	245.506	233.734	201.13	163.214	233.336
Lnp	317.709	-0.253085	0.116726	2.16821	0.0301428	ENSMUSG00000009207	limb and neural patterns [Source:MGI Symbol;Acc:MGI:1918115]	360.659	394.603	336.798	307.967	283.244	329.965	280.961	247.478
Agtpbp1	854.762	-0.252902	0.121158	2.08737	0.0368547	ENSMUSG00000021557	ATP/GTP binding protein 1 [Source:MGI Symbol;Acc:MGI:2159437]	990.566	1128.66	872.886	775.557	861.246	748.908	746.122	714.149
Lrrc58	1907.47	-0.25267	0.100157	2.52275	0.0116442	ENSMUSG00000034158	leucine rich repeat containing 58 [Source:MGI Symbol;Acc:MGI:2443542]	2203.84	1988.23	1941.07	2231.24	1658.01	1904.71	1853.65	1478.97
Crebrf	910	-0.252608	0.0911573	2.77112	0.00558634	ENSMUSG00000048249	CREB3 regulatory factor [Source:MGI Symbol;Acc:MGI:1924378]	1032.12	1041.18	905.768	1005.45	862.397	905.549	736.795	790.75
Tbce	344.428	-0.252572	0.127581	1.9797	0.0477368	ENSMUSG00000039233	tubulin-specific chaperone E [Source:MGI Symbol;Acc:MGI:1917680]	373.124	340.404	362.706	445.902	307.423	371.674	297.283	256.905
Atp11c	303.107	-0.252383	0.0916186	2.75471	0.00587445	ENSMUSG00000062949	ATPase, class VI, type 11C [Source:MGI Symbol;Acc:MGI:1859661]	324.095	348.962	313.88	340.933	262.519	296.597	280.961	256.905
Ptpn14	1365.6	-0.251607	0.0752915	3.34177	0.000832448	ENSMUSG00000026604	protein tyrosine phosphatase, non-receptor type 14 [Source:MGI Symbol;Acc:MGI:102467]	1560.64	1528.02	1464.77	1409.71	1336.77	1286.49	1164.65	1173.75
Taf9b	352.662	-0.251521	0.125332	2.00684	0.0447666	ENSMUSG00000047242	TAF9B RNA polymerase II, TATA box binding protein (TBP)-associated factor [Source:MGI Symbol;Acc:MGI:3039562]	408.027	457.359	376.656	314.04	355.782	318.842	308.941	281.653
Zfp40	168.875	-0.251494	0.117346	2.14319	0.0320979	ENSMUSG00000002617	zinc finger protein 40 [Source:MGI Symbol;Acc:MGI:99185]	203.598	193.973	165.41	180.443	133.562	166.836	145.727	161.45
Slc4a4	974.53	-0.251107	0.109847	2.28598	0.0222552	ENSMUSG00000060961	solute carrier family 4 (anion exchanger), member 4 [Source:MGI Symbol;Acc:MGI:1927555]	1184.19	942.292	1207.69	945.589	823.25	875.889	964.129	853.208
Mbtd1	303.48	-0.250702	0.120281	2.08431	0.037132	ENSMUSG00000059474	mbt domain containing 1 [Source:MGI Symbol;Acc:MGI:2143977]	326.588	320.436	300.926	388.646	265.973	299.378	298.449	227.444
Gpatch2	272.488	-0.250493	0.0956306	2.61938	0.00880904	ENSMUSG00000039210	G patch domain containing 2 [Source:MGI Symbol;Acc:MGI:1915019]	324.095	278.599	295.944	294.087	256.762	251.181	254.148	225.087
Mzt1	495.683	-0.250312	0.0937234	2.67075	0.00756817	ENSMUSG00000033186	mitotic spindle organizing protein 1 [Source:MGI Symbol;Acc:MGI:1924039]	601.653	514.41	520.144	533.521	445.591	491.239	452.336	406.57
Tmx3	805.858	-0.250127	0.0780818	3.2034	0.00135814	ENSMUSG00000024614	thioredoxin-related transmembrane protein 3 [Source:MGI Symbol;Acc:MGI:2442418]	965.636	891.897	844.985	815.462	731.138	752.616	729.8	715.328
Ehbp1	451.922	-0.250039	0.098392	2.54125	0.0110457	ENSMUSG00000042302	EH domain binding protein 1 [Source:MGI Symbol;Acc:MGI:2667252]	503.593	550.542	472.315	453.709	426.017	439.335	404.538	365.324
Tmem194b	144.96	-0.249963	0.114157	2.18965	0.0285497	ENSMUSG00000043015	transmembrane protein 194B [Source:MGI Symbol;Acc:MGI:2444113]	145.427	175.907	160.428	155.285	123.2	125.127	134.069	140.237
Rnf38	790.814	-0.249883	0.0866075	2.88523	0.00391128	ENSMUSG00000035696	ring finger protein 38 [Source:MGI Symbol;Acc:MGI:1920719]	919.93	878.585	823.063	835.415	759.923	770.226	701.821	637.549
Jak2	869.341	-0.249635	0.10454	2.38794	0.016943	ENSMUSG00000024789	Janus kinase 2 [Source:MGI Symbol;Acc:MGI:96629]	991.397	1075.41	820.074	924.769	838.218	834.18	764.775	705.9
Sp1	1601.64	-0.249596	0.106504	2.34353	0.019102	ENSMUSG00000001280	trans-acting transcription factor 1 [Source:MGI Symbol;Acc:MGI:98372]	1685.29	2105.18	1663.07	1571.07	1530.21	1385.67	1343.02	1529.65
Erap1	775.648	-0.249233	0.124161	2.00733	0.0447143	ENSMUSG00000021583	endoplasmic reticulum aminopeptidase 1 [Source:MGI Symbol;Acc:MGI:1933403]	889.183	735.007	826.053	968.145	582.607	838.814	694.826	670.546
AW554918	183.05	-0.248922	0.117066	2.12634	0.0334752	ENSMUSG00000033632	expressed sequence AW554918 [Source:MGI Symbol;Acc:MGI:2147376]	206.922	206.334	186.335	204.733	175.013	161.275	135.235	188.554
Wdr48	797.142	-0.248675	0.0970742	2.5617	0.0104161	ENSMUSG00000032512	WD repeat domain 48 [Source:MGI Symbol;Acc:MGI:1914811]	922.423	901.405	780.216	883.996	770.285	724.81	771.77	622.229
Ptprm	995.732	-0.248486	0.0777998	3.19392	0.00140356	ENSMUSG00000033278	protein tyrosine phosphatase, receptor type, M [Source:MGI Symbol;Acc:MGI:102694]	1006.36	1041.18	1182.78	1114.75	955.66	899.987	887.185	877.956
Phactr2	897.888	-0.248391	0.112136	2.21509	0.026754	ENSMUSG00000062866	phosphatase and actin regulator 2 [Source:MGI Symbol;Acc:MGI:2446138]	984.749	1183.81	902.779	870.116	875.063	781.349	741.458	843.78
Tmem106b	2474.27	-0.248304	0.0906867	2.73804	0.00618064	ENSMUSG00000029571	transmembrane protein 106B [Source:MGI Symbol;Acc:MGI:1919150]	2879.46	3000.88	2537.94	2396.07	2265.95	2237.46	2118.29	2358.11
Sipa1l3	429.864	-0.248072	0.0792736	3.12932	0.00175212	ENSMUSG00000030583	signal-induced proliferation-associated 1 like 3 [Source:MGI Symbol;Acc:MGI:1921456]	444.591	484.933	464.343	481.47	373.053	381.869	413.864	394.786
Cacna1a	145.61	-0.247521	0.110196	2.2462	0.0246914	ENSMUSG00000034656	calcium channel, voltage-dependent, P/Q type, alpha 1A subunit [Source:MGI Symbol;Acc:MGI:109482]	153.737	170.202	155.445	159.622	119.745	135.323	130.571	140.237
Atf7ip	451.236	-0.247216	0.119535	2.06815	0.0386263	ENSMUSG00000030213	activating transcription factor 7 interacting protein [Source:MGI Symbol;Acc:MGI:1858965]	468.691	591.428	405.553	517.905	375.356	397.626	423.191	430.139
Smc6	944.722	-0.246981	0.101295	2.43824	0.0147588	ENSMUSG00000020608	structural maintenance of chromosomes 6 [Source:MGI Symbol;Acc:MGI:1914491]	1167.57	1100.13	897.797	969.88	865.851	920.379	826.563	809.605
Lemd3	248.466	-0.246957	0.108611	2.27377	0.0229801	ENSMUSG00000048661	LEM domain containing 3 [Source:MGI Symbol;Acc:MGI:3580376]	290.023	300.468	246.122	253.314	224.523	246.547	205.183	221.551
Zcchc14	1526.8	-0.246951	0.125982	1.96022	0.0499706	ENSMUSG00000061410	zinc finger, CCHC domain containing 14 [Source:MGI Symbol;Acc:MGI:2159407]	1720.2	2120.39	1439.86	1445.28	1496.82	1396.79	1295.22	1299.85
6720401G13Rik	1179.82	-0.246563	0.0960507	2.56701	0.010258	NA	NA	1297.21	1331.19	1151.89	1378.48	1129.52	1136.34	1092.37	921.559
Ralgapa1	991.41	-0.246427	0.113413	2.17282	0.0297936	ENSMUSG00000021027	Ral GTPase activating protein, alpha subunit 1 [Source:MGI Symbol;Acc:MGI:1931050]	1183.36	1267.48	963.562	936.047	967.174	904.622	845.216	863.814
Ncor2	3051.19	-0.246222	0.0883871	2.78573	0.00534079	ENSMUSG00000029478	nuclear receptor co-repressor 2 [Source:MGI Symbol;Acc:MGI:1337080]	3357.29	3694.05	3352.04	2920.05	2804.81	2965.05	2696.53	2619.73
Prkdc	375.54	-0.246018	0.115478	2.13043	0.0331364	ENSMUSG00000022672	protein kinase, DNA activated, catalytic polypeptide [Source:MGI Symbol;Acc:MGI:104779]	446.254	475.425	346.763	379.971	358.085	344.794	311.273	341.755
Rb1cc1	729.44	-0.245469	0.104246	2.3547	0.0185375	ENSMUSG00000025907	RB1-inducible coiled-coil 1 [Source:MGI Symbol;Acc:MGI:1341850]	875.056	875.732	692.529	750.399	650.54	731.298	634.203	625.765
Atg4c	248.385	-0.245439	0.108781	2.25626	0.0240543	ENSMUSG00000028550	autophagy related 4C, cysteine peptidase [Source:MGI Symbol;Acc:MGI:2651854]	286.699	273.845	229.182	298.425	213.009	238.205	226.168	221.551
Ddx3x	4965.39	-0.245075	0.123681	1.98151	0.0475338	ENSMUSG00000000787	DEAD/H (Asp-Glu-Ala-Asp/His) box polypeptide 3, X-linked [Source:MGI Symbol;Acc:MGI:103064]	6313.2	6339.31	4483.01	4705.39	4712.67	4622.28	4144.47	4402.74
Lrig1	1030.55	-0.244949	0.0824689	2.9702	0.00297608	ENSMUSG00000030029	leucine-rich repeats and immunoglobulin-like domains 1 [Source:MGI Symbol;Acc:MGI:107935]	1225.74	1085.87	1029.33	1152.92	923.421	1006.58	889.517	930.987
Slc12a6	1002.32	-0.244501	0.0862965	2.83327	0.00460752	ENSMUSG00000027130	solute carrier family 12, member 6 [Source:MGI Symbol;Acc:MGI:2135960]	1112.73	1190.46	987.477	1082.66	922.27	988.04	851.045	883.848
Gabpb2	974.873	-0.243769	0.104766	2.3268	0.0199758	ENSMUSG00000038766	GA repeat binding protein, beta 2 [Source:MGI Symbol;Acc:MGI:95612]	1110.23	1218.99	919.719	1016.73	926.876	925.013	890.683	790.75
Cep110	451.028	-0.243703	0.112935	2.15791	0.0309347	NA	NA	472.846	482.081	451.389	571.691	383.416	474.556	402.206	370.038
Fbxl3	902.797	-0.243474	0.104704	2.32535	0.0200531	ENSMUSG00000022124	F-box and leucine-rich repeat protein 3 [Source:MGI Symbol;Acc:MGI:1354702]	1052.89	1109.64	833.028	954.264	831.309	874.962	750.785	815.497
Dhx36	636.375	-0.24344	0.102679	2.37089	0.0177455	ENSMUSG00000027770	DEAH (Asp-Glu-Ala-His) box polypeptide 36 [Source:MGI Symbol;Acc:MGI:1919412]	753.728	685.563	626.764	717.433	507.767	654.368	551.431	593.946
Nt5dc1	208.41	-0.243336	0.112081	2.17107	0.0299255	ENSMUSG00000039480	5'-nucleotidase domain containing 1 [Source:MGI Symbol;Acc:MGI:2442446]	254.29	210.138	222.207	227.288	173.861	215.033	187.696	176.77
Vps13a	429.198	-0.242909	0.103323	2.35097	0.0187244	ENSMUSG00000046230	vacuolar protein sorting 13A (yeast) [Source:MGI Symbol;Acc:MGI:2444304]	494.452	423.128	445.411	513.568	337.36	409.675	398.709	411.284
Kdm3a	592.375	-0.242828	0.0869228	2.79361	0.0052124	ENSMUSG00000053470	lysine (K)-specific demethylase 3A [Source:MGI Symbol;Acc:MGI:98847]	644.034	614.249	615.803	709.626	516.978	590.414	521.119	526.774
Pkn2	957.328	-0.242481	0.102694	2.36121	0.0182154	ENSMUSG00000004591	protein kinase N2 [Source:MGI Symbol;Acc:MGI:109211]	1102.75	1184.76	968.544	929.107	908.453	887.011	772.935	905.061
Oxr1	1066.84	-0.242286	0.103054	2.35104	0.0187208	ENSMUSG00000022307	oxidation resistance 1 [Source:MGI Symbol;Acc:MGI:2179326]	1199.15	1063.05	1117.01	1285.65	888.879	1128.92	915.165	936.879
Phf15	976.139	-0.242008	0.107707	2.24691	0.0246457	NA	NA	1233.22	1070.66	965.555	1001.98	942.995	975.064	828.895	790.75
Gnpda2	414.377	-0.241946	0.100171	2.41533	0.0157211	ENSMUSG00000029209	glucosamine-6-phosphate deaminase 2 [Source:MGI Symbol;Acc:MGI:1915230]	499.438	457.359	404.557	449.372	370.75	415.236	377.724	340.576
Zfp266	540.694	-0.241912	0.0964057	2.50931	0.0120967	ENSMUSG00000060510	zinc finger protein 266 [Source:MGI Symbol;Acc:MGI:1924769]	614.118	650.381	530.109	565.619	542.309	491.239	469.824	461.958
Pogz	616.316	-0.241397	0.102126	2.36373	0.0180922	ENSMUSG00000038902	pogo transposable element with ZNF domain [Source:MGI Symbol;Acc:MGI:2442117]	662.317	787.303	613.81	629.815	604.484	567.242	522.285	543.272
Unkl	487.184	-0.241071	0.11142	2.16362	0.0304939	ENSMUSG00000015127	unkempt-like (Drosophila) [Source:MGI Symbol;Acc:MGI:1921404]	528.524	638.02	477.297	489.277	475.527	453.238	429.02	406.57
Crk	2069.85	-0.240753	0.112121	2.14726	0.0317729	ENSMUSG00000017776	v-crk sarcoma virus CT10 oncogene homolog (avian) [Source:MGI Symbol;Acc:MGI:88508]	2661.73	2289.65	1929.12	2180.93	1816.91	2011.3	2009.87	1659.28
Mgea5	1721.89	-0.240661	0.0814316	2.95538	0.00312283	ENSMUSG00000025220	meningioma expressed antigen 5 (hyaluronidase) [Source:MGI Symbol;Acc:MGI:1932139]	1969.5	2041.47	1718.87	1766.26	1567.05	1575.67	1482.92	1653.39
Mmp28	268.411	-0.240598	0.121451	1.98102	0.0475888	ENSMUSG00000020682	matrix metallopeptidase 28 (epilysin) [Source:MGI Symbol;Acc:MGI:2153062]	285.037	266.238	292.955	333.125	213.009	232.644	229.666	294.616
Prkd3	1025.14	-0.240584	0.101691	2.36584	0.0179893	ENSMUSG00000024070	protein kinase D3 [Source:MGI Symbol;Acc:MGI:1922542]	1155.11	1252.27	1009.4	1060.97	1050.08	948.185	880.19	844.959
Pds5b	574.486	-0.240307	0.0984564	2.44075	0.0146568	ENSMUSG00000034021	PDS5, regulator of cohesion maintenance, homolog B (S. cerevisiae) [Source:MGI Symbol;Acc:MGI:2140945]	633.231	709.334	550.038	615.067	527.34	543.144	476.818	540.915
0610030E20Rik	612.062	-0.240306	0.109076	2.20309	0.0275881	ENSMUSG00000058706	RIKEN cDNA 0610030E20 gene [Source:MGI Symbol;Acc:MGI:1915614]	703.867	626.61	593.881	753.001	480.133	612.659	567.752	558.592
Zfp317	388.886	-0.240137	0.122495	1.96038	0.0499513	ENSMUSG00000057551	zinc finger protein 317 [Source:MGI Symbol;Acc:MGI:107775]	417.168	524.869	359.717	405.129	348.874	354.063	318.268	383.001
Pcmtd1	2209.44	-0.240095	0.0732816	3.27633	0.00105164	ENSMUSG00000051285	protein-L-isoaspartate (D-aspartate) O-methyltransferase domain containing 1 [Source:MGI Symbol;Acc:MGI:2441773]	2468.11	2569.2	2280.86	2290.23	2035.67	2104.91	1857.14	2069.38
Atr	284.804	-0.239911	0.118341	2.02729	0.042633	ENSMUSG00000032409	ataxia telangiectasia and Rad3 related [Source:MGI Symbol;Acc:MGI:108028]	330.743	346.109	262.065	309.702	218.766	278.987	272.801	259.262
Gnptab	845.501	-0.239433	0.120797	1.98211	0.0474668	ENSMUSG00000035311	N-acetylglucosamine-1-phosphate transferase, alpha and beta subunits [Source:MGI Symbol;Acc:MGI:3643902]	1019.65	755.925	877.868	1054.9	687.385	855.498	793.92	718.863
Zfr	1966.79	-0.239356	0.116654	2.05185	0.0401846	ENSMUSG00000022201	zinc finger RNA binding protein [Source:MGI Symbol;Acc:MGI:1341890]	2495.53	2426.57	1866.34	1826.98	1898.66	1748.07	1696.26	1775.95
Fpgt	265.733	-0.239145	0.119504	2.00115	0.0453763	ENSMUSG00000053870	fucose-1-phosphate guanylyltransferase [Source:MGI Symbol;Acc:MGI:1922790]	288.361	324.24	266.051	287.147	265.973	268.791	228.5	196.804
Kcnq1ot1	511.141	-0.238905	0.112866	2.11671	0.0342845	ENSMUSG00000101609	KCNQ1 overlapping transcript 1 [Source:MGI Symbol;Acc:MGI:1926855]	602.484	639.922	470.322	523.978	474.376	482.897	479.15	415.998
Zfp948	286.786	-0.238609	0.110968	2.15024	0.0315361	ENSMUSG00000067931	zinc finger protein 948 [Source:MGI Symbol;Acc:MGI:3040683]	339.884	306.174	305.909	303.63	254.459	309.573	241.324	233.336
Rdx	2186.88	-0.238606	0.0906173	2.63311	0.00846064	ENSMUSG00000032050	radixin [Source:MGI Symbol;Acc:MGI:97887]	2445.67	2673.79	2189.19	2218.23	2103.6	2009.45	1810.51	2044.64
Top2b	1677.95	-0.238558	0.0947069	2.51891	0.011772	ENSMUSG00000017485	topoisomerase (DNA) II beta [Source:MGI Symbol;Acc:MGI:98791]	1925.46	2049.08	1650.11	1689.92	1478.4	1573.82	1421.13	1635.71
Foxk1	1297.56	-0.238541	0.0950664	2.50921	0.0121003	ENSMUSG00000056493	forkhead box K1 [Source:MGI Symbol;Acc:MGI:1347488]	1505.79	1485.23	1328.26	1337.71	1327.56	1229.03	1111.02	1055.9
Hus1	215.352	-0.238512	0.105018	2.27116	0.0231373	ENSMUSG00000020413	Hus1 homolog (S. pombe) [Source:MGI Symbol;Acc:MGI:1277962]	261.769	237.712	207.261	233.361	193.435	200.203	200.52	188.554
Cdc40	501.314	-0.238497	0.0937513	2.54393	0.0109612	ENSMUSG00000038446	cell division cycle 40 [Source:MGI Symbol;Acc:MGI:1918963]	536.834	599.035	482.279	567.354	465.165	486.605	434.849	438.389
Usp42	265.371	-0.238261	0.116189	2.05063	0.0403028	ENSMUSG00000051306	ubiquitin specific peptidase 42 [Source:MGI Symbol;Acc:MGI:1924050]	280.051	338.502	264.058	278.472	268.276	209.472	236.66	247.478
Abca3	847.078	-0.238256	0.0807541	2.95039	0.00317372	ENSMUSG00000024130	ATP-binding cassette, sub-family A (ABC1), member 3 [Source:MGI Symbol;Acc:MGI:1351617]	958.988	872.88	862.921	989.832	788.708	815.643	720.474	767.18
Stox2	462.661	-0.238006	0.0920286	2.58622	0.00970361	ENSMUSG00000038143	storkhead box 2 [Source:MGI Symbol;Acc:MGI:1918319]	501.1	561.001	478.293	474.53	401.838	398.553	455.834	430.139
Vps37a	529.826	-0.237825	0.112214	2.11939	0.0340572	ENSMUSG00000031600	vacuolar protein sorting 37A (yeast) [Source:MGI Symbol;Acc:MGI:1261835]	652.345	639.922	523.134	502.29	453.651	527.387	483.813	456.066
Napg	778.336	-0.237725	0.0792016	3.00152	0.00268638	ENSMUSG00000024581	N-ethylmaleimide sensitive fusion protein attachment protein gamma [Source:MGI Symbol;Acc:MGI:104561]	908.296	879.536	790.181	806.787	719.624	749.835	695.992	676.439
Dcun1d4	397.486	-0.237596	0.0842494	2.82016	0.00480004	ENSMUSG00000051674	DCN1, defective in cullin neddylation 1, domain containing 4 (S. cerevisiae) [Source:MGI Symbol;Acc:MGI:2140972]	462.874	446.899	418.507	400.791	358.085	362.405	355.574	374.752
Klhl7	691.446	-0.237549	0.104389	2.2756	0.0228697	ENSMUSG00000028986	kelch-like 7 [Source:MGI Symbol;Acc:MGI:1196453]	762.038	886.192	708.472	661.913	674.719	619.147	600.395	618.694
Zfp563	161.492	-0.237482	0.113684	2.08897	0.0367101	ENSMUSG00000067424	zinc finger protein 563 [Source:MGI Symbol;Acc:MGI:2677168]	201.936	167.35	164.413	171.768	150.833	139.03	142.229	154.379
Smap1	425.512	-0.237424	0.104566	2.27057	0.0231733	ENSMUSG00000026155	small ArfGAP 1 [Source:MGI Symbol;Acc:MGI:2138261]	523.538	421.226	467.333	445.034	422.563	382.796	402.206	339.398
Zmym2	702.442	-0.23707	0.104882	2.26034	0.0238003	ENSMUSG00000021945	zinc finger, MYM-type 2 [Source:MGI Symbol;Acc:MGI:1923257]	821.871	880.487	697.511	666.25	671.265	630.269	619.048	632.835
Pogk	730.489	-0.236622	0.0827119	2.86081	0.00422567	ENSMUSG00000040596	pogo transposable element with KRAB domain [Source:MGI Symbol;Acc:MGI:1918842]	779.489	839.6	804.131	752.134	711.564	605.244	647.027	704.722
Adnp	1491.45	-0.235864	0.0823622	2.86374	0.00418677	ENSMUSG00000051149	activity-dependent neuroprotective protein [Source:MGI Symbol;Acc:MGI:1338758]	1734.32	1714.38	1471.75	1563.26	1386.28	1418.11	1390.82	1252.71
Zbtb39	311.659	-0.235743	0.107043	2.20231	0.0276431	ENSMUSG00000044617	zinc finger and BTB domain containing 39 [Source:MGI Symbol;Acc:MGI:2443316]	351.518	365.126	314.877	327.92	328.148	255.815	261.143	288.724
Atxn1l	827.116	-0.23502	0.113502	2.07063	0.0383937	ENSMUSG00000069895	ataxin 1-like [Source:MGI Symbol;Acc:MGI:3694797]	1031.29	1000.29	761.284	821.535	805.979	751.689	754.282	690.58
Fbxl20	1585.45	-0.234996	0.0934636	2.5143	0.0119268	ENSMUSG00000020883	F-box and leucine-rich repeat protein 20 [Source:MGI Symbol;Acc:MGI:1919444]	1893.05	1707.73	1576.38	1724.62	1534.81	1558.99	1417.63	1270.38
Mycbp2	1354.5	-0.2346	0.092068	2.54811	0.0108307	ENSMUSG00000033004	MYC binding protein 2 [Source:MGI Symbol;Acc:MGI:2179432]	1485.02	1570.8	1342.21	1497.33	1246.96	1387.52	1203.12	1103.04
Mtif2	497.017	-0.234125	0.0862496	2.71451	0.00663735	ENSMUSG00000020459	mitochondrial translational initiation factor 2 [Source:MGI Symbol;Acc:MGI:1924034]	568.412	475.425	568.97	547.401	444.44	456.018	452.336	463.136
Qk	1994.6	-0.234019	0.0824807	2.83725	0.00455033	ENSMUSG00000062078	quaking [Source:MGI Symbol;Acc:MGI:97837]	2218.8	2136.56	2042.71	2268.55	1637.29	2017.79	1783.7	1851.37
Sbf2	974.359	-0.233467	0.0928299	2.51499	0.0119035	ENSMUSG00000038371	SET binding factor 2 [Source:MGI Symbol;Acc:MGI:1921831]	1164.25	1086.82	966.551	1021.93	856.64	988.967	890.683	819.033
A530054K11Rik	145.985	-0.233348	0.116355	2.00549	0.044911	NA	NA	138.779	174.005	160.428	165.695	124.351	140.884	130.571	133.166
Itsn2	652.829	-0.233016	0.104072	2.23899	0.0251563	ENSMUSG00000020640	intersectin 2 [Source:MGI Symbol;Acc:MGI:1338049]	765.362	776.844	611.817	690.54	629.815	580.218	635.369	532.666
Hook3	1220.36	-0.232779	0.0921389	2.52639	0.011524	ENSMUSG00000037234	hook homolog 3 (Drosophila) [Source:MGI Symbol;Acc:MGI:2443554]	1437.65	1455.75	1176.8	1237.07	1094.98	1177.12	1105.19	1078.29
Tmem30a	3053.56	-0.232622	0.113645	2.04692	0.0406655	ENSMUSG00000032328	transmembrane protein 30A [Source:MGI Symbol;Acc:MGI:106402]	3910.74	3626.54	2851.82	2945.21	2781.78	3009.54	2630.08	2672.76
Acsl3	257.943	-0.232104	0.104463	2.22187	0.0262921	ENSMUSG00000032883	acyl-CoA synthetase long-chain family member 3 [Source:MGI Symbol;Acc:MGI:1921455]	274.234	310.928	286.976	251.579	227.977	220.594	231.997	259.262
Asap1	1178.82	-0.231799	0.0781272	2.96695	0.00300769	ENSMUSG00000022377	ArfGAP with SH3 domain, ankyrin repeat and PH domain1 [Source:MGI Symbol;Acc:MGI:1342335]	1358.7	1313.12	1241.57	1202.37	1128.37	1143.75	1049.23	993.445
Dot1l	619.25	-0.231512	0.086177	2.68647	0.00722105	ENSMUSG00000061589	DOT1-like, histone H3 methyltransferase (S. cerevisiae) [Source:MGI Symbol;Acc:MGI:2143886]	654.838	641.823	678.579	713.096	515.826	536.656	601.561	611.623
Inpp5f	620.564	-0.23127	0.109629	2.10957	0.0348957	ENSMUSG00000042105	inositol polyphosphate-5-phosphatase F [Source:MGI Symbol;Acc:MGI:2141867]	674.782	757.827	659.646	614.199	663.205	568.169	521.119	505.561
Smchd1	666.861	-0.23055	0.104792	2.20008	0.027801	ENSMUSG00000024054	SMC hinge domain containing 1 [Source:MGI Symbol;Acc:MGI:1921605]	746.249	852.912	642.707	662.78	614.847	634.904	573.581	606.909
Rhoq	3468.29	-0.23021	0.0986859	2.33275	0.019661	ENSMUSG00000024143	ras homolog gene family, member Q [Source:MGI Symbol;Acc:MGI:1931553]	4429.29	3749.2	3598.16	3308.7	3318.33	3224.57	2983.32	3134.72
Clcn3	482.652	-0.230169	0.0962046	2.3925	0.0167341	ENSMUSG00000004319	chloride channel 3 [Source:MGI Symbol;Acc:MGI:103555]	479.494	594.281	508.187	517.905	415.655	478.263	426.688	440.746
Bmi1	728.058	-0.229612	0.10019	2.29177	0.0219189	ENSMUSG00000026739	Bmi1 polycomb ring finger oncogene [Source:MGI Symbol;Acc:MGI:88174]	887.521	831.043	706.479	741.724	614.847	693.296	631.872	717.685
Cc2d2a	424.813	-0.229383	0.107838	2.12711	0.0334108	ENSMUSG00000039765	coiled-coil and C2 domain containing 2A [Source:MGI Symbol;Acc:MGI:1924487]	468.691	525.82	415.517	441.564	398.384	434.7	355.574	358.253
Zfp39	169.794	-0.227757	0.115038	1.97984	0.047722	ENSMUSG00000037001	zinc finger protein 39 [Source:MGI Symbol;Acc:MGI:99183]	195.288	172.104	195.303	177.84	169.256	155.714	163.214	129.631
Edn1	776.2	-0.227611	0.0998232	2.28014	0.0225992	ENSMUSG00000021367	endothelin 1 [Source:MGI Symbol;Acc:MGI:95283]	963.143	747.368	836.017	827.608	712.715	769.299	707.65	645.798
Suz12	558.167	-0.226994	0.0889261	2.55262	0.0106917	ENSMUSG00000017548	suppressor of zeste 12 homolog (Drosophila) [Source:MGI Symbol;Acc:MGI:1261758]	629.907	660.84	541.07	589.909	493.95	539.436	517.622	492.598
Ddx5	14841	-0.226941	0.0868401	2.61332	0.00896677	ENSMUSG00000020719	DEAD (Asp-Glu-Ala-Asp) box polypeptide 5 [Source:MGI Symbol;Acc:MGI:105037]	16019.4	18377.1	14798.2	15165.9	14270.4	13951.2	12765.7	13380.3
Pak1	247.151	-0.226866	0.0949873	2.38838	0.0169229	ENSMUSG00000030774	p21 protein (Cdc42/Rac)-activated kinase 1 [Source:MGI Symbol;Acc:MGI:1339975]	283.375	246.27	278.008	264.591	233.734	214.106	228.5	228.622
Rprd1a	517.356	-0.226849	0.101369	2.23787	0.0252297	ENSMUSG00000040446	regulation of nuclear pre-mRNA domain containing 1A [Source:MGI Symbol;Acc:MGI:2385066]	614.118	616.151	490.251	528.315	449.045	499.581	453.502	487.884
Gpatch2l	461.727	-0.226755	0.110535	2.05144	0.0402242	ENSMUSG00000021254	G patch domain containing 2 like [Source:MGI Symbol;Acc:MGI:1917623]	540.158	550.542	436.443	483.205	478.982	421.724	410.367	372.395
Ankib1	558.858	-0.226388	0.114339	1.97997	0.047707	ENSMUSG00000040351	ankyrin repeat and IBR domain containing 1 [Source:MGI Symbol;Acc:MGI:1918047]	706.36	657.988	520.144	550.871	519.281	541.29	511.793	463.136
Tmed7	1552.39	-0.225379	0.0955806	2.358	0.0183737	ENSMUSG00000033184	transmembrane emp24 protein transport domain containing 7 [Source:MGI Symbol;Acc:MGI:1913926]	1840.69	1823.73	1471.75	1601.43	1339.08	1513.57	1358.17	1470.72
Pikfyve	457.051	-0.225294	0.112411	2.00419	0.0450499	ENSMUSG00000025949	phosphoinositide kinase, FYVE finger containing [Source:MGI Symbol;Acc:MGI:1335106]	546.806	480.179	433.453	530.051	374.204	477.336	429.02	385.358
Phf20	653.655	-0.224884	0.0728436	3.08722	0.0020204	ENSMUSG00000038116	PHD finger protein 20 [Source:MGI Symbol;Acc:MGI:2444148]	724.643	735.007	658.65	709.626	596.424	617.293	570.084	617.515
Pphln1	619.758	-0.2245	0.0822769	2.72859	0.00636056	ENSMUSG00000036167	periphilin 1 [Source:MGI Symbol;Acc:MGI:1917029]	713.839	712.186	609.824	648.032	574.548	588.56	563.089	547.986
Atxn7	451.75	-0.224111	0.110484	2.02845	0.0425148	ENSMUSG00000021738	ataxin 7 [Source:MGI Symbol;Acc:MGI:2179277]	496.945	584.772	448.4	435.492	438.683	420.797	387.051	401.856
Dab2ip	2488.3	-0.223454	0.0694799	3.21609	0.00129949	ENSMUSG00000026883	disabled 2 interacting protein [Source:MGI Symbol;Acc:MGI:1916851]	2936.8	2609.13	2635.6	2574.78	2343.1	2360.73	2289.66	2156.59
Snap23	1204.54	-0.222978	0.0962619	2.31637	0.0205379	ENSMUSG00000027287	synaptosomal-associated protein 23 [Source:MGI Symbol;Acc:MGI:109356]	1473.38	1332.14	1132.96	1285.65	1097.28	1194.73	1072.55	1047.65
Ulk2	1430.72	-0.222839	0.106632	2.08981	0.0366353	ENSMUSG00000004798	unc-51 like kinase 2 [Source:MGI Symbol;Acc:MGI:1352758]	1760.91	1702.02	1362.14	1391.49	1276.9	1415.33	1221.77	1315.17
Zfp788	306.84	-0.222838	0.109706	2.03124	0.042231	ENSMUSG00000074165	zinc finger protein 788 [Source:MGI Symbol;Acc:MGI:1914857]	328.25	386.996	299.93	319.245	267.124	293.817	255.314	304.044
Prrc2c	1728.62	-0.222562	0.110787	2.00892	0.0445456	ENSMUSG00000040225	proline-rich coiled-coil 2C [Source:MGI Symbol;Acc:MGI:1913754]	1965.34	2160.33	1562.43	1828.72	1659.16	1714.7	1488.75	1449.51
Gna12	1172.11	-0.222029	0.105111	2.11233	0.0346584	ENSMUSG00000000149	guanine nucleotide binding protein, alpha 12 [Source:MGI Symbol;Acc:MGI:95767]	1470.06	1241.81	1110.04	1266.57	1184.79	1030.68	975.787	1097.15
Scamp1	954.309	-0.22157	0.100801	2.19809	0.0279429	ENSMUSG00000021687	secretory carrier membrane protein 1 [Source:MGI Symbol;Acc:MGI:1349480]	1062.03	1190.46	938.651	949.059	951.055	891.646	819.568	831.996
Tsc1	664.467	-0.221449	0.0761962	2.9063	0.00365732	ENSMUSG00000026812	tuberous sclerosis 1 [Source:MGI Symbol;Acc:MGI:1929183]	667.303	757.827	708.472	739.121	591.819	610.805	592.234	648.155
Phf20l1	657.797	-0.221262	0.103613	2.13546	0.0327232	ENSMUSG00000072501	PHD finger protein 20-like 1 [Source:MGI Symbol;Acc:MGI:2444412]	718.825	831.993	605.838	698.348	587.213	629.342	599.229	591.589
Vps35	2281.05	-0.220905	0.0755284	2.9248	0.00344679	ENSMUSG00000031696	vacuolar protein sorting 35 [Source:MGI Symbol;Acc:MGI:1890467]	2626.83	2418.96	2321.72	2491.5	1996.52	2283.8	1978.39	2130.66
Ddx17	8247.05	-0.220835	0.0790376	2.79405	0.00520529	ENSMUSG00000055065	DEAD (Asp-Glu-Ala-Asp) box polypeptide 17 [Source:MGI Symbol;Acc:MGI:1914290]	8967.45	9874.57	8242.59	8570.16	8092.03	7515.96	7118.47	7595.2
Gapvd1	688.213	-0.220694	0.097597	2.26128	0.023742	ENSMUSG00000026867	GTPase activating protein and VPS9 domains 1 [Source:MGI Symbol;Acc:MGI:1913941]	842.646	744.515	635.732	759.074	659.751	627.489	624.877	611.623
Nup153	610.569	-0.220383	0.094944	2.32119	0.0202766	ENSMUSG00000021374	nucleoporin 153 [Source:MGI Symbol;Acc:MGI:2385621]	722.15	688.415	571.959	661.913	579.153	565.389	579.41	516.167
Map3k3	1105.24	-0.220349	0.106108	2.07665	0.0378336	ENSMUSG00000020700	mitogen-activated protein kinase kinase kinase 3 [Source:MGI Symbol;Acc:MGI:1346874]	1320.48	1255.12	1043.28	1178.08	1134.13	1013.99	1021.25	875.599
Gclc	643.465	-0.219832	0.0883971	2.48687	0.0128874	ENSMUSG00000032350	glutamate-cysteine ligase, catalytic subunit [Source:MGI Symbol;Acc:MGI:104990]	744.587	716.941	663.632	659.31	572.245	608.951	647.027	535.023
Rnf11	2458.86	-0.219398	0.0875615	2.50565	0.0122228	ENSMUSG00000028557	ring finger protein 11 [Source:MGI Symbol;Acc:MGI:1352759]	3009.09	2721.33	2553.89	2351.83	2330.43	2221.7	2199.89	2282.69
Zmym4	568.15	-0.219319	0.105366	2.0815	0.0373879	ENSMUSG00000042446	zinc finger, MYM-type 4 [Source:MGI Symbol;Acc:MGI:1915035]	670.627	671.3	587.902	534.388	579.153	486.605	490.808	524.417
Supt16	556.522	-0.218765	0.0882675	2.47843	0.0131962	ENSMUSG00000035726	suppressor of Ty 16 [Source:MGI Symbol;Acc:MGI:1890948]	616.611	645.627	539.077	605.524	554.974	511.63	487.311	491.42
Gabpb1	383.599	-0.218115	0.0997178	2.18732	0.028719	ENSMUSG00000027361	GA repeat binding protein, beta 1 [Source:MGI Symbol;Acc:MGI:95611]	442.929	423.128	400.571	394.718	408.746	341.087	322.931	334.684
Srpk2	946.915	-0.218051	0.0780681	2.79309	0.00522078	ENSMUSG00000062604	serine/arginine-rich protein specific kinase 2 [Source:MGI Symbol;Acc:MGI:1201408]	1061.2	1097.28	958.58	973.35	893.485	916.671	854.543	820.211
Als2	338.58	-0.217397	0.092477	2.35083	0.0187318	ENSMUSG00000026024	amyotrophic lateral sclerosis 2 (juvenile) [Source:MGI Symbol;Acc:MGI:1921268]	373.955	370.831	325.837	393.851	297.061	323.476	305.444	318.185
Fbxo3	1156.82	-0.217168	0.0678939	3.19864	0.00138076	ENSMUSG00000027180	F-box protein 3 [Source:MGI Symbol;Acc:MGI:1929084]	1304.69	1288.4	1222.64	1172.88	1108.8	1039.94	1021.25	1095.97
Klhl5	927.299	-0.217123	0.0873267	2.48632	0.012907	ENSMUSG00000054920	kelch-like 5 [Source:MGI Symbol;Acc:MGI:1919028]	1072.84	869.076	991.463	1073.98	856.64	852.717	870.864	830.817
Arfgef1	941.369	-0.216759	0.091793	2.36139	0.0182065	ENSMUSG00000067851	ADP-ribosylation factor guanine nucleotide-exchange factor 1(brefeldin A-inhibited) [Source:MGI Symbol;Acc:MGI:2442988]	1096.1	1084.92	884.843	1005.45	873.911	925.94	821.9	837.888
Zfp952	240.941	-0.216496	0.102828	2.10542	0.0352545	ENSMUSG00000053390	zinc finger protein 952 [Source:MGI Symbol;Acc:MGI:2441928]	289.192	259.582	233.168	261.121	216.463	222.448	208.681	236.871
Arhgef6	750.589	-0.216118	0.085397	2.53075	0.011382	ENSMUSG00000031133	Rac/Cdc42 guanine nucleotide exchange factor (GEF) 6 [Source:MGI Symbol;Acc:MGI:1920591]	850.956	832.944	742.351	817.197	697.747	759.104	665.68	638.728
Rnf2	465.886	-0.216069	0.0978272	2.20868	0.0271971	ENSMUSG00000026484	ring finger protein 2 [Source:MGI Symbol;Acc:MGI:1101759]	481.987	493.491	472.315	569.089	390.324	468.994	431.352	419.533
Zfp397	550.349	-0.215743	0.108638	1.98589	0.0470461	ENSMUSG00000024276	zinc finger protein 397 [Source:MGI Symbol;Acc:MGI:1916506]	597.498	706.481	509.183	573.426	484.739	537.583	502.466	491.42
Phf14	451.027	-0.215589	0.0804863	2.67857	0.00739364	ENSMUSG00000029629	PHD finger protein 14 [Source:MGI Symbol;Acc:MGI:1923539]	487.804	498.245	469.325	492.747	386.87	450.457	416.196	406.57
Setd1b	903.251	-0.215493	0.104897	2.05432	0.0399443	ENSMUSG00000038384	SET domain containing 1B [Source:MGI Symbol;Acc:MGI:2652820]	984.749	1162.89	907.761	857.97	858.943	838.814	833.558	781.322
Rnft1	817.694	-0.215372	0.090495	2.37994	0.0173157	ENSMUSG00000020521	ring finger protein, transmembrane 1 [Source:MGI Symbol;Acc:MGI:1924142]	945.692	916.619	822.067	850.163	786.405	806.374	753.117	661.119
Tbc1d23	657.322	-0.215137	0.0830863	2.58931	0.00961672	ENSMUSG00000022749	TBC1 domain family, member 23 [Source:MGI Symbol;Acc:MGI:1914831]	710.515	746.417	659.646	722.638	596.424	667.344	587.571	568.02
Synj1	595.843	-0.215004	0.108622	1.97937	0.0477739	ENSMUSG00000022973	synaptojanin 1 [Source:MGI Symbol;Acc:MGI:1354961]	657.331	622.806	592.885	710.493	488.193	626.562	579.41	489.063
Nktr	1766.14	-0.214896	0.104529	2.05585	0.0397974	ENSMUSG00000032525	natural killer tumor recognition sequence [Source:MGI Symbol;Acc:MGI:97346]	2016.87	2005.34	1682	1945.83	1565.9	1870.42	1630.98	1411.8
Insr	1848.59	-0.214757	0.0723345	2.96894	0.00298832	ENSMUSG00000005534	insulin receptor [Source:MGI Symbol;Acc:MGI:96575]	1951.22	2072.85	1963	1983.13	1572.81	1721.19	1651.96	1872.58
Gosr1	1044.76	-0.214112	0.0696353	3.07476	0.00210671	ENSMUSG00000010392	golgi SNAP receptor complex member 1 [Source:MGI Symbol;Acc:MGI:1858260]	1160.92	1132.46	1148.9	1061.84	938.39	1028.82	974.621	912.131
Fbxo11	1336.45	-0.213904	0.0887807	2.40935	0.0159809	ENSMUSG00000005371	F-box protein 11 [Source:MGI Symbol;Acc:MGI:2147134]	1475.88	1626.9	1345.2	1323.83	1302.23	1248.49	1161.15	1207.93
Sp2	556.721	-0.213849	0.0902682	2.36904	0.0178344	ENSMUSG00000018678	Sp2 transcription factor [Source:MGI Symbol;Acc:MGI:1926162]	669.796	610.445	569.966	554.341	542.309	524.606	483.813	498.49
Wdr11	800.179	-0.21372	0.0852618	2.50663	0.0121889	ENSMUSG00000042055	WD repeat domain 11 [Source:MGI Symbol;Acc:MGI:1920230]	886.69	806.32	859.932	902.214	717.321	822.131	676.173	730.648
Zfp772	196.962	-0.213465	0.10058	2.12234	0.0338095	ENSMUSG00000066838	zinc finger protein 772 [Source:MGI Symbol;Acc:MGI:2385265]	206.922	228.204	218.221	199.528	171.558	189.081	180.701	181.484
Ngly1	844.398	-0.213417	0.0645901	3.30418	0.000952539	ENSMUSG00000021785	N-glycanase 1 [Source:MGI Symbol;Acc:MGI:1913276]	922.423	883.339	900.786	928.239	815.19	748.908	802.081	754.217
Dennd5a	3836.67	-0.21324	0.0973683	2.19003	0.0285221	ENSMUSG00000035901	DENN/MADD domain containing 5A [Source:MGI Symbol;Acc:MGI:1201681]	4688.57	4467.09	3701.79	3727.7	3732.83	3432.19	3399.52	3543.64
Nvl	316.607	-0.213003	0.0996445	2.13763	0.0325466	ENSMUSG00000026516	nuclear VCP-like [Source:MGI Symbol;Acc:MGI:1914709]	375.617	334.699	323.845	335.728	291.304	324.403	284.459	262.798
Agps	682.924	-0.212998	0.0982217	2.16855	0.0301172	ENSMUSG00000042410	alkylglycerone phosphate synthase [Source:MGI Symbol;Acc:MGI:2443065]	809.406	710.285	671.604	761.677	564.185	701.638	638.867	605.731
Syap1	1440.99	-0.212702	0.0798403	2.66409	0.00771958	ENSMUSG00000031357	synapse associated protein 1 [Source:MGI Symbol;Acc:MGI:1914293]	1609.67	1440.54	1529.54	1634.39	1215.88	1432.94	1368.67	1296.31
Socs5	832.874	-0.212557	0.106389	1.99792	0.0457251	ENSMUSG00000037104	suppressor of cytokine signaling 5 [Source:MGI Symbol;Acc:MGI:2385459]	973.946	996.49	792.174	842.355	861.246	750.762	756.614	689.402
Gltscr1	387.199	-0.212538	0.0880019	2.41516	0.0157285	ENSMUSG00000070808	glioma tumor suppressor candidate region gene 1 [Source:MGI Symbol;Acc:MGI:2154263]	421.323	432.637	403.56	414.671	373.053	380.942	355.574	315.828
Casp12	1035.2	-0.212531	0.107801	1.97151	0.0486656	ENSMUSG00000025887	caspase 12 [Source:MGI Symbol;Acc:MGI:1312922]	1165.08	1286.5	982.495	1048.82	1013.23	1018.63	840.553	926.273
Slc23a2	820.042	-0.212492	0.0978254	2.17215	0.0298442	ENSMUSG00000027340	solute carrier family 23 (nucleobase transporters), member 2 [Source:MGI Symbol;Acc:MGI:1859682]	985.58	914.717	772.245	871.851	720.775	803.593	793.92	697.651
Lig3	396.072	-0.212467	0.102888	2.06502	0.0389211	ENSMUSG00000020697	ligase III, DNA, ATP-dependent [Source:MGI Symbol;Acc:MGI:109152]	462.874	445.948	358.72	445.034	338.511	366.112	370.729	380.644
Usp33	959.089	-0.212459	0.108117	1.96508	0.0494051	ENSMUSG00000025437	ubiquitin specific peptidase 33 [Source:MGI Symbol;Acc:MGI:2159711]	1107.74	957.506	965.555	1122.56	843.975	972.283	958.3	744.789
Ythdf3	1054.9	-0.212061	0.0813967	2.60527	0.00918009	ENSMUSG00000047213	YTH domain family 3 [Source:MGI Symbol;Acc:MGI:1918850]	1175.05	1234.2	1074.17	1066.17	914.21	1043.65	955.968	975.768
Zmym3	827.431	-0.212017	0.0728417	2.91066	0.0036067	ENSMUSG00000031310	zinc finger, MYM-type 3 [Source:MGI Symbol;Acc:MGI:1927231]	880.042	915.668	887.832	882.261	814.039	802.666	723.971	712.971
Lifr	1343.26	-0.211662	0.0945897	2.23768	0.0252418	ENSMUSG00000054263	leukemia inhibitory factor receptor [Source:MGI Symbol;Acc:MGI:96788]	1376.16	1474.77	1377.09	1574.54	1220.48	1371.76	1277.73	1073.58
Capn7	894.085	-0.211473	0.096807	2.18448	0.0289267	ENSMUSG00000021893	calpain 7 [Source:MGI Symbol;Acc:MGI:1338030]	1061.2	873.831	889.825	1037.55	772.588	891.646	782.262	843.78
Hectd1	1907.5	-0.211335	0.0826548	2.55684	0.0105629	ENSMUSG00000035247	HECT domain containing 1 [Source:MGI Symbol;Acc:MGI:2384768]	2271.99	2134.66	1844.42	1972.72	1757.03	1842.61	1724.24	1712.31
Dcp1a	450.453	-0.211206	0.101455	2.08176	0.0373645	ENSMUSG00000021962	DCP1 decapping enzyme homolog A (S. cerevisiae) [Source:MGI Symbol;Acc:MGI:1923151]	490.297	564.805	435.446	456.312	431.774	397.626	426.688	400.678
Epb4.1l2	2868.03	-0.210978	0.0521317	4.04702	5.18749e-05	ENSMUSG00000019978	erythrocyte protein band 4.1 like 2 [Source:MGI Symbol;Acc:MGI:103009]	3165.33	2936.22	3114.89	3113.5	2564.16	2726.84	2697.7	2625.62
Smarcad1	344.595	-0.210589	0.102233	2.0599	0.0394077	ENSMUSG00000029920	SWI/SNF-related, matrix-associated actin-dependent regulator of chromatin, subfamily a, containing DEAD/H box 1 [Source:MGI Symbol;Acc:MGI:95453]	368.969	412.669	332.813	374.766	282.093	316.062	324.097	345.29
Ankhd1	911.572	-0.210069	0.0873399	2.40519	0.016164	ENSMUSG00000024483	ankyrin repeat and KH domain containing 1 [Source:MGI Symbol;Acc:MGI:1921733]	977.27	1096.33	911.747	945.589	909.605	845.302	824.231	782.5
Sppl2a	1334.25	-0.21004	0.0976161	2.15169	0.0314215	ENSMUSG00000027366	signal peptide peptidase like 2A [Source:MGI Symbol;Acc:MGI:1913802]	1569.78	1314.07	1383.07	1495.59	1088.07	1386.59	1218.28	1218.53
Smad4	914.591	-0.209783	0.0915938	2.29036	0.0220006	ENSMUSG00000024515	SMAD family member 4 [Source:MGI Symbol;Acc:MGI:894293]	1059.54	1067.8	868.9	949.059	885.425	856.425	782.262	847.316
Nab1	1663.64	-0.209724	0.102048	2.05514	0.0398654	ENSMUSG00000002881	Ngfi-A binding protein 1 [Source:MGI Symbol;Acc:MGI:107564]	1940.41	2045.28	1597.3	1605.77	1580.87	1571.04	1419.96	1548.5
Cry2	1414.69	-0.208882	0.0769955	2.71291	0.00666954	ENSMUSG00000068742	cryptochrome 2 (photolyase-like) [Source:MGI Symbol;Acc:MGI:1270859]	1642.91	1437.68	1565.41	1444.41	1350.59	1333.76	1339.52	1203.21
Xpo5	399.643	-0.208053	0.0840178	2.4763	0.0132752	ENSMUSG00000067150	exportin 5 [Source:MGI Symbol;Acc:MGI:1913789]	469.522	411.718	417.51	422.479	359.236	381.869	376.558	358.253
Tanc1	677.836	-0.207954	0.0909007	2.2877	0.0221551	ENSMUSG00000035168	tetratricopeptide repeat, ankyrin repeat and coiled-coil containing 1 [Source:MGI Symbol;Acc:MGI:1914110]	749.573	675.103	737.369	760.809	666.66	667.344	621.379	544.451
Gfpt1	896.112	-0.207653	0.0857064	2.42284	0.0153999	ENSMUSG00000029992	glutamine fructose-6-phosphate transaminase 1 [Source:MGI Symbol;Acc:MGI:95698]	1037.93	937.538	865.911	1018.46	808.282	873.108	849.879	777.786
Lrba	526.693	-0.207639	0.0767499	2.7054	0.00682231	ENSMUSG00000028080	LPS-responsive beige-like anchor [Source:MGI Symbol;Acc:MGI:1933162]	588.357	541.033	589.895	546.533	511.221	470.848	497.803	467.85
Spg11	706.438	-0.207466	0.0782911	2.64993	0.00805081	ENSMUSG00000033396	spastic paraplegia 11 [Source:MGI Symbol;Acc:MGI:2444989]	766.193	832.944	714.451	726.976	651.691	667.344	623.711	668.189
Mphosph8	291.983	-0.207146	0.102756	2.0159	0.0438102	ENSMUSG00000079184	M-phase phosphoprotein 8 [Source:MGI Symbol;Acc:MGI:1922589]	350.687	318.535	293.951	297.557	286.698	279.914	270.469	238.05
Ubr3	1415.52	-0.207018	0.0606432	3.4137	0.000640875	ENSMUSG00000044308	ubiquitin protein ligase E3 component n-recognin 3 [Source:MGI Symbol;Acc:MGI:1861100]	1623.8	1505.19	1443.85	1506.87	1321.81	1312.44	1310.38	1299.85
Hnrnph1	3636.13	-0.206888	0.0974325	2.1234	0.0337204	ENSMUSG00000007850	heterogeneous nuclear ribonucleoprotein H1 [Source:MGI Symbol;Acc:MGI:1891925]	4009.63	4558.37	3590.19	3526.44	3571.64	3387.7	3252.62	3192.46
Cep57	371.093	-0.206845	0.0942053	2.19568	0.0281148	ENSMUSG00000031922	centrosomal protein 57 [Source:MGI Symbol;Acc:MGI:1915551]	381.435	394.603	415.517	410.334	331.603	388.357	333.423	313.472
Capn5	826.106	-0.206767	0.102171	2.02374	0.0429973	ENSMUSG00000035547	calpain 5 [Source:MGI Symbol;Acc:MGI:1100859]	876.718	1027.87	887.832	773.822	825.552	738.713	709.981	768.359
Fam76b	405.854	-0.206749	0.0920066	2.24711	0.024633	ENSMUSG00000037808	family with sequence similarity 76, member B [Source:MGI Symbol;Acc:MGI:1920076]	437.112	436.44	401.567	474.53	389.173	401.333	362.569	344.112
Zc3h11a	2728.77	-0.20674	0.105242	1.96443	0.0494801	ENSMUSG00000102976	zinc finger CCCH type containing 11A [Source:MGI Symbol;Acc:MGI:1917829]	3280	3205.31	2582.78	2717.92	2442.12	2786.16	2546.14	2269.72
Atp6v1a	2485.24	-0.206154	0.0973313	2.11807	0.0341695	ENSMUSG00000052459	ATPase, H+ transporting, lysosomal V1 subunit A [Source:MGI Symbol;Acc:MGI:1201780]	2873.64	2827.83	2416.38	2599.07	2163.48	2365.36	2053	2583.19
Atad1	1092.84	-0.206024	0.0798699	2.57949	0.00989459	ENSMUSG00000013662	ATPase family, AAA domain containing 1 [Source:MGI Symbol;Acc:MGI:1915229]	1254.83	1235.15	1072.17	1139.91	990.202	1075.17	960.632	1014.66
Dgcr8	403.939	-0.205929	0.104465	1.97126	0.0486938	ENSMUSG00000022718	DiGeorge syndrome critical region gene 8 [Source:MGI Symbol;Acc:MGI:2151114]	497.776	444.047	370.677	430.287	388.021	362.405	381.222	357.075
Myo6	501.678	-0.205113	0.0924846	2.21781	0.0265678	ENSMUSG00000033577	myosin VI [Source:MGI Symbol;Acc:MGI:104785]	539.327	520.115	542.066	561.281	470.922	526.46	430.186	423.069
Cnot7	786.863	-0.205113	0.0808954	2.53553	0.0112276	ENSMUSG00000031601	CCR4-NOT transcription complex, subunit 7 [Source:MGI Symbol;Acc:MGI:1298230]	870.07	902.356	820.074	792.907	759.923	759.104	662.183	728.291
Tmem87b	1191.29	-0.205083	0.100744	2.03569	0.0417815	ENSMUSG00000014353	transmembrane protein 87B [Source:MGI Symbol;Acc:MGI:1919727]	1440.98	1311.22	1094.1	1291.73	1153.7	1173.41	1038.74	1026.44
Wdr7	587.256	-0.205063	0.101007	2.03019	0.0423368	ENSMUSG00000040560	WD repeat domain 7 [Source:MGI Symbol;Acc:MGI:1860197]	695.557	686.513	541.07	609.862	549.217	573.73	511.793	530.309
Eps15	1384.81	-0.204866	0.0843225	2.42955	0.0151174	ENSMUSG00000028552	epidermal growth factor receptor pathway substrate 15 [Source:MGI Symbol;Acc:MGI:104583]	1553.99	1450.05	1362.14	1592.75	1248.12	1388.45	1305.71	1177.29
Fam108b	444.678	-0.204833	0.0813392	2.51826	0.0117937	NA	NA	478.663	485.884	465.34	484.072	385.718	447.677	391.714	418.355
Tarsl2	273.708	-0.204758	0.0986567	2.07546	0.0379437	ENSMUSG00000030515	threonyl-tRNA synthetase-like 2 [Source:MGI Symbol;Acc:MGI:2444486]	260.107	291.911	314.877	313.172	253.308	242.839	250.65	262.798
Exoc2	603.085	-0.203904	0.089073	2.28918	0.0220689	ENSMUSG00000021357	exocyst complex component 2 [Source:MGI Symbol;Acc:MGI:1913732]	698.881	614.249	633.739	649.767	571.093	617.293	519.954	519.703
Elac1	588.767	-0.20359	0.0830026	2.45281	0.0141743	ENSMUSG00000036941	elaC homolog 1 (E. coli) [Source:MGI Symbol;Acc:MGI:1890495]	600.822	690.317	624.771	616.802	580.305	556.12	504.798	536.201
Cnst	933.448	-0.203543	0.0941876	2.16104	0.030692	ENSMUSG00000038949	consortin, connexin sorting protein [Source:MGI Symbol;Acc:MGI:2445141]	968.96	900.455	1136.94	1013.26	804.827	827.692	920.994	894.454
Plscr4	539.097	-0.2035	0.103401	1.96807	0.0490606	ENSMUSG00000032377	phospholipid scramblase 4 [Source:MGI Symbol;Acc:MGI:2143267]	490.297	604.74	646.693	583.836	459.408	489.386	525.783	512.632
Ankrd13c	417.499	-0.203255	0.0981107	2.07169	0.0382941	ENSMUSG00000039988	ankyrin repeat domain 13c [Source:MGI Symbol;Acc:MGI:2139746]	483.649	469.72	418.507	426.816	346.571	398.553	368.398	427.783
Zfp28	250.899	-0.20247	0.102849	1.96861	0.0489978	ENSMUSG00000062861	zinc finger protein 28 [Source:MGI Symbol;Acc:MGI:99175]	289.192	237.712	268.044	286.279	247.551	235.424	227.334	215.659
Seh1l	1152.23	-0.202199	0.0927685	2.1796	0.0292869	ENSMUSG00000079614	SEH1-like (S. cerevisiae [Source:MGI Symbol;Acc:MGI:1919374]	1381.97	1257.02	1136.94	1181.55	1159.46	1027.9	971.124	1101.86
Lsm14a	1546.87	-0.201705	0.0948923	2.12562	0.0335353	ENSMUSG00000066568	LSM14 homolog A (SCD6, S. cerevisiae) [Source:MGI Symbol;Acc:MGI:1914320]	1758.42	1818.98	1515.59	1564.99	1580.87	1470.94	1351.18	1313.99
Topors	466.771	-0.201113	0.0853347	2.35675	0.0184355	ENSMUSG00000036822	topoisomerase I binding, arginine/serine-rich [Source:MGI Symbol;Acc:MGI:2146189]	531.017	522.967	449.397	502.29	449.045	440.262	423.191	415.998
Ksr1	388.487	-0.200819	0.0879552	2.2832	0.0224186	ENSMUSG00000018334	kinase suppressor of ras 1 [Source:MGI Symbol;Acc:MGI:105051]	396.393	422.177	411.532	438.962	392.627	334.599	342.75	368.859
Eif2s3y	1156.3	-0.200812	0.0612148	3.28045	0.00103642	ENSMUSG00000069049	eukaryotic translation initiation factor 2, subunit 3, structural gene Y-linked [Source:MGI Symbol;Acc:MGI:1349430]	1260.65	1202.82	1271.46	1224.06	1086.92	1126.14	1021.25	1057.08
Luc7l2	3510.63	-0.200371	0.0889004	2.25388	0.0242036	ENSMUSG00000029823	LUC7-like 2 (S. cerevisiae) [Source:MGI Symbol;Acc:MGI:2183260]	3870.02	3968.85	3537.38	3715.56	3398.93	3583.27	3178.01	2833.03
Hnrnpul1	1658.78	-0.200145	0.0772683	2.59026	0.00959028	ENSMUSG00000040725	heterogeneous nuclear ribonucleoprotein U-like 1 [Source:MGI Symbol;Acc:MGI:2443517]	1935.43	1772.38	1607.27	1804.43	1587.78	1575.67	1531.88	1455.4
Slc9a8	945.985	-0.199518	0.0921211	2.16583	0.0303245	ENSMUSG00000039463	solute carrier family 9 (sodium/hydrogen exchanger), member 8 [Source:MGI Symbol;Acc:MGI:1924281]	998.046	1000.29	1012.39	1057.5	764.528	978.771	827.729	928.63
Zwint	798.987	-0.199517	0.096194	2.07411	0.0380688	ENSMUSG00000019923	ZW10 interactor [Source:MGI Symbol;Acc:MGI:1289227]	776.996	849.109	982.495	829.343	679.325	748.908	796.252	729.469
Zfp326	409.989	-0.199485	0.0944552	2.11195	0.0346908	ENSMUSG00000029290	zinc finger protein 326 [Source:MGI Symbol;Acc:MGI:1927246]	480.325	419.325	427.475	435.492	407.595	376.308	398.709	334.684
Tnks2	1646.68	-0.199417	0.054977	3.62728	0.000286426	ENSMUSG00000024811	tankyrase, TRF1-interacting ankyrin-related ADP-ribose polymerase 2 [Source:MGI Symbol;Acc:MGI:1921743]	1813.27	1786.65	1663.07	1789.68	1511.79	1549.72	1519.06	1540.25
Eif3a	2952.71	-0.199153	0.0907298	2.19501	0.0281628	ENSMUSG00000024991	eukaryotic translation initiation factor 3, subunit A [Source:MGI Symbol;Acc:MGI:95301]	3427.09	3387.88	2693.39	3181.17	2604.46	2836.21	2730.34	2761.14
Prr14l	398.747	-0.198544	0.0830865	2.3896	0.0168666	ENSMUSG00000054280	proline rich 14-like [Source:MGI Symbol;Acc:MGI:2443658]	440.436	405.062	426.478	440.697	362.69	398.553	367.232	348.825
Dicer1	1102.6	-0.197466	0.0956221	2.06507	0.0389163	ENSMUSG00000041415	dicer 1, ribonuclease type III [Source:MGI Symbol;Acc:MGI:2177178]	1234.88	1354.96	1033.31	1115.62	1052.38	1015.85	997.938	1015.84
Trim37	472.874	-0.197259	0.0929466	2.12228	0.0338141	ENSMUSG00000018548	tripartite motif-containing 37 [Source:MGI Symbol;Acc:MGI:2153072]	531.017	560.05	479.29	461.517	464.013	446.75	424.357	415.998
Ppp2r3a	486.867	-0.197075	0.0883849	2.22974	0.0257646	ENSMUSG00000043154	protein phosphatase 2, regulatory subunit B'', alpha [Source:MGI Symbol;Acc:MGI:2442104]	528.524	544.837	532.102	484.94	457.105	443.042	496.637	407.749
Abi1	1701.4	-0.196506	0.0804677	2.44204	0.0146044	ENSMUSG00000058835	abl-interactor 1 [Source:MGI Symbol;Acc:MGI:104913]	1981.13	1722.94	1816.52	1775.8	1603.9	1610.89	1678.77	1421.23
Ylpm1	849.215	-0.19624	0.0896049	2.19006	0.0285201	ENSMUSG00000021244	YLP motif containing 1 [Source:MGI Symbol;Acc:MGI:1926195]	907.465	984.129	864.914	889.201	838.218	791.544	833.558	684.688
Atp2c1	1072.79	-0.195085	0.0748676	2.60573	0.00916794	ENSMUSG00000032570	ATPase, Ca++-sequestering [Source:MGI Symbol;Acc:MGI:1889008]	1200.81	1238.96	1069.19	1086.99	994.808	1016.77	1008.43	966.341
Mllt10	512.012	-0.194828	0.0923396	2.10991	0.0348664	ENSMUSG00000026743	myeloid/lymphoid or mixed-lineage leukemia (trithorax homolog, Drosophila); translocated to, 10 [Source:MGI Symbol;Acc:MGI:1329038]	556.778	539.132	515.162	586.439	474.376	484.751	522.285	417.176
Akap9	745.389	-0.194406	0.0911588	2.1326	0.0329573	ENSMUSG00000040407	A kinase (PRKA) anchor protein (yotiao) 9 [Source:MGI Symbol;Acc:MGI:2178217]	881.704	827.239	724.415	765.147	718.472	726.663	688.997	630.478
Zfand5	1681.11	-0.194009	0.0976281	1.98722	0.046898	ENSMUSG00000024750	zinc finger, AN1-type domain 5 [Source:MGI Symbol;Acc:MGI:1278334]	1892.21	1717.23	1739.79	1871.23	1421.98	1828.71	1433.95	1543.79
Eif4a2	7270.73	-0.193955	0.076675	2.52957	0.0114203	ENSMUSG00000022884	eukaryotic translation initiation factor 4A2 [Source:MGI Symbol;Acc:MGI:106906]	7808.19	8380.79	7631.77	7320.94	7282.59	6766.13	6143.85	6831.56
Nfatc3	1052.3	-0.193589	0.0871417	2.22154	0.0263144	ENSMUSG00000031902	nuclear factor of activated T cells, cytoplasmic, calcineurin dependent 3 [Source:MGI Symbol;Acc:MGI:103296]	1277.27	1145.77	1012.39	1075.72	972.931	999.162	965.295	969.876
Setd2	1227.73	-0.193282	0.0883616	2.1874	0.0287134	ENSMUSG00000044791	SET domain containing 2 [Source:MGI Symbol;Acc:MGI:1918177]	1350.39	1450.05	1185.77	1278.71	1166.37	1217.9	1127.34	1045.3
Rbm27	497.851	-0.193105	0.0927209	2.08265	0.0372831	ENSMUSG00000024491	RNA binding motif protein 27 [Source:MGI Symbol;Acc:MGI:2147194]	550.961	599.986	473.311	510.965	466.316	454.165	466.326	460.78
Ablim1	3103.73	-0.19301	0.0789454	2.44485	0.0144911	ENSMUSG00000025085	actin-binding LIM protein 1 [Source:MGI Symbol;Acc:MGI:1194500]	3294.13	3613.23	3238.45	3145.6	3048.9	2686.99	2733.84	3068.72
Rnf138	386.433	-0.192858	0.0941264	2.04893	0.0404694	ENSMUSG00000024317	ring finger protein 138 [Source:MGI Symbol;Acc:MGI:1929211]	378.942	451.654	419.503	408.599	378.81	363.332	321.765	368.859
Papd5	536.414	-0.191369	0.0960817	1.99173	0.0464002	ENSMUSG00000036779	PAP associated domain containing 5 [Source:MGI Symbol;Acc:MGI:1917820]	592.512	646.578	528.116	533.521	534.249	493.093	502.466	460.78
Polr3f	360.807	-0.191249	0.0969775	1.9721	0.0485988	ENSMUSG00000027427	polymerase (RNA) III (DNA directed) polypeptide F [Source:MGI Symbol;Acc:MGI:1924086]	407.196	423.128	374.663	342.668	352.328	329.965	315.936	340.576
Rbbp6	1233.61	-0.190573	0.0698563	2.72807	0.00637068	ENSMUSG00000030779	retinoblastoma binding protein 6 [Source:MGI Symbol;Acc:MGI:894835]	1267.29	1399.65	1316.3	1293.46	1129.52	1229.03	1152.99	1080.65
Huwe1	4520.52	-0.190537	0.0735012	2.59229	0.00953391	ENSMUSG00000025261	HECT, UBA and WWE domain containing 1 [Source:MGI Symbol;Acc:MGI:1926884]	5003.52	5294.33	4519.87	4515.41	4360.34	4141.24	4121.16	4208.3
Yme1l1	1626.16	-0.190436	0.0659714	2.88665	0.00389368	ENSMUSG00000026775	YME1-like 1 (S. cerevisiae) [Source:MGI Symbol;Acc:MGI:1351651]	1804.13	1736.25	1647.12	1762.79	1448.46	1577.53	1444.44	1588.57
Zmiz1	2063.05	-0.189034	0.0715205	2.64307	0.00821578	ENSMUSG00000007817	zinc finger, MIZ-type containing 1 [Source:MGI Symbol;Acc:MGI:3040693]	2157.31	2247.81	2053.67	2359.64	1881.38	2059.5	1850.15	1894.97
Azin1	1595.82	-0.188246	0.0930127	2.02388	0.0429827	ENSMUSG00000037458	antizyme inhibitor 1 [Source:MGI Symbol;Acc:MGI:1859169]	1859.81	1893.14	1559.44	1521.62	1533.66	1457.03	1482.92	1458.94
Trim44	2635.3	-0.187985	0.0823527	2.28268	0.022449	ENSMUSG00000027189	tripartite motif-containing 44 [Source:MGI Symbol;Acc:MGI:1931835]	3014.08	2980.91	2542.93	2732.67	2640.16	2487.71	2325.8	2358.11
Rcan3	751.55	-0.186538	0.0888652	2.09911	0.035807	ENSMUSG00000059713	regulator of calcineurin 3 [Source:MGI Symbol;Acc:MGI:1858220]	844.308	876.683	778.223	716.566	725.381	726.663	656.354	688.223
Phf3	1208.95	-0.185953	0.0804104	2.31255	0.0207473	ENSMUSG00000048874	PHD finger protein 3 [Source:MGI Symbol;Acc:MGI:2446126]	1283.08	1412.96	1175.8	1294.33	1179.03	1150.24	1127.34	1048.83
Tab2	1745.59	-0.185884	0.0769386	2.41601	0.0156918	ENSMUSG00000015755	TGF-beta activated kinase 1/MAP3K7 binding protein 2 [Source:MGI Symbol;Acc:MGI:1915902]	1997.75	1922.62	1744.77	1790.55	1755.88	1618.31	1614.65	1520.22
Zfp148	755.905	-0.185749	0.0811674	2.28847	0.0221102	ENSMUSG00000022811	zinc finger protein 148 [Source:MGI Symbol;Acc:MGI:1332234]	821.04	889.995	761.284	757.339	698.899	689.589	686.665	742.433
Ncor1	2319.36	-0.185499	0.0766884	2.41886	0.0155691	ENSMUSG00000018501	nuclear receptor co-repressor 1 [Source:MGI Symbol;Acc:MGI:1349717]	2535.42	2724.18	2292.82	2352.7	2280.92	2124.38	2094.97	2149.52
Slc18b1	572.951	-0.185352	0.080921	2.29053	0.0219905	ENSMUSG00000037455	solute carrier family 18, subfamily B, member 1 [Source:MGI Symbol;Acc:MGI:1923556]	635.724	553.394	641.71	617.669	512.372	560.754	525.783	536.201
Hmgxb4	474.767	-0.184038	0.0906731	2.02968	0.0423887	ENSMUSG00000034518	HMG box domain containing 4 [Source:MGI Symbol;Acc:MGI:1918073]	528.524	522.967	509.183	470.192	470.922	474.556	397.543	424.247
Snx25	362.191	-0.18288	0.0914393	2.00002	0.045498	ENSMUSG00000038291	sorting nexin 25 [Source:MGI Symbol;Acc:MGI:2142610]	373.955	388.897	384.628	401.659	350.025	363.332	340.418	294.616
Camsap2	906.253	-0.182791	0.0919004	1.98901	0.0467005	ENSMUSG00000041570	calmodulin regulated spectrin-associated protein family, member 2 [Source:MGI Symbol;Acc:MGI:1922434]	1028.79	1083.02	858.935	902.214	848.58	844.375	861.537	822.568
Prex2	732.884	-0.181836	0.0772089	2.35511	0.018517	ENSMUSG00000048960	phosphatidylinositol-3,4,5-trisphosphate-dependent Rac exchange factor 2 [Source:MGI Symbol;Acc:MGI:1923385]	840.153	728.351	777.227	779.894	703.504	686.808	637.701	709.436
Stx12	1761.95	-0.18179	0.0764712	2.37724	0.0174428	ENSMUSG00000028879	syntaxin 12 [Source:MGI Symbol;Acc:MGI:1931027]	2066.73	1732.45	1863.35	1853.01	1632.68	1730.46	1654.29	1562.64
Sf3b1	4056.06	-0.18138	0.0803273	2.25801	0.0239451	ENSMUSG00000025982	splicing factor 3b, subunit 1 [Source:MGI Symbol;Acc:MGI:1932339]	4558.93	4481.35	3883.15	4381.81	3704.05	4117.14	3777.24	3544.82
Tmem131	1246.64	-0.181316	0.063929	2.8362	0.00456537	ENSMUSG00000026116	transmembrane protein 131 [Source:MGI Symbol;Acc:MGI:1927110]	1318.82	1352.11	1270.47	1368.94	1220.48	1150.24	1196.13	1095.97
Rbpj	2003.61	-0.18049	0.0903701	1.99723	0.0458	ENSMUSG00000039191	recombination signal binding protein for immunoglobulin kappa J region [Source:MGI Symbol;Acc:MGI:96522]	2404.12	2170.79	1877.3	2101.98	1938.95	1908.42	1735.9	1891.44
Zfp617	419.823	-0.180369	0.0867211	2.07987	0.0375374	ENSMUSG00000066880	zinc finger protein 617 [Source:MGI Symbol;Acc:MGI:2684459]	455.395	439.292	445.411	451.107	384.567	386.503	356.739	439.567
Cwc22	407.327	-0.179385	0.0913423	1.96388	0.0495443	ENSMUSG00000027014	CWC22 spliceosome-associated protein homolog (S. cerevisiae) [Source:MGI Symbol;Acc:MGI:2136773]	469.522	418.374	404.557	446.769	369.599	416.163	376.558	357.075
Zbtb14	486.766	-0.17919	0.0861599	2.07974	0.0375495	ENSMUSG00000049672	zinc finger and BTB domain containing 14 [Source:MGI Symbol;Acc:MGI:1195345]	514.397	530.574	493.24	538.726	426.017	477.336	494.306	419.533
BC003331	1193.29	-0.178751	0.0795116	2.24812	0.0245688	ENSMUSG00000006010	cDNA sequence BC003331 [Source:MGI Symbol;Acc:MGI:2385108]	1393.61	1314.07	1153.88	1224.06	1096.13	1148.39	1134.34	1081.83
Rai1	753.729	-0.178142	0.0836743	2.12899	0.0332553	ENSMUSG00000062115	retinoic acid induced 1 [Source:MGI Symbol;Acc:MGI:103291]	806.082	880.487	762.28	765.147	711.564	732.225	730.966	641.085
Zfp131	483.623	-0.178036	0.0843509	2.11065	0.034802	ENSMUSG00000094870	zinc finger protein 131 [Source:MGI Symbol;Acc:MGI:1919715]	524.369	533.427	476.301	528.315	466.316	480.117	447.673	412.463
Cul4b	834.437	-0.174548	0.0842477	2.07185	0.0382798	ENSMUSG00000031095	cullin 4B [Source:MGI Symbol;Acc:MGI:1919834]	885.859	844.354	835.021	988.097	736.895	832.326	785.759	767.18
Eif5	4097.53	-0.174174	0.0709636	2.45442	0.0141113	ENSMUSG00000021282	eukaryotic translation initiation factor 5 [Source:MGI Symbol;Acc:MGI:95309]	4647.85	4115.28	4261.79	4399.16	3596.97	4061.53	3697.97	3999.71
Zscan26	1308.74	-0.174117	0.0830851	2.09565	0.0361134	ENSMUSG00000022228	zinc finger and SCAN domain containing 26 [Source:MGI Symbol;Acc:MGI:3531417]	1280.59	1543.23	1354.17	1394.09	1274.6	1250.34	1246.26	1126.61
Kifap3	877.862	-0.174107	0.085787	2.02952	0.0424049	ENSMUSG00000026585	kinesin-associated protein 3 [Source:MGI Symbol;Acc:MGI:107566]	977.27	1010.75	881.854	868.381	886.577	836.961	793.92	767.18
Dip2a	686.937	-0.174041	0.0812172	2.14291	0.0321203	ENSMUSG00000020231	DIP2 disco-interacting protein 2 homolog A (Drosophila) [Source:MGI Symbol;Acc:MGI:2385920]	752.066	762.581	705.483	702.686	675.871	621.001	586.405	689.402
Dars	1192.82	-0.174041	0.0662766	2.62598	0.00864006	ENSMUSG00000026356	aspartyl-tRNA synthetase [Source:MGI Symbol;Acc:MGI:2442544]	1369.51	1239.91	1229.61	1229.27	1112.25	1084.43	1123.85	1153.72
Golph3	1579.4	-0.173413	0.0880884	1.96862	0.0489963	ENSMUSG00000022200	golgi phosphoprotein 3 [Source:MGI Symbol;Acc:MGI:1913879]	1903.02	1633.56	1527.55	1660.42	1469.18	1514.5	1554.03	1372.91
Slc25a25	434.742	-0.173181	0.082006	2.11181	0.0347026	ENSMUSG00000026819	solute carrier family 25 (mitochondrial carrier, phosphate carrier), member 25 [Source:MGI Symbol;Acc:MGI:1915913]	421.323	479.228	489.254	460.649	409.898	399.48	411.533	406.57
Tubgcp3	620.777	-0.173163	0.0858685	2.0166	0.0437372	ENSMUSG00000000759	tubulin, gamma complex associated protein 3 [Source:MGI Symbol;Acc:MGI:2183752]	659.824	731.203	588.899	662.78	576.85	601.536	574.747	570.377
Smek2	958.092	-0.172856	0.0862442	2.00426	0.0450419	ENSMUSG00000020463	SMEK homolog 2, suppressor of mek1 (Dictyostelium) [Source:MGI Symbol;Acc:MGI:2144474]	1127.68	1054.49	928.687	966.41	845.126	901.841	893.014	947.485
Dync1li2	2237.36	-0.172747	0.0856811	2.01616	0.0437833	ENSMUSG00000035770	dynein, cytoplasmic 1 light intermediate chain 2 [Source:MGI Symbol;Acc:MGI:107738]	2619.35	2430.37	2123.42	2349.23	2128.94	2238.38	2055.33	1953.89
Tcea1	1667.71	-0.172263	0.078977	2.18117	0.0291707	ENSMUSG00000033813	transcription elongation factor A (SII) 1 [Source:MGI Symbol;Acc:MGI:1196624]	1974.48	1796.15	1612.25	1708.13	1595.84	1579.38	1551.7	1523.75
Gpkow	706.214	-0.171743	0.0821128	2.09155	0.0364789	ENSMUSG00000031148	G patch domain and KOW motifs [Source:MGI Symbol;Acc:MGI:1859610]	795.279	685.563	734.38	786.834	703.504	633.977	677.339	632.835
Zbtb43	410.001	-0.171698	0.0863908	1.98746	0.0468713	ENSMUSG00000026788	zinc finger and BTB domain containing 43 [Source:MGI Symbol;Acc:MGI:1919084]	433.788	419.325	444.414	446.769	415.655	377.235	398.709	344.112
Prkrir	1630.7	-0.169677	0.084186	2.0155	0.0438523	ENSMUSG00000030753	protein-kinase, interferon-inducible double stranded RNA dependent inhibitor, repressor of (P58 repressor) [Source:MGI Symbol;Acc:MGI:1920231]	1890.55	1857.96	1603.28	1579.74	1517.54	1549.72	1473.59	1573.25
Ggnbp2	1585.08	-0.1689	0.0767257	2.20135	0.0277113	ENSMUSG00000020530	gametogenetin binding protein 2 [Source:MGI Symbol;Acc:MGI:2387356]	1739.31	1605.03	1608.26	1779.27	1359.8	1597.92	1508.56	1482.51
Srrm2	6437.79	-0.168714	0.0701692	2.40438	0.0161998	ENSMUSG00000039218	serine/arginine repetitive matrix 2 [Source:MGI Symbol;Acc:MGI:1923206]	6672.2	7545.94	6276.61	6828.2	6017.21	6146.05	6037.76	5978.35
Anapc1	1611.94	-0.167866	0.0804749	2.08595	0.0369836	ENSMUSG00000014355	anaphase promoting complex subunit 1 [Source:MGI Symbol;Acc:MGI:103097]	1819.92	1819.93	1546.48	1659.55	1485.3	1621.09	1465.43	1477.79
Asxl1	953.021	-0.166093	0.0813896	2.04072	0.0412788	ENSMUSG00000042548	additional sex combs like 1 [Source:MGI Symbol;Acc:MGI:2684063]	993.89	1042.13	962.566	1047.96	911.907	980.625	879.025	806.07
Ppm1f	1388.54	-0.165831	0.0727204	2.28039	0.0225843	ENSMUSG00000026181	protein phosphatase 1F (PP2C domain containing) [Source:MGI Symbol;Acc:MGI:1918464]	1551.5	1382.54	1522.57	1433.13	1243.51	1392.15	1331.36	1251.53
Sypl	2138.51	-0.164457	0.0581921	2.82611	0.00471165	ENSMUSG00000020570	synaptophysin-like protein [Source:MGI Symbol;Acc:MGI:108081]	2334.31	2318.17	2179.22	2225.17	2021.86	2110.48	1913.1	2005.75
Birc2	783.092	-0.163674	0.0799328	2.04765	0.0405946	ENSMUSG00000057367	baculoviral IAP repeat-containing 2 [Source:MGI Symbol;Acc:MGI:1197009]	870.901	869.076	749.326	831.078	748.409	760.957	686.665	748.325
Ppp2r5c	2032.67	-0.163396	0.0747692	2.18534	0.0288636	ENSMUSG00000017843	protein phosphatase 2, regulatory subunit B', gamma [Source:MGI Symbol;Acc:MGI:1349475]	2344.29	2227.84	1970.97	2070.75	1965.44	1939.93	1903.78	1838.4
Yipf6	740.978	-0.163178	0.0828192	1.97029	0.048805	ENSMUSG00000047694	Yip1 domain family, member 6 [Source:MGI Symbol;Acc:MGI:1925179]	822.702	826.288	732.387	760.809	658.6	716.468	656.354	754.217
2610507B11Rik	6213.38	-0.162595	0.0685	2.37364	0.0176135	ENSMUSG00000010277	RIKEN cDNA 2610507B11 gene [Source:MGI Symbol;Acc:MGI:1919753]	6987.15	5968.48	6763.87	6591.36	5683.3	5728.04	5875.71	6109.16
Papss1	932.288	-0.161863	0.0675407	2.39652	0.0165516	ENSMUSG00000028032	3'-phosphoadenosine 5'-phosphosulfate synthase 1 [Source:MGI Symbol;Acc:MGI:1330587]	1032.95	956.555	1008.4	949.059	915.362	887.938	827.729	880.313
2016-03-06	1512.77	-0.161184	0.0763002	2.11249	0.0346443	ENSMUSG00000039100	membrane-associated ring finger (C3HC4) 6 [Source:MGI Symbol;Acc:MGI:2442773]	1588.06	1752.42	1573.39	1494.73	1371.32	1509.87	1359.34	1453.05
Hbp1	2170.67	-0.161033	0.0700276	2.29957	0.0214728	ENSMUSG00000002996	high mobility group box transcription factor 1 [Source:MGI Symbol;Acc:MGI:894659]	2359.24	2153.67	2344.63	2332.74	1970.04	2232.82	1991.21	1981
Rbm25	1422.65	-0.159197	0.0792121	2.00975	0.0444573	ENSMUSG00000010608	RNA binding motif protein 25 [Source:MGI Symbol;Acc:MGI:1914289]	1519.09	1605.98	1345.2	1552.85	1369.01	1411.62	1289.39	1288.06
Plekhb2	1689.42	-0.159073	0.0702135	2.26557	0.023478	ENSMUSG00000026123	pleckstrin homology domain containing, family B (evectins) member 2 [Source:MGI Symbol;Acc:MGI:2385825]	1859.81	1845.6	1814.53	1626.59	1682.19	1561.77	1557.53	1567.36
Xrn2	906.375	-0.15887	0.0793031	2.00332	0.0451429	ENSMUSG00000027433	5'-3' exoribonuclease 2 [Source:MGI Symbol;Acc:MGI:894687]	1001.37	964.161	921.711	950.794	877.365	932.428	826.563	776.608
Ulk1	1681.34	-0.15802	0.0737474	2.14271	0.0321361	ENSMUSG00000029512	unc-51 like kinase 1 [Source:MGI Symbol;Acc:MGI:1270126]	1720.2	1944.49	1740.79	1707.27	1685.65	1611.82	1515.56	1524.93
Srsf1	3166.96	-0.157552	0.0566798	2.77969	0.00544114	ENSMUSG00000018379	serine/arginine-rich splicing factor 1 [Source:MGI Symbol;Acc:MGI:98283]	3432.08	3507.68	3198.59	3239.29	3107.62	2945.58	2975.16	2929.66
Rab18	2750.35	-0.156571	0.0778691	2.01069	0.0443585	ENSMUSG00000073639	RAB18, member RAS oncogene family [Source:MGI Symbol;Acc:MGI:102790]	3186.1	2941.93	2770.12	2733.53	2736.87	2693.47	2440.05	2500.7
Vps4b	1218.48	-0.155813	0.0792732	1.96552	0.0493539	ENSMUSG00000009907	vacuolar protein sorting 4b (yeast) [Source:MGI Symbol;Acc:MGI:1100499]	1365.35	1291.25	1169.83	1326.43	1150.25	1241.07	1092.37	1111.29
Col4a3bp	1097.05	-0.153986	0.0632248	2.43554	0.0148697	ENSMUSG00000021669	collagen, type IV, alpha 3 (Goodpasture antigen) binding protein [Source:MGI Symbol;Acc:MGI:1915268]	1179.21	1162.89	1145.91	1142.51	1089.22	1035.31	1058.56	962.805
Fbxo38	752.195	-0.153613	0.0782639	1.96276	0.0496745	ENSMUSG00000042211	F-box protein 38 [Source:MGI Symbol;Acc:MGI:2444639]	828.519	787.303	789.184	773.822	759.923	745.201	690.163	643.442
Azi2	1107.06	-0.152799	0.0628918	2.42955	0.0151175	ENSMUSG00000039285	5-azacytidine induced gene 2 [Source:MGI Symbol;Acc:MGI:1351332]	1159.26	1237.06	1150.89	1124.3	1022.44	1059.41	1017.76	1085.37
Smad3	1000.53	-0.151777	0.0691669	2.19436	0.0282093	ENSMUSG00000032402	SMAD family member 3 [Source:MGI Symbol;Acc:MGI:1201674]	978.932	1062.1	1092.1	1088.73	902.696	930.574	981.616	967.519
Sema4c	711.844	-0.150013	0.0723524	2.07336	0.0381385	ENSMUSG00000026121	sema domain, immunoglobulin domain (Ig), transmembrane domain (TM) and short cytoplasmic domain, (semaphorin) 4C [Source:MGI Symbol;Acc:MGI:109252]	727.136	818.681	724.415	732.181	681.628	662.71	666.846	681.152
Mapk1	2758.93	-0.149061	0.0691019	2.15712	0.0309966	ENSMUSG00000063358	mitogen-activated protein kinase 1 [Source:MGI Symbol;Acc:MGI:1346858]	3171.97	2863.01	2786.06	2809.01	2668.94	2698.11	2616.09	2458.28
Ube3c	998.451	-0.148506	0.0725771	2.04619	0.040738	ENSMUSG00000039000	ubiquitin protein ligase E3C [Source:MGI Symbol;Acc:MGI:2140998]	1145.13	1019.31	1007.41	1036.68	893.485	966.722	946.642	972.233
Zfp664	1543.12	-0.145677	0.0637324	2.28577	0.0222679	ENSMUSG00000079215	zinc finger protein 664 [Source:MGI Symbol;Acc:MGI:2442505]	1728.51	1569.85	1578.37	1617.04	1545.18	1435.72	1453.77	1416.51
Sipa1l1	1175.2	-0.145644	0.06825	2.13398	0.0328444	ENSMUSG00000042700	signal-induced proliferation-associated 1 like 1 [Source:MGI Symbol;Acc:MGI:2443679]	1305.52	1198.07	1211.68	1231.87	1052.38	1120.58	1088.87	1192.61
G3bp2	2646.47	-0.145387	0.0688648	2.11119	0.0347558	ENSMUSG00000029405	GTPase activating protein (SH3 domain) binding protein 2 [Source:MGI Symbol;Acc:MGI:2442040]	2942.61	2717.53	2721.29	2758.69	2323.52	2430.24	2653.4	2624.44
Gpbp1l1	948.771	-0.145349	0.0723821	2.00808	0.0446345	ENSMUSG00000034042	GC-rich promoter binding protein 1-like 1 [Source:MGI Symbol;Acc:MGI:1924360]	963.974	1069.71	989.47	971.615	936.087	857.352	860.372	941.593
Golph3l	740.905	-0.144724	0.065722	2.20206	0.0276611	ENSMUSG00000046519	golgi phosphoprotein 3-like [Source:MGI Symbol;Acc:MGI:1917129]	786.968	764.483	796.159	772.087	690.839	744.274	695.992	676.439
Bclaf1	1332.68	-0.144679	0.0698127	2.07239	0.0382292	ENSMUSG00000037608	BCL2-associated transcription factor 1 [Source:MGI Symbol;Acc:MGI:1917580]	1357.87	1461.46	1340.22	1451.35	1206.67	1333.76	1308.04	1202.03
Nufip2	1128.85	-0.142139	0.0699774	2.03122	0.042233	ENSMUSG00000037857	nuclear fragile X mental retardation protein interacting protein 2 [Source:MGI Symbol;Acc:MGI:1915814]	1199.98	1240.86	1098.08	1209.31	1052.38	1124.29	1087.71	1018.19
Dock8	1068.65	-0.141742	0.0696021	2.03646	0.0417041	ENSMUSG00000052085	dedicator of cytokinesis 8 [Source:MGI Symbol;Acc:MGI:1921396]	1218.26	1083.02	1134.95	1056.63	1013.23	1000.09	1015.42	1027.62
Osbpl1a	1032.7	-0.141638	0.0633923	2.23431	0.0254627	ENSMUSG00000044252	oxysterol binding protein-like 1A [Source:MGI Symbol;Acc:MGI:1927551]	1037.1	1058.3	1097.09	1148.59	970.629	989.894	957.134	1002.87
Nae1	721.228	-0.141631	0.0708047	2.0003	0.0454679	ENSMUSG00000031878	NEDD8 activating enzyme E1 subunit 1 [Source:MGI Symbol;Acc:MGI:2384561]	796.941	781.598	732.387	722.638	671.265	713.687	687.831	663.475
Usp8	1593.59	-0.140888	0.0583141	2.41601	0.0156915	ENSMUSG00000027363	ubiquitin specific peptidase 8 [Source:MGI Symbol;Acc:MGI:1934029]	1758.42	1663.99	1655.09	1616.18	1493.36	1491.33	1586.67	1483.69
Rab3gap1	1208.51	-0.140414	0.0602855	2.32914	0.0198514	ENSMUSG00000036104	RAB3 GTPase activating protein subunit 1 [Source:MGI Symbol;Acc:MGI:2445001]	1310.51	1230.4	1270.47	1264.83	1208.97	1140.97	1147.16	1094.79
Stat5b	1324.9	-0.1402	0.0633216	2.21409	0.0268226	ENSMUSG00000020919	signal transducer and activator of transcription 5B [Source:MGI Symbol;Acc:MGI:103035]	1406.9	1412.96	1431.89	1316.02	1265.39	1304.1	1183.3	1278.63
Senp2	985.469	-0.139561	0.0697144	2.00189	0.0452961	ENSMUSG00000022855	SUMO/sentrin specific peptidase 2 [Source:MGI Symbol;Acc:MGI:1923076]	1059.54	1039.28	965.555	1075.72	917.664	945.404	890.683	989.91
Abcc5	1467.78	-0.137102	0.0661406	2.07289	0.0381829	ENSMUSG00000022822	ATP-binding cassette, sub-family C (CFTR/MRP), member 5 [Source:MGI Symbol;Acc:MGI:1351644]	1564.8	1652.58	1443.85	1499.06	1427.73	1375.47	1419.96	1358.77
Pak2	1591.32	-0.136258	0.0681801	1.9985	0.0456625	ENSMUSG00000022781	p21 protein (Cdc42/Rac)-activated kinase 2 [Source:MGI Symbol;Acc:MGI:1339984]	1709.39	1775.24	1570.4	1623.98	1562.45	1569.19	1443.28	1476.62
Snx14	763.329	-0.131552	0.0636827	2.06575	0.0388522	ENSMUSG00000032422	sorting nexin 14 [Source:MGI Symbol;Acc:MGI:2155664]	810.237	788.254	792.174	807.655	700.05	758.177	707.65	742.433
Cul2	788.385	-0.129184	0.0646135	1.99933	0.045573	ENSMUSG00000024231	cullin 2 [Source:MGI Symbol;Acc:MGI:1918995]	821.04	852.912	839.007	787.702	726.532	756.323	777.599	745.968
Rap1gds1	1700.95	-0.128961	0.0646851	1.99368	0.0461873	ENSMUSG00000028149	RAP1, GTP-GDP dissociation stimulator 1 [Source:MGI Symbol;Acc:MGI:2385189]	1898.86	1767.63	1706.91	1746.3	1648.8	1702.65	1578.51	1557.93
Usp24	1361.16	-0.128254	0.053777	2.38492	0.017083	ENSMUSG00000028514	ubiquitin specific peptidase 24 [Source:MGI Symbol;Acc:MGI:1919936]	1463.41	1382.54	1418.94	1426.19	1306.84	1272.59	1278.9	1339.91
Tug1	1645.14	-0.128174	0.0626947	2.04442	0.0409122	ENSMUSG00000056579	taurine upregulated gene 1 [Source:MGI Symbol;Acc:MGI:2144114]	1711.88	1857.96	1634.17	1679.51	1563.6	1596.06	1547.04	1570.89
Man2a2	2879.05	-0.126136	0.0618336	2.03993	0.0413576	ENSMUSG00000038886	mannosidase 2, alpha 2 [Source:MGI Symbol;Acc:MGI:2150656]	2980.84	3002.78	3064.07	2987.72	2848.56	2629.52	2588.11	2930.84
Nbr1	2370.26	-0.111571	0.0565908	1.97155	0.0486615	ENSMUSG00000017119	neighbor of Brca1 gene 1 [Source:MGI Symbol;Acc:MGI:108498]	2401.63	2597.72	2423.35	2435.11	2394.91	2236.53	2230.2	2242.62
Rnf44	1936.71	-0.111298	0.0562267	1.97945	0.0477654	ENSMUSG00000034928	ring finger protein 44 [Source:MGI Symbol;Acc:MGI:2145310]	2047.61	1936.88	2024.78	2044.73	1910.17	1881.54	1896.78	1751.2
Med12	1650.79	-0.110027	0.050151	2.19391	0.0282416	ENSMUSG00000079487	mediator complex subunit 12 [Source:MGI Symbol;Acc:MGI:1926212]	1737.65	1688.71	1686.98	1747.17	1609.65	1612.75	1587.84	1535.54
Rab14	3188.25	-0.104677	0.0495408	2.11295	0.0346054	ENSMUSG00000026878	RAB14, member RAS oncogene family [Source:MGI Symbol;Acc:MGI:1915615]	3315.74	3167.28	3353.04	3390.24	3096.11	3142.08	3082.42	2959.12
Npm1	4803.57	0.102894	0.0521618	-1.97259	0.0485423	ENSMUSG00000057113	nucleophosmin 1 [Source:MGI Symbol;Acc:MGI:106184]	4569.74	4789.43	4541.8	4613.43	5187.05	5098.69	4748.37	4880.02
Bfar	1519	0.10762	0.0532042	-2.02277	0.0430972	ENSMUSG00000022684	bifunctional apoptosis regulator [Source:MGI Symbol;Acc:MGI:1914368]	1409.4	1460.5	1503.64	1470.43	1550.93	1546.94	1623.98	1586.21
Git1	2064.22	0.111165	0.0486411	-2.28541	0.0222887	ENSMUSG00000011877	G protein-coupled receptor kinase-interactor 1 [Source:MGI Symbol;Acc:MGI:1927140]	1926.29	1989.18	2022.78	1993.55	2127.78	2084.52	2176.58	2193.12
Capn1	1609.25	0.113133	0.0534769	-2.11554	0.0343837	ENSMUSG00000024942	calpain 1 [Source:MGI Symbol;Acc:MGI:88263]	1509.12	1494.74	1594.31	1580.61	1707.52	1667.43	1686.93	1633.35
Snx1	2250.74	0.115103	0.0497864	-2.31194	0.0207809	ENSMUSG00000032382	sorting nexin 1 [Source:MGI Symbol;Acc:MGI:1928395]	2183.07	2169.84	2161.29	2121.07	2459.39	2283.8	2316.47	2310.97
Man2c1	1915.18	0.116442	0.0579669	-2.00877	0.0445619	ENSMUSG00000032295	mannosidase, alpha, class 2C, member 1 [Source:MGI Symbol;Acc:MGI:1920994]	1804.13	1877.93	1845.42	1814.84	2008.04	1956.62	1894.45	2120.06
Mapkapk5	1030.14	0.117712	0.0570225	-2.06432	0.0389877	ENSMUSG00000105340	Putative uncharacterized protein [Source:UniProtKB/TrEMBL;Acc:Q3UV25]	997.215	955.604	998.438	995.038	1071.95	1038.09	1091.2	1093.61
Cnih	2520.82	0.120219	0.0465075	-2.58493	0.00973974	NA	NA	2467.27	2342.89	2444.28	2402.14	2632.1	2697.18	2591.61	2589.09
Dhrs1	1706.36	0.120422	0.0516877	-2.32981	0.0198162	ENSMUSG00000002332	dehydrogenase/reductase (SDR family) member 1 [Source:MGI Symbol;Acc:MGI:1196314]	1596.37	1626.9	1683.99	1626.59	1752.43	1736.02	1841.99	1786.55
Ppp2r2d	1285.75	0.121788	0.060611	-2.00934	0.0445011	ENSMUSG00000041769	protein phosphatase 2, regulatory subunit B, delta [Source:MGI Symbol;Acc:MGI:1289252]	1250.67	1162.89	1290.4	1214.52	1326.41	1318	1336.02	1387.05
Poldip3	1751.63	0.123542	0.0492724	-2.50733	0.0121648	ENSMUSG00000041815	polymerase (DNA-directed), delta interacting protein 3 [Source:MGI Symbol;Acc:MGI:1921076]	1651.22	1714.38	1658.08	1676.9	1858.36	1822.22	1861.81	1770.05
Stoml1	901.536	0.124234	0.0616992	-2.01354	0.0440576	ENSMUSG00000032333	stomatin-like 1 [Source:MGI Symbol;Acc:MGI:1916356]	837.66	880.487	857.939	869.248	980.991	918.525	908.17	959.27
Hnrnpab	4607.93	0.124506	0.0584747	-2.12923	0.0332356	ENSMUSG00000020358	heterogeneous nuclear ribonucleoprotein A/B [Source:MGI Symbol;Acc:MGI:1330294]	4530.68	4501.32	4401.3	4177.94	5067.3	4554.62	4788	4842.31
Rnf181	2215.07	0.125228	0.0618099	-2.02602	0.042763	ENSMUSG00000055850	ring finger protein 181 [Source:MGI Symbol;Acc:MGI:1913760]	2192.21	1969.21	2180.22	2121.07	2271.71	2333.85	2414.4	2237.9
Hpcal1	1495.73	0.125973	0.057208	-2.20201	0.0276644	ENSMUSG00000071379	hippocalcin-like 1 [Source:MGI Symbol;Acc:MGI:1855689]	1501.64	1378.73	1451.82	1381.95	1593.54	1571.97	1541.21	1544.97
Ppil2	1576.48	0.127346	0.0505182	-2.5208	0.011709	ENSMUSG00000022771	peptidylprolyl isomerase (cyclophilin)-like 2 [Source:MGI Symbol;Acc:MGI:2447857]	1474.22	1478.57	1515.59	1552.85	1649.95	1634.99	1625.15	1680.49
Rer1	3164.25	0.128121	0.0508035	-2.5219	0.0116722	ENSMUSG00000029048	RER1 retention in endoplasmic reticulum 1 homolog (S. cerevisiae) [Source:MGI Symbol;Acc:MGI:1915080]	2991.64	2930.52	3146.77	3014.61	3250.4	3333.01	3214.15	3432.87
Rrbp1	10288.6	0.128318	0.0641145	-2.00139	0.0453505	ENSMUSG00000027422	ribosome binding protein 1 [Source:MGI Symbol;Acc:MGI:1932395]	10557.2	9406.75	9144.37	10148.2	10908.3	10907.4	10575.1	10661.6
Ube2i	4059.78	0.133172	0.0530743	-2.50917	0.0121016	ENSMUSG00000015120	ubiquitin-conjugating enzyme E2I [Source:MGI Symbol;Acc:MGI:107365]	4001.32	3855.69	3870.19	3743.32	4493.91	4146.8	4137.48	4229.51
2700060E02Rik	2559.68	0.134015	0.055512	-2.41415	0.0157718	ENSMUSG00000021807	RIKEN cDNA 2700060E02 gene [Source:MGI Symbol;Acc:MGI:1915295]	2299.41	2499.78	2467.2	2486.29	2719.6	2758.35	2581.11	2665.69
Kdm5c	1509.48	0.134041	0.0667197	-2.00901	0.0445361	ENSMUSG00000025332	lysine (K)-specific demethylase 5C [Source:MGI Symbol;Acc:MGI:99781]	1494.99	1415.81	1393.03	1440.07	1540.57	1479.28	1683.44	1628.64
Keap1	1922	0.135322	0.0522434	-2.59023	0.00959123	ENSMUSG00000003308	kelch-like ECH-associated protein 1 [Source:MGI Symbol;Acc:MGI:1858732]	1881.41	1826.58	1841.43	1767.99	2021.86	1939.93	2022.69	2074.1
Pa2g4	2302.71	0.135377	0.0665421	-2.03446	0.0419055	ENSMUSG00000025364	proliferation-associated 2G4 [Source:MGI Symbol;Acc:MGI:894684]	2163.12	2129.9	2289.83	2177.46	2508.9	2235.6	2361.94	2554.91
Map1lc3b	7480.48	0.135749	0.0614091	-2.21057	0.0270654	ENSMUSG00000031812	microtubule-associated protein 1 light chain 3 beta [Source:MGI Symbol;Acc:MGI:1914693]	7020.39	7156.09	7406.57	6885.45	7801.87	7818.12	7345.8	8409.52
Txnl1	1543.93	0.137227	0.0695936	-1.97184	0.0486283	ENSMUSG00000024583	thioredoxin-like 1 [Source:MGI Symbol;Acc:MGI:1860078]	1549.84	1428.18	1468.76	1422.72	1507.18	1670.21	1723.07	1581.5
Cxxc1	1800.16	0.137441	0.0697219	-1.97128	0.0486921	ENSMUSG00000024560	CXXC finger 1 (PHD domain) [Source:MGI Symbol;Acc:MGI:1921572]	1662.02	1725.79	1838.44	1616.18	1923.99	1766.61	1904.94	1963.32
Ing4	1415.55	0.138011	0.059031	-2.33794	0.0193904	ENSMUSG00000030330	inhibitor of growth family, member 4 [Source:MGI Symbol;Acc:MGI:107307]	1284.74	1328.34	1408.97	1362.86	1464.58	1521.91	1437.45	1515.51
Pabpn1	3876.81	0.139027	0.0703297	-1.97679	0.0480657	ENSMUSG00000022194	poly(A) binding protein, nuclear 1 [Source:MGI Symbol;Acc:MGI:1859158]	3449.53	3907.04	3836.31	3535.12	4343.07	4009.62	3878.67	4055.1
0610009D07Rik	998.384	0.139612	0.0701146	-1.99119	0.0464596	NA	NA	911.62	928.029	984.487	968.145	968.326	1056.63	1059.73	1110.11
Tmem127	2930.1	0.139694	0.046422	-3.00922	0.00261915	ENSMUSG00000034850	transmembrane protein 127 [Source:MGI Symbol;Acc:MGI:1916720]	2810.48	2783.14	2703.35	2843.71	3157.13	3003.97	3116.22	3022.76
Psmd6	1697.95	0.140041	0.0575793	-2.43214	0.0150098	ENSMUSG00000021737	proteasome (prosome, macropain) 26S subunit, non-ATPase, 6 [Source:MGI Symbol;Acc:MGI:1913663]	1674.49	1613.59	1613.24	1551.98	1687.95	1828.71	1800.02	1813.66
Ranbp3	1835.51	0.140405	0.0632374	-2.22029	0.0263991	ENSMUSG00000002372	RAN binding protein 3 [Source:MGI Symbol;Acc:MGI:1919060]	1789.17	1845.6	1703.92	1632.66	1956.23	1854.66	1960.9	1940.93
Selk	2521.9	0.140844	0.0631595	-2.22996	0.0257498	ENSMUSG00000042682	selenoprotein K [Source:MGI Symbol;Acc:MGI:1931466]	2337.64	2502.64	2514.03	2224.3	2702.33	2569.27	2652.23	2672.76
Ppm1g	1887.32	0.141017	0.055523	-2.5398	0.0110915	ENSMUSG00000029147	protein phosphatase 1G (formerly 2C), magnesium-dependent, gamma isoform [Source:MGI Symbol;Acc:MGI:106065]	1740.14	1844.65	1797.59	1787.08	2059.85	1880.61	1998.21	1990.43
Rnf40	1644.07	0.141088	0.0610097	-2.31255	0.0207472	ENSMUSG00000030816	ring finger protein 40 [Source:MGI Symbol;Acc:MGI:2142048]	1498.31	1567	1554.45	1623.12	1810	1631.29	1723.07	1745.31
Psen1	1598.43	0.141102	0.0585385	-2.41041	0.0159345	ENSMUSG00000019969	presenilin 1 [Source:MGI Symbol;Acc:MGI:1202717]	1514.1	1477.62	1503.64	1574.54	1739.76	1606.26	1635.64	1735.88
Tmem234	1090.13	0.14133	0.0532375	-2.6547	0.00793783	ENSMUSG00000028797	transmembrane protein 234 [Source:MGI Symbol;Acc:MGI:1924049]	1042.09	1016.46	1037.3	1046.22	1142.19	1160.44	1123.85	1152.54
Myl12b	3152.52	0.143507	0.0619781	-2.31544	0.020589	ENSMUSG00000034868	myosin, light chain 12B, regulatory [Source:MGI Symbol;Acc:MGI:107494]	2869.48	3070.29	3169.69	2854.12	3448.44	3320.96	3173.35	3313.84
Zbtb17	549.483	0.143556	0.0715091	-2.00752	0.0446941	ENSMUSG00000006215	zinc finger and BTB domain containing 17 [Source:MGI Symbol;Acc:MGI:107410]	496.945	535.328	531.105	520.508	554.974	570.95	603.892	582.161
Txnl4a	2740.71	0.143617	0.0657384	-2.18467	0.0289134	ENSMUSG00000057130	thioredoxin-like 4A [Source:MGI Symbol;Acc:MGI:1351613]	2497.19	2669.03	2703.35	2526.2	2999.39	2693.47	2811.95	3025.12
Fam134a	2109.05	0.143636	0.0719425	-1.99654	0.0458751	ENSMUSG00000049339	family with sequence similarity 134, member A [Source:MGI Symbol;Acc:MGI:2388278]	1863.96	1909.31	2167.27	2056.87	2113.97	2205.02	2273.34	2282.69
Dchs1	705.392	0.144026	0.0724535	-1.98783	0.0468299	ENSMUSG00000036862	dachsous 1 (Drosophila) [Source:MGI Symbol;Acc:MGI:2685011]	701.374	655.135	637.725	677.528	744.955	693.296	765.941	767.18
Anapc2	2681.31	0.144418	0.0646571	-2.2336	0.0255096	ENSMUSG00000026965	anaphase promoting complex subunit 2 [Source:MGI Symbol;Acc:MGI:2139135]	2677.52	2513.1	2590.76	2387.4	2972.91	2821.38	2668.55	2818.89
Gga1	2311.87	0.144442	0.0561115	-2.5742	0.0100472	ENSMUSG00000033128	golgi associated, gamma adaptin ear containing, ARF binding protein 1 [Source:MGI Symbol;Acc:MGI:2146207]	2184.73	2211.68	2282.86	2093.31	2450.18	2398.73	2340.96	2532.52
Sec13	3054.96	0.145241	0.0658292	-2.20634	0.0273605	ENSMUSG00000030298	SEC13 homolog (S. cerevisiae) [Source:MGI Symbol;Acc:MGI:99832]	3164.49	2850.65	2849.83	2715.32	3286.09	3184.71	3245.63	3142.96
Ei24	3155.53	0.1457	0.0696627	-2.0915	0.0364832	ENSMUSG00000062762	etoposide induced 2.4 mRNA [Source:MGI Symbol;Acc:MGI:108090]	2917.68	2843.99	3183.64	3011.14	3328.69	3149.49	3218.82	3590.78
Upf3a	843.316	0.145705	0.0626652	-2.32512	0.0200653	ENSMUSG00000038398	UPF3 regulator of nonsense transcripts homolog A (yeast) [Source:MGI Symbol;Acc:MGI:1914281]	794.448	836.748	797.156	768.617	888.879	867.547	913.999	879.134
Btd	1108.02	0.145854	0.0656904	-2.22033	0.0263965	ENSMUSG00000021900	biotinidase [Source:MGI Symbol;Acc:MGI:1347001]	1007.19	1017.41	1126.98	1048.82	1145.64	1164.14	1140.17	1213.82
Slc31a2	913.394	0.14662	0.067787	-2.16295	0.0305454	ENSMUSG00000066152	solute carrier family 31, member 2 [Source:MGI Symbol;Acc:MGI:1333844]	837.66	823.436	866.907	932.577	969.477	980.625	947.808	948.664
Vars	1458.99	0.146636	0.0608208	-2.41095	0.0159112	ENSMUSG00000007029	valyl-tRNA synthetase [Source:MGI Symbol;Acc:MGI:90675]	1406.9	1375.88	1341.21	1403.64	1512.94	1462.6	1530.72	1638.07
Ddx56	823.34	0.147004	0.0719906	-2.04199	0.0411523	ENSMUSG00000004393	DEAD (Asp-Glu-Ala-Asp) box polypeptide 56 [Source:MGI Symbol;Acc:MGI:1277172]	756.221	764.483	817.085	779.027	861.246	809.155	869.698	929.808
Gaa	4541.95	0.147236	0.0719747	-2.04566	0.0407896	ENSMUSG00000025579	glucosidase, alpha, acid [Source:MGI Symbol;Acc:MGI:95609]	4262.26	4439.52	4530.83	3964.53	4951.01	4467.5	4674.92	5045.01
Med25	1534.88	0.148535	0.0642067	-2.31339	0.0207014	ENSMUSG00000002968	mediator complex subunit 25 [Source:MGI Symbol;Acc:MGI:1922863]	1346.24	1504.24	1535.52	1427.93	1601.59	1632.21	1633.31	1598
Mier2	507.692	0.1498	0.0749918	-1.99756	0.0457646	ENSMUSG00000042570	mesoderm induction early response 1, family member 2 [Source:MGI Symbol;Acc:MGI:1917677]	480.325	499.196	485.269	455.444	567.639	529.241	515.29	529.131
Erh	1354.3	0.14989	0.0639898	-2.34241	0.0191599	ENSMUSG00000021131	enhancer of rudimentary homolog (Drosophila) [Source:MGI Symbol;Acc:MGI:108089]	1234.88	1331.19	1338.23	1221.46	1441.55	1362.49	1439.78	1464.83
Lrrc41	1120.81	0.150049	0.0703648	-2.13244	0.0329705	ENSMUSG00000028703	leucine rich repeat containing 41 [Source:MGI Symbol;Acc:MGI:2441984]	1080.32	1015.51	1080.15	1061.84	1159.46	1089.07	1242.76	1237.39
Kat2a	1021.45	0.15018	0.0725243	-2.07075	0.0383824	ENSMUSG00000020918	K(lysine) acetyltransferase 2A [Source:MGI Symbol;Acc:MGI:1343101]	909.958	954.653	955.591	1041.88	1106.49	1023.26	1123.85	1055.9
Fam3a	1100.77	0.150274	0.07437	-2.02063	0.0433181	ENSMUSG00000031399	family with sequence similarity 3, member A [Source:MGI Symbol;Acc:MGI:1913544]	1067.85	1079.21	1027.33	987.23	1274.6	1112.24	1109.86	1147.82
Smyd2	950.845	0.150995	0.0687218	-2.19719	0.0280065	ENSMUSG00000026603	SET and MYND domain containing 2 [Source:MGI Symbol;Acc:MGI:1915889]	864.253	885.241	907.761	939.517	931.481	1035.31	1001.44	1041.76
Plrg1	896.749	0.151111	0.0733603	-2.05985	0.0394131	ENSMUSG00000027998	pleiotropic regulator 1, PRL1 homolog (Arabidopsis) [Source:MGI Symbol;Acc:MGI:1858197]	838.491	829.141	916.729	805.92	1001.72	915.744	909.336	956.913
Psma5	1894.26	0.151136	0.0757014	-1.99647	0.0458824	ENSMUSG00000068749	proteasome (prosome, macropain) subunit, alpha type 5 [Source:MGI Symbol;Acc:MGI:1347009]	1786.68	1677.3	1973.96	1722.01	1880.23	1984.42	2050.67	2078.81
Xab2	1023.32	0.151813	0.0769539	-1.97278	0.0485208	ENSMUSG00000019470	XPA binding protein 2 [Source:MGI Symbol;Acc:MGI:1914689]	874.225	955.604	1017.37	1019.33	1128.37	1046.43	1046.9	1098.33
Zdhhc4	1020.88	0.152013	0.0703027	-2.16227	0.0305976	ENSMUSG00000001844	zinc finger, DHHC domain containing 4 [Source:MGI Symbol;Acc:MGI:1920131]	927.41	975.572	995.448	959.469	1145.64	992.674	1076.05	1094.79
Dnm2	2733.91	0.152638	0.0749714	-2.03595	0.0417554	ENSMUSG00000033335	dynamin 2 [Source:MGI Symbol;Acc:MGI:109547]	2677.52	2306.76	2575.81	2767.37	2788.69	2994.71	2920.37	2840.1
Dctn5	1919.4	0.154015	0.0530394	-2.90379	0.00368674	ENSMUSG00000030868	dynactin 5 [Source:MGI Symbol;Acc:MGI:1891689]	1857.31	1819.93	1810.54	1769.73	2105.91	2000.18	1939.92	2051.71
Nop58	695.728	0.154119	0.0702725	-2.19316	0.0282962	ENSMUSG00000026020	NOP58 ribonucleoprotein [Source:MGI Symbol;Acc:MGI:1933184]	678.106	680.808	614.806	652.37	754.166	701.638	737.961	745.968
Egln2	2201.27	0.15534	0.0623823	-2.49013	0.0127696	ENSMUSG00000058709	egl-9 family hypoxia-inducible factor 2 [Source:MGI Symbol;Acc:MGI:1932287]	2044.29	2096.62	2200.15	1973.59	2332.73	2201.31	2344.45	2417.03
Srp19	827.543	0.155765	0.0646423	-2.40965	0.0159679	ENSMUSG00000014504	signal recognition particle 19 [Source:MGI Symbol;Acc:MGI:1913634]	742.094	816.78	776.23	791.172	856.64	899.061	856.874	881.491
Ilvbl	827.2	0.156632	0.0797995	-1.96282	0.0496665	ENSMUSG00000032763	ilvB (bacterial acetolactate synthase)-like [Source:MGI Symbol;Acc:MGI:1351911]	754.559	730.252	819.078	813.727	842.823	815.643	908.17	933.344
Cgrrf1	777.302	0.156728	0.0752226	-2.08353	0.0372032	ENSMUSG00000055128	cell growth regulator with ring finger domain 1 [Source:MGI Symbol;Acc:MGI:1916368]	719.656	688.415	773.241	749.531	789.859	779.495	867.366	850.851
Rae1	971.273	0.157161	0.0777046	-2.02255	0.04312	ENSMUSG00000027509	RAE1 RNA export 1 homolog (S. pombe) [Source:MGI Symbol;Acc:MGI:1913929]	898.324	927.078	972.53	863.176	1093.83	937.062	1035.24	1042.94
Sharpin	1065.66	0.157474	0.0790465	-1.99217	0.0463522	ENSMUSG00000022552	SHANK-associated RH domain interacting protein [Source:MGI Symbol;Acc:MGI:1913331]	908.296	998.392	1111.04	1000.24	1120.31	1125.22	1164.65	1097.15
Camk1	2967.09	0.157875	0.0701776	-2.24966	0.0244708	ENSMUSG00000030272	calcium/calmodulin-dependent protein kinase I [Source:MGI Symbol;Acc:MGI:1098535]	2932.64	2922.91	2776.1	2558.3	3321.78	3029.93	3052.1	3142.96
Zfyve19	485.168	0.158279	0.0723387	-2.18803	0.0286676	ENSMUSG00000068580	zinc finger, FYVE domain containing 19 [Source:MGI Symbol;Acc:MGI:1919258]	435.45	468.769	461.354	464.12	510.069	513.484	498.969	529.131
Rpn2	8642.92	0.158483	0.0657184	-2.41155	0.0158849	ENSMUSG00000027642	ribophorin II [Source:MGI Symbol;Acc:MGI:98085]	8930.89	7995.69	7586.93	8086.09	9299.84	9244.57	8953.46	9045.89
Dgcr14	576.367	0.158545	0.0779933	-2.0328	0.0420727	ENSMUSG00000003527	DiGeorge syndrome critical region gene 14 [Source:MGI Symbol;Acc:MGI:107854]	506.917	527.722	548.045	589.041	624.058	603.39	623.711	588.054
Rab5c	5041.56	0.158585	0.0806275	-1.96688	0.0491965	ENSMUSG00000019173	RAB5C, member RAS oncogene family [Source:MGI Symbol;Acc:MGI:105306]	4755.88	4239.84	5088.84	4906.65	4926.83	5318.36	5460.68	5635.42
Atp6v0d1	2952.91	0.158722	0.0770546	-2.05986	0.0394116	ENSMUSG00000013160	ATPase, H+ transporting, lysosomal V0 subunit D1 [Source:MGI Symbol;Acc:MGI:1201778]	2627.66	2666.18	2984.35	2848.91	2885.4	3099.44	3119.72	3391.62
BC029722	819.205	0.159107	0.0792658	-2.00725	0.0447227	ENSMUSG00000074649	cDNA sequence BC029722 [Source:MGI Symbol;Acc:MGI:3584273]	821.871	734.056	801.142	728.711	880.82	878.67	797.418	910.953
Zfyve21	1054.42	0.159387	0.0801642	-1.98825	0.0467839	ENSMUSG00000021286	zinc finger, FYVE domain containing 21 [Source:MGI Symbol;Acc:MGI:1915770]	960.65	1015.51	1014.38	979.422	1152.55	1025.11	1055.06	1232.67
Fzr1	922.078	0.15944	0.0715814	-2.2274	0.0259207	ENSMUSG00000020235	fizzy/cell division cycle 20 related 1 (Drosophila) [Source:MGI Symbol;Acc:MGI:1926790]	874.225	870.978	912.743	816.33	984.445	906.476	996.772	1014.66
Ddx54	1661.71	0.159628	0.0599317	-2.6635	0.00773334	ENSMUSG00000029599	DEAD (Asp-Glu-Ala-Asp) box polypeptide 54 [Source:MGI Symbol;Acc:MGI:1919240]	1602.19	1589.82	1599.29	1475.64	1747.82	1690.6	1751.05	1837.23
Ppil3	464.041	0.160066	0.0746377	-2.14457	0.0319871	ENSMUSG00000026035	peptidylprolyl isomerase (cyclophilin)-like 3 [Source:MGI Symbol;Acc:MGI:1917475]	442.929	425.03	433.453	445.902	474.376	484.751	482.647	523.238
Rnf185	1140.49	0.160097	0.0777408	-2.05937	0.0394585	ENSMUSG00000020448	ring finger protein 185 [Source:MGI Symbol;Acc:MGI:1922078]	1106.91	1105.84	1040.29	1040.15	1309.14	1099.26	1250.92	1171.39
Plbd2	4426.43	0.160199	0.0560471	-2.8583	0.00425921	ENSMUSG00000029598	phospholipase B domain containing 2 [Source:MGI Symbol;Acc:MGI:1919022]	4418.49	4134.29	4095.39	4047.82	4787.51	4725.17	4438.26	4764.53
Adrbk1	3235.34	0.160249	0.0611277	-2.62154	0.00875326	ENSMUSG00000024858	adrenergic receptor kinase, beta 1 [Source:MGI Symbol;Acc:MGI:87940]	2889.43	2942.88	3199.58	3167.29	3455.35	3299.65	3551.07	3377.48
Ykt6	3262.77	0.160266	0.0812624	-1.97221	0.048586	ENSMUSG00000002741	YKT6 homolog (S. Cerevisiae) [Source:MGI Symbol;Acc:MGI:1927550]	3391.36	2765.07	3016.24	3109.17	3309.12	3679.66	3477.63	3353.91
Tmem9	1049.84	0.160633	0.0798571	-2.0115	0.0442724	ENSMUSG00000026411	transmembrane protein 9 [Source:MGI Symbol;Acc:MGI:1913491]	882.535	1011.7	1029.33	1029.74	1164.06	1145.61	1052.73	1083.01
Hmgn2	2146.48	0.161002	0.0802515	-2.00621	0.0448333	ENSMUSG00000003038	high mobility group nucleosomal binding domain 2 [Source:MGI Symbol;Acc:MGI:96136]	1821.58	2136.56	2046.7	2075.09	2307.4	2362.58	2356.11	2065.85
Trp53	1348	0.16137	0.0682085	-2.36584	0.0179893	ENSMUSG00000059552	transformation related protein 53 [Source:MGI Symbol;Acc:MGI:98834]	1249.01	1225.65	1294.38	1309.08	1502.57	1418.11	1474.76	1310.45
Yars	1128.78	0.161465	0.0706004	-2.28702	0.0221944	ENSMUSG00000028811	tyrosyl-tRNA synthetase [Source:MGI Symbol;Acc:MGI:2147627]	1100.26	1067.8	1014.38	1067.04	1135.28	1143.75	1206.62	1295.13
Yeats4	644.782	0.161495	0.0651683	-2.47813	0.0132074	ENSMUSG00000020171	YEATS domain containing 4 [Source:MGI Symbol;Acc:MGI:1927224]	589.188	600.937	614.806	624.609	672.417	681.247	671.51	703.543
Sumo3	3061.88	0.161902	0.0667839	-2.42427	0.015339	ENSMUSG00000020265	SMT3 suppressor of mif two 3 homolog 3 (yeast) [Source:MGI Symbol;Acc:MGI:1336201]	2886.11	3022.75	2956.45	2667.6	3405.84	3059.59	3274.77	3221.92
Hexim1	1876.43	0.162104	0.0750721	-2.15931	0.0308265	ENSMUSG00000048878	hexamethylene bis-acetamide inducible 1 [Source:MGI Symbol;Acc:MGI:2385923]	1619.64	1803.76	1881.29	1757.58	2005.74	1836.12	2027.35	2079.99
Deaf1	940.822	0.162209	0.0794264	-2.04226	0.0411258	ENSMUSG00000058886	deformed epidermal autoregulatory factor 1 (Drosophila) [Source:MGI Symbol;Acc:MGI:1858496]	870.07	902.356	878.864	888.333	1121.46	988.967	939.647	936.879
Ldb1	2735.44	0.162355	0.0669601	-2.42465	0.0153231	ENSMUSG00000025223	LIM domain binding 1 [Source:MGI Symbol;Acc:MGI:894762]	2378.36	2564.44	2695.38	2665	2970.61	2929.83	2961.17	2718.72
Slc35a4	2350.27	0.162656	0.0704825	-2.30775	0.0210131	ENSMUSG00000033272	solute carrier family 35, member A4 [Source:MGI Symbol;Acc:MGI:1915093]	2295.26	2111.84	2264.92	2173.99	2424.84	2332.92	2479.69	2718.72
Pak1ip1	1198.52	0.162861	0.0801151	-2.03284	0.0420691	ENSMUSG00000038683	PAK1 interacting protein 1 [Source:MGI Symbol;Acc:MGI:1915333]	1124.36	1084.92	1222.64	1075.72	1160.61	1243.85	1323.2	1352.88
Mta2	2555.3	0.16296	0.0707838	-2.30222	0.0213225	ENSMUSG00000071646	metastasis-associated gene family, member 2 [Source:MGI Symbol;Acc:MGI:1346340]	2338.47	2270.63	2481.15	2527.93	2621.73	2699.04	2932.03	2571.41
Sh2b1	1981.73	0.163719	0.0522071	-3.13595	0.00171296	ENSMUSG00000030733	SH2B adaptor protein 1 [Source:MGI Symbol;Acc:MGI:1201407]	1888.06	1854.16	1894.24	1828.72	2101.3	2000.18	2175.41	2111.81
Ppt2	1401.38	0.163733	0.0757204	-2.16233	0.0305925	ENSMUSG00000015474	palmitoyl-protein thioesterase 2 [Source:MGI Symbol;Acc:MGI:1860075]	1225.74	1404.4	1330.25	1310.81	1446.16	1453.33	1419.96	1620.39
Ctnnbl1	640.23	0.163887	0.0802798	-2.04145	0.0412066	ENSMUSG00000027649	catenin, beta like 1 [Source:MGI Symbol;Acc:MGI:1913892]	578.384	597.134	650.678	580.366	690.839	633.977	663.349	727.113
Sf3b4	1140.25	0.164059	0.074458	-2.20338	0.0275679	ENSMUSG00000068856	splicing factor 3b, subunit 4 [Source:MGI Symbol;Acc:MGI:109580]	1059.54	1136.27	1108.05	986.362	1206.67	1242.93	1253.25	1128.97
Slc50a1	1515.8	0.16412	0.0607104	-2.70333	0.00686491	ENSMUSG00000027953	solute carrier family 50 (sugar transporter), member 1 [Source:MGI Symbol;Acc:MGI:107417]	1332.11	1436.73	1465.77	1474.77	1594.69	1660.02	1580.85	1581.5
Eif3b	4095.22	0.164629	0.0688083	-2.39258	0.0167304	ENSMUSG00000056076	eukaryotic translation initiation factor 3, subunit B [Source:MGI Symbol;Acc:MGI:106478]	3880	3918.45	3873.18	3733.78	4370.71	3988.31	4256.39	4740.96
Ilf2	1096.01	0.164825	0.0700574	-2.35271	0.0186372	ENSMUSG00000001016	interleukin enhancer binding factor 2 [Source:MGI Symbol;Acc:MGI:1915031]	1051.23	1078.26	996.445	995.038	1217.03	1075.17	1161.15	1193.78
Exosc8	439.024	0.165153	0.0799871	-2.06474	0.0389472	ENSMUSG00000027752	exosome component 8 [Source:MGI Symbol;Acc:MGI:1916889]	383.928	409.816	440.429	416.406	452.499	468.068	484.979	456.066
Acvrl1	2659.55	0.16528	0.0695175	-2.37752	0.0174293	ENSMUSG00000000530	activin A receptor, type II-like 1 [Source:MGI Symbol;Acc:MGI:1338946]	2483.9	2687.1	2383.5	2447.25	2970.61	2681.43	2696.53	2926.13
Ncoa5	947.152	0.165328	0.0830209	-1.9914	0.0464365	ENSMUSG00000039804	nuclear receptor coactivator 5 [Source:MGI Symbol;Acc:MGI:2385165]	855.111	980.326	874.879	846.693	1077.71	924.086	1004.93	1013.48
Eif2b2	948.513	0.165566	0.0797384	-2.07637	0.03786	ENSMUSG00000004788	eukaryotic translation initiation factor 2B, subunit 2 beta [Source:MGI Symbol;Acc:MGI:2145118]	926.579	808.222	960.573	868.381	944.147	1014.92	1029.41	1035.87
Nsfl1c	2104.76	0.165707	0.0827864	-2.00162	0.0453258	ENSMUSG00000027455	NSFL1 (p97) cofactor (p47) [Source:MGI Symbol;Acc:MGI:3042273]	1944.57	2004.39	2199.15	1757.58	2232.56	2205.02	2155.59	2339.25
Ptpn23	1641.89	0.165748	0.0809505	-2.04753	0.0406062	ENSMUSG00000036057	protein tyrosine phosphatase, non-receptor type 23 [Source:MGI Symbol;Acc:MGI:2144837]	1568.95	1606.94	1474.74	1515.55	1945.86	1603.48	1763.88	1655.74
1810058I24Rik	1419.41	0.166091	0.0820334	-2.02468	0.0429007	ENSMUSG00000073155	RIKEN cDNA 1810058I24 gene [Source:MGI Symbol;Acc:MGI:1914955]	1293.89	1195.22	1480.72	1361.13	1439.25	1510.79	1547.04	1527.29
Snrnp70	4167.85	0.166209	0.068691	-2.41967	0.0155348	ENSMUSG00000063511	small nuclear ribonucleoprotein 70 (U1) [Source:MGI Symbol;Acc:MGI:98341]	3626.54	4240.79	3899.09	3905.54	4621.71	4380.37	4453.41	4215.37
Sfpq	2988.88	0.166273	0.069991	-2.37564	0.0175185	ENSMUSG00000028820	splicing factor proline/glutamine rich (polypyrimidine tract binding protein associated) [Source:MGI Symbol;Acc:MGI:1918764]	2685.83	2910.55	2798.02	2841.97	3212.4	3055.88	3453.14	2953.23
Gnai2	13721.8	0.166311	0.0544279	-3.05562	0.00224595	ENSMUSG00000032562	guanine nucleotide binding protein (G protein), alpha inhibiting 2 [Source:MGI Symbol;Acc:MGI:95772]	13374.3	13208.3	12803.3	12258.8	15216.9	14423	13940.8	14549.3
Sdf2	1610.77	0.16678	0.0621936	-2.68162	0.00732669	ENSMUSG00000002064	stromal cell derived factor 2 [Source:MGI Symbol;Acc:MGI:108019]	1584.74	1440.54	1555.45	1476.51	1675.28	1668.36	1797.69	1687.56
Atp9a	2616.01	0.167368	0.0718235	-2.33027	0.0197921	ENSMUSG00000027546	ATPase, class II, type 9A [Source:MGI Symbol;Acc:MGI:1330826]	2549.55	2518.8	2473.18	2286.76	2799.05	2652.69	2637.07	3010.98
Commd7	937.807	0.167939	0.0798249	-2.10384	0.0353923	ENSMUSG00000056941	COMM domain containing 7 [Source:MGI Symbol;Acc:MGI:1914197]	952.34	789.205	880.857	896.141	990.202	957.453	989.777	1046.48
Slc35e4	873.954	0.16803	0.0854017	-1.96753	0.0491227	ENSMUSG00000048807	solute carrier family 35, member E4 [Source:MGI Symbol;Acc:MGI:2144150]	886.69	874.782	766.266	750.399	910.756	940.77	978.119	883.848
Vps25	2623.57	0.16808	0.0796428	-2.11042	0.0348224	ENSMUSG00000078656	vacuolar protein sorting 25 (yeast) [Source:MGI Symbol;Acc:MGI:106354]	2294.42	2488.37	2705.35	2359.64	2644.76	2658.25	2855.08	2982.69
Acd	698.896	0.168309	0.0852215	-1.97496	0.0482728	ENSMUSG00000038000	adrenocortical dysplasia [Source:MGI Symbol;Acc:MGI:87873]	592.512	642.774	706.479	680.998	709.261	774.86	705.318	778.965
Pycr2	755.027	0.169158	0.0720615	-2.34741	0.0189042	ENSMUSG00000026520	pyrroline-5-carboxylate reductase family, member 2 [Source:MGI Symbol;Acc:MGI:1277956]	694.726	759.729	721.426	659.31	823.25	779.495	799.749	802.534
Sdf4	8028.9	0.169718	0.0442088	-3.839	0.000123534	ENSMUSG00000029076	stromal cell derived factor 4 [Source:MGI Symbol;Acc:MGI:108079]	7572.18	7327.25	7702.52	7593.34	8813.95	8250.04	8391.54	8580.4
Fpgs	506.916	0.169939	0.0820937	-2.07007	0.0384462	ENSMUSG00000009566	folylpolyglutamyl synthetase [Source:MGI Symbol;Acc:MGI:95576]	487.804	475.425	464.343	473.662	567.639	558.901	549.099	478.457
Ppox	981.206	0.170359	0.0726709	-2.34425	0.0190656	ENSMUSG00000062729	protoporphyrinogen oxidase [Source:MGI Symbol;Acc:MGI:104968]	860.098	889.995	969.541	963.807	1047.77	1072.38	1064.39	981.661
Chmp1a	2812.33	0.170394	0.0563759	-3.02247	0.00250722	ENSMUSG00000000743	charged multivesicular body protein 1A [Source:MGI Symbol;Acc:MGI:1920159]	2662.56	2521.65	2697.38	2684.95	2911.89	2961.34	2895.88	3163
R3hdm4	2133.32	0.170421	0.0735384	-2.31744	0.0204797	ENSMUSG00000035781	R3H domain containing 4 [Source:MGI Symbol;Acc:MGI:1924814]	1944.57	1803.76	2119.44	2136.68	2282.07	2217.06	2285	2277.97
Stx5a	2209.45	0.170979	0.061568	-2.77707	0.00548513	ENSMUSG00000010110	syntaxin 5A [Source:MGI Symbol;Acc:MGI:1928483]	1978.64	2022.46	2161.29	2134.95	2420.24	2302.34	2426.06	2229.65
Eif4e2	1670.21	0.171057	0.0669326	-2.55567	0.0105985	ENSMUSG00000026254	eukaryotic translation initiation factor 4E member 2 [Source:MGI Symbol;Acc:MGI:1914440]	1629.61	1520.41	1530.54	1585.81	1820.36	1623.87	1831.5	1819.55
Otub1	1491.54	0.171199	0.0840852	-2.03602	0.0417481	ENSMUSG00000024767	OTU domain, ubiquitin aldehyde binding 1 [Source:MGI Symbol;Acc:MGI:2147616]	1346.24	1483.33	1468.76	1289.99	1654.56	1433.86	1568.02	1687.56
Gng5	3404.49	0.171403	0.0862146	-1.98809	0.0468014	ENSMUSG00000068523	guanine nucleotide binding protein (G protein), gamma 5 [Source:MGI Symbol;Acc:MGI:109164]	3046.49	2973.31	3574.25	3158.62	3432.32	3507.26	3555.74	3987.92
Ubxn6	1945.85	0.171454	0.0716404	-2.39326	0.0166996	ENSMUSG00000019578	UBX domain protein 6 [Source:MGI Symbol;Acc:MGI:1913780]	1790	1883.63	1929.12	1697.72	2008.04	2045.59	1986.55	2226.12
3230401D17Rik	866.291	0.171476	0.0755629	-2.26931	0.0232493	NA	NA	759.545	815.829	890.822	783.364	937.238	901.841	891.849	949.842
Lmf2	1809.17	0.171558	0.0655571	-2.61693	0.00887244	ENSMUSG00000022614	lipase maturation factor 2 [Source:MGI Symbol;Acc:MGI:2146015]	1715.21	1778.09	1736.8	1560.66	2009.19	1889.88	1892.12	1891.44
Cdk4	2075.28	0.171839	0.0582467	-2.95019	0.0031758	ENSMUSG00000006728	cyclin-dependent kinase 4 [Source:MGI Symbol;Acc:MGI:88357]	1887.23	1897.9	2016.8	1990.08	2178.45	2131.79	2331.63	2168.37
Ubtf	3014.08	0.171872	0.0588329	-2.92136	0.00348505	ENSMUSG00000020923	upstream binding transcription factor, RNA polymerase I [Source:MGI Symbol;Acc:MGI:98512]	2701.62	3005.64	2782.07	2827.23	3324.09	3072.56	3222.31	3177.14
Txndc17	1956.76	0.171905	0.0597874	-2.87527	0.0040368	ENSMUSG00000020803	thioredoxin domain containing 17 [Source:MGI Symbol;Acc:MGI:1289248]	1864.79	1791.4	1877.3	1813.1	1982.71	2094.72	2013.36	2216.69
Ehmt2	3109.12	0.171915	0.0626374	-2.7446	0.0060584	ENSMUSG00000013787	euchromatic histone lysine N-methyltransferase 2 [Source:MGI Symbol;Acc:MGI:2148922]	2918.51	2712.77	2911.61	3127.38	3274.58	3375.65	3349.39	3203.07
Ahcy	1205.62	0.171976	0.0743404	-2.31336	0.0207026	ENSMUSG00000027597	S-adenosylhomocysteine hydrolase [Source:MGI Symbol;Acc:MGI:87968]	1139.32	1152.43	1151.89	1075.72	1334.47	1165.07	1260.25	1365.84
Derl2	1093.33	0.172081	0.0833482	-2.0646	0.0389604	ENSMUSG00000018442	Der1-like domain family, member 2 [Source:MGI Symbol;Acc:MGI:2151483]	1022.98	928.029	1077.16	1067.91	1061.59	1211.41	1141.33	1236.21
Armc5	706.207	0.172096	0.0744241	-2.31237	0.0207575	ENSMUSG00000042178	armadillo repeat containing 5 [Source:MGI Symbol;Acc:MGI:2384586]	688.078	646.578	653.668	657.575	758.771	688.662	799.749	756.574
Ap2m1	7798.37	0.172128	0.0611888	-2.81307	0.00490712	ENSMUSG00000022841	adaptor-related protein complex 2, mu 1 subunit [Source:MGI Symbol;Acc:MGI:1298405]	7568.86	7579.22	7191.34	6932.3	8546.83	7989.59	7914.72	8664.07
Bak1	1419.02	0.172378	0.0857133	-2.0111	0.0443146	ENSMUSG00000057789	BCL2-antagonist/killer 1 [Source:MGI Symbol;Acc:MGI:1097161]	1449.29	1193.32	1336.23	1334.24	1367.86	1540.45	1555.2	1575.61
Asb6	678.931	0.172589	0.0671379	-2.57067	0.0101503	ENSMUSG00000039483	ankyrin repeat and SOCS box-containing 6 [Source:MGI Symbol;Acc:MGI:1919573]	659.824	628.512	633.739	624.609	739.198	722.956	741.458	681.152
Phf23	1465.29	0.172605	0.0659017	-2.61913	0.00881554	ENSMUSG00000018572	PHD finger protein 23 [Source:MGI Symbol;Acc:MGI:1925496]	1322.97	1409.16	1441.86	1323.83	1595.84	1511.72	1634.47	1482.51
Snx3	4069.79	0.172664	0.0810612	-2.13005	0.0331674	ENSMUSG00000019804	sorting nexin 3 [Source:MGI Symbol;Acc:MGI:1860188]	3634.85	3996.42	4172.11	3443.16	4459.37	4106.02	4252.89	4493.48
Elovl1	2663.23	0.172751	0.0776873	-2.22367	0.0261706	ENSMUSG00000006390	elongation of very long chain fatty acids (FEN1/Elo2, SUR4/Elo3, yeast)-like 1 [Source:MGI Symbol;Acc:MGI:1858959]	2766.44	2427.52	2483.14	2302.38	2995.94	2804.7	2832.93	2692.79
Med8	816.569	0.173055	0.0625138	-2.76828	0.00563537	ENSMUSG00000006392	mediator complex subunit 8 [Source:MGI Symbol;Acc:MGI:1915269]	773.672	750.22	797.156	742.591	847.429	852.717	879.025	889.741
Trmt2a	1101.58	0.17359	0.0715688	-2.4255	0.0152874	ENSMUSG00000022721	TRM2 tRNA methyltransferase 2A [Source:MGI Symbol;Acc:MGI:96270]	985.58	1089.67	1046.27	1008.05	1175.58	1146.53	1259.08	1101.86
Spcs1	2556.3	0.174382	0.0602513	-2.89424	0.00380079	ENSMUSG00000021917	signal peptidase complex subunit 1 homolog (S. cerevisiae) [Source:MGI Symbol;Acc:MGI:1916269]	2527.94	2321.02	2425.35	2314.52	2579.13	2834.36	2714.02	2734.04
Atpif1	1588.1	0.175257	0.0791742	-2.21356	0.0268593	ENSMUSG00000054428	ATPase inhibitory factor 1 [Source:MGI Symbol;Acc:MGI:1196457]	1357.04	1565.1	1629.19	1394.96	1712.13	1712.85	1657.79	1675.78
Mfsd5	1215.83	0.176023	0.0811148	-2.17005	0.0300032	ENSMUSG00000045665	major facilitator superfamily domain containing 5 [Source:MGI Symbol;Acc:MGI:2145901]	1209.12	1032.62	1147.9	1158.13	1190.55	1284.64	1389.65	1313.99
Zfp259	964.733	0.17654	0.0875209	-2.01712	0.0436834	NA	NA	919.93	980.326	879.861	825.005	1132.98	956.526	994.44	1028.8
Ruvbl1	666.05	0.177228	0.0827984	-2.14048	0.0323159	ENSMUSG00000030079	RuvB-like protein 1 [Source:MGI Symbol;Acc:MGI:1928760]	589.188	643.725	672.6	584.704	695.445	664.563	725.137	753.039
Hdgf	5127.38	0.17747	0.0786983	-2.25507	0.0241289	ENSMUSG00000004897	hepatoma-derived growth factor [Source:MGI Symbol;Acc:MGI:1194494]	5018.48	4731.43	4996.17	4429.52	5754.69	5002.3	5262.49	5823.97
Dcakd	696.932	0.177476	0.0896442	-1.97978	0.0477282	ENSMUSG00000020935	dephospho-CoA kinase domain containing [Source:MGI Symbol;Acc:MGI:1915337]	604.977	591.428	704.486	702.686	723.078	748.908	786.925	712.971
Wdr46	470.698	0.17778	0.0743924	-2.38977	0.0168591	ENSMUSG00000024312	WD repeat domain 46 [Source:MGI Symbol;Acc:MGI:1931871]	437.112	460.211	444.414	419.009	507.767	481.971	502.466	512.632
Ddx49	520.142	0.177962	0.0766756	-2.32098	0.0202881	ENSMUSG00000057788	DEAD (Asp-Glu-Ala-Asp) box polypeptide 49 [Source:MGI Symbol;Acc:MGI:2136689]	509.41	476.376	465.34	492.747	586.062	529.241	533.943	568.02
Sec11c	942.099	0.178123	0.0798424	-2.23094	0.0256854	ENSMUSG00000024516	SEC11 homolog C (S. cerevisiae) [Source:MGI Symbol;Acc:MGI:1913536]	791.124	874.782	943.633	913.491	949.904	1001.94	1014.26	1047.65
Arfgap1	1549.08	0.178591	0.069284	-2.57766	0.00994708	ENSMUSG00000027575	ADP-ribosylation factor GTPase activating protein 1 [Source:MGI Symbol;Acc:MGI:2183559]	1522.41	1415.81	1355.16	1500.8	1734.01	1561.77	1682.27	1620.39
Nt5m	477.352	0.179004	0.0876096	-2.0432	0.0410331	ENSMUSG00000032615	5',3'-nucleotidase, mitochondrial [Source:MGI Symbol;Acc:MGI:1917127]	432.957	447.85	471.318	430.287	466.316	494.947	508.295	566.841
Prcc	1000.65	0.179146	0.089396	-2.00396	0.0450747	ENSMUSG00000004895	papillary renal cell carcinoma (translocation-associated) [Source:MGI Symbol;Acc:MGI:2137738]	876.718	1034.52	923.704	899.611	1116.86	964.868	1039.91	1149
Shfm1	2311.55	0.179169	0.0814818	-2.19889	0.0278859	ENSMUSG00000042541	split hand/foot malformation (ectrodactyly) type 1 [Source:MGI Symbol;Acc:MGI:109238]	2012.71	2150.82	2356.59	2117.6	2451.33	2439.51	2269.84	2693.97
Hsbp1	3259.68	0.179429	0.0772708	-2.32208	0.0202285	ENSMUSG00000031839	heat shock factor binding protein 1 [Source:MGI Symbol;Acc:MGI:1915446]	2964.22	3149.21	3288.27	2782.98	3508.31	3381.21	3289.93	3713.34
Pfn1	11841.2	0.179522	0.0756207	-2.37398	0.0175975	ENSMUSG00000018293	profilin 1 [Source:MGI Symbol;Acc:MGI:97549]	11110.6	11788.6	11464.1	9902.66	13218.1	12027	12236.4	12982
Reep4	470.022	0.17953	0.0791242	-2.26896	0.0232707	ENSMUSG00000033589	receptor accessory protein 4 [Source:MGI Symbol;Acc:MGI:1919799]	442.929	452.604	436.443	425.081	525.038	512.557	509.461	456.066
Pelo	427.999	0.179623	0.0813374	-2.20837	0.0272185	ENSMUSG00000042275	pelota homolog (Drosophila) [Source:MGI Symbol;Acc:MGI:2145154]	368.138	400.308	423.489	407.731	460.559	453.238	473.321	437.21
Napa	3919.18	0.179638	0.0762112	-2.35711	0.018418	ENSMUSG00000006024	N-ethylmaleimide sensitive fusion protein attachment protein alpha [Source:MGI Symbol;Acc:MGI:104563]	3578.34	3621.79	3798.45	3649.63	4157.7	3798.3	4096.67	4652.58
Dtymk	583.891	0.179743	0.0896372	-2.00523	0.0449383	ENSMUSG00000026281	deoxythymidylate kinase [Source:MGI Symbol;Acc:MGI:108396]	527.693	561.952	601.853	488.41	620.604	621.927	587.571	661.119
Tbcb	1456.75	0.179802	0.0897272	-2.00387	0.045084	ENSMUSG00000006095	tubulin folding cofactor B [Source:MGI Symbol;Acc:MGI:1913661]	1386.96	1353.06	1474.74	1221.46	1496.82	1512.65	1467.76	1740.59
Rps7	11529.8	0.17984	0.0795299	-2.26129	0.0237413	ENSMUSG00000061477	ribosomal protein S7 [Source:MGI Symbol;Acc:MGI:1333818]	9504.29	10677.1	11760	11138	11930.8	12239.3	12123.3	12865.3
Eef2	46736.7	0.179956	0.0569543	-3.15966	0.00157956	ENSMUSG00000034994	eukaryotic translation elongation factor 2 [Source:MGI Symbol;Acc:MGI:95288]	42450.6	43920.7	44366.7	44230.2	53238.3	47582.6	47615.4	50488.9
Sqstm1	10579	0.180117	0.0477178	-3.77463	0.000160243	ENSMUSG00000015837	sequestosome 1 [Source:MGI Symbol;Acc:MGI:107931]	9817.58	10010.5	10325.2	9473.24	11499	11047.3	11416.8	11042.2
Rwdd1	1337.47	0.180242	0.0854869	-2.10841	0.0349951	ENSMUSG00000019782	RWD domain containing 1 [Source:MGI Symbol;Acc:MGI:1913771]	1199.15	1276.99	1353.17	1163.34	1491.06	1315.22	1357.01	1543.79
Smarcb1	1652.72	0.180288	0.0621287	-2.90186	0.00370957	ENSMUSG00000000902	SWI/SNF related, matrix associated, actin dependent regulator of chromatin, subfamily b, member 1 [Source:MGI Symbol;Acc:MGI:1328366]	1504.13	1557.49	1644.13	1479.11	1770.85	1726.75	1704.42	1834.87
Naa20	1148.26	0.180289	0.0855973	-2.10625	0.0351826	ENSMUSG00000002728	N(alpha)-acetyltransferase 20, NatB catalytic subunit [Source:MGI Symbol;Acc:MGI:1915127]	1015.5	1011.7	1165.84	1093.07	1152.55	1162.29	1231.1	1354.06
Lrrfip2	1177.31	0.180418	0.0667641	-2.70232	0.00688582	ENSMUSG00000032497	leucine rich repeat (in FLII) interacting protein 2 [Source:MGI Symbol;Acc:MGI:1918518]	1129.35	1124.86	1103.06	1044.49	1302.23	1165.07	1266.08	1283.35
Psmc2	2792.68	0.180431	0.0761637	-2.36899	0.0178366	ENSMUSG00000028932	proteasome (prosome, macropain) 26S subunit, ATPase 2 [Source:MGI Symbol;Acc:MGI:109555]	2561.18	2676.64	2798.02	2399.54	3147.92	2762.06	2929.69	3066.36
Tspan31	2524.19	0.180451	0.0546878	-3.29965	0.000968054	ENSMUSG00000006736	tetraspanin 31 [Source:MGI Symbol;Acc:MGI:1914375]	2413.26	2251.61	2452.25	2331.88	2626.34	2650.84	2670.88	2796.5
Mki67ip	622.168	0.180597	0.0790124	-2.28567	0.0222734	NA	NA	579.215	577.166	609.824	559.546	607.938	714.614	676.173	652.869
Tmed1	686.443	0.180609	0.0819672	-2.20343	0.0275646	ENSMUSG00000032180	transmembrane emp24 domain containing 1 [Source:MGI Symbol;Acc:MGI:106201]	649.851	654.184	661.639	596.849	700.05	684.954	739.127	804.891
Rpl3	17007	0.181329	0.0727576	-2.49223	0.0126944	ENSMUSG00000060036	ribosomal protein L3 [Source:MGI Symbol;Acc:MGI:1351605]	14345.8	16649.4	16470.2	16086.3	18946.3	17518.7	17215.6	18823.6
Prickle3	1160.06	0.18141	0.074993	-2.41903	0.0155621	ENSMUSG00000031145	prickle homolog 3 (Drosophila) [Source:MGI Symbol;Acc:MGI:1859635]	1124.36	1088.72	1124.99	995.905	1334.47	1218.83	1218.28	1174.93
Commd10	573.179	0.181574	0.0811295	-2.23807	0.0252163	ENSMUSG00000042705	COMM domain containing 10 [Source:MGI Symbol;Acc:MGI:1916706]	536.834	524.869	521.141	556.076	681.628	590.414	585.239	589.232
Nop56	1145.01	0.18182	0.0738163	-2.46314	0.0137727	ENSMUSG00000027405	NOP56 ribonucleoprotein [Source:MGI Symbol;Acc:MGI:1914384]	1021.31	1102.99	1043.28	1109.55	1243.51	1191.95	1317.37	1130.15
Sec61b	1441.86	0.181937	0.0904341	-2.01182	0.0442387	ENSMUSG00000053317	Sec61 beta subunit [Source:MGI Symbol;Acc:MGI:1913462]	1406.9	1226.6	1364.13	1376.74	1374.77	1482.06	1586.67	1717.02
Cdk5	1465.69	0.181942	0.0662407	-2.74668	0.00602024	ENSMUSG00000028969	cyclin-dependent kinase 5 [Source:MGI Symbol;Acc:MGI:101765]	1306.35	1401.55	1416.94	1354.19	1503.73	1516.35	1542.37	1684.03
Cdk5rap3	1279.12	0.182488	0.0810724	-2.25093	0.0243898	ENSMUSG00000018669	CDK5 regulatory subunit associated protein 3 [Source:MGI Symbol;Acc:MGI:1933126]	1220.76	1083.97	1192.74	1276.11	1253.87	1449.62	1354.68	1401.19
Tma7	1888.14	0.182786	0.0868218	-2.1053	0.0352655	ENSMUSG00000091537	translational machinery associated 7 homolog (S. cerevisiae) [Source:MGI Symbol;Acc:MGI:1913417]	1645.4	1715.33	1900.22	1779.27	1904.41	1939	1936.42	2285.04
Clic1	4894.33	0.182929	0.083507	-2.19058	0.0284823	ENSMUSG00000007041	chloride intracellular channel 1 [Source:MGI Symbol;Acc:MGI:2148924]	5050.89	4043.01	4490.98	4670.69	5031.61	5507.44	5312.62	5047.36
Trappc3	1768.16	0.182983	0.0698755	-2.61871	0.00882635	ENSMUSG00000028847	trafficking protein particle complex 3 [Source:MGI Symbol;Acc:MGI:1351486]	1533.22	1604.08	1763.71	1704.66	1818.06	1888.03	1851.31	1982.18
Akt1s1	1766.52	0.183154	0.0908787	-2.01537	0.0438662	ENSMUSG00000011096	AKT1 substrate 1 (proline-rich) [Source:MGI Symbol;Acc:MGI:1914855]	1567.29	1728.64	1815.52	1471.3	1784.67	1827.78	1874.63	2062.31
Btf3	4717.45	0.183389	0.0756277	-2.42489	0.0153132	ENSMUSG00000021660	basic transcription factor 3 [Source:MGI Symbol;Acc:MGI:1202875]	4035.39	4742.84	4583.65	4247.34	5188.2	4810.44	4843.96	5287.77
Txndc12	1207.73	0.183411	0.0747552	-2.45349	0.0141476	ENSMUSG00000028567	thioredoxin domain containing 12 (endoplasmic reticulum) [Source:MGI Symbol;Acc:MGI:1913323]	1083.64	1094.43	1174.81	1154.66	1266.54	1208.63	1262.58	1416.51
Fbxo4	637.525	0.183639	0.0856018	-2.14527	0.031931	ENSMUSG00000022184	F-box protein 4 [Source:MGI Symbol;Acc:MGI:2146220]	597.498	537.23	607.831	634.152	632.118	704.419	661.017	725.934
Psmc5	3062.68	0.183768	0.0712292	-2.57996	0.00988119	ENSMUSG00000020708	protease (prosome, macropain) 26S subunit, ATPase 5 [Source:MGI Symbol;Acc:MGI:105047]	2778.9	2979.01	3018.23	2659.8	3165.19	3184.71	3196.67	3518.89
Cnpy3	2028.27	0.183856	0.079617	-2.30926	0.0209291	ENSMUSG00000023973	canopy 3 homolog (zebrafish) [Source:MGI Symbol;Acc:MGI:1919279]	1956.2	1868.42	1991.89	1749.77	2185.35	2139.21	1977.22	2358.11
Ppp2r4	5478.74	0.184141	0.0812741	-2.26567	0.0234713	ENSMUSG00000039515	protein phosphatase 2A activator, regulatory subunit B [Source:MGI Symbol;Acc:MGI:1346006]	4998.54	4808.45	5495.39	5128.74	5406.97	5621.45	5862.88	6507.48
Rgs3	3241	0.184215	0.0711949	-2.58748	0.009668	ENSMUSG00000059810	regulator of G-protein signaling 3 [Source:MGI Symbol;Acc:MGI:1354734]	3093.86	2831.63	3045.14	3129.12	3477.22	3636.1	3143.04	3571.93
Acin1	3271.22	0.184459	0.0658009	-2.8033	0.00505833	ENSMUSG00000022185	apoptotic chromatin condensation inducer 1 [Source:MGI Symbol;Acc:MGI:1891824]	2852.86	3291.84	3017.23	3055.38	3661.45	3400.67	3488.12	3402.23
Trmt1	1076.65	0.184524	0.0704942	-2.61758	0.00885566	ENSMUSG00000001909	tRNA methyltransferase 1 [Source:MGI Symbol;Acc:MGI:1289155]	911.62	1052.59	1022.35	1033.21	1160.61	1131.7	1125.01	1176.11
Map1s	890.003	0.18457	0.0691515	-2.66907	0.00760613	ENSMUSG00000019261	microtubule-associated protein 1S [Source:MGI Symbol;Acc:MGI:2443304]	792.786	889.044	835.021	806.787	990.202	948.185	909.336	948.664
Tsen34	1952.52	0.184733	0.0877238	-2.10584	0.0352181	ENSMUSG00000035585	tRNA splicing endonuclease 34 homolog (S. cerevisiae) [Source:MGI Symbol;Acc:MGI:1913328]	1694.43	1954.95	1883.28	1741.1	2270.56	1947.35	1922.43	2206.09
Ambp	54.8614	0.184748	0.0884976	-2.08761	0.0368332	ENSMUSG00000028356	alpha 1 microglobulin/bikunin [Source:MGI Symbol;Acc:MGI:88002]	20.7753	1.9017	4.98222	2.60254	108.231	0.926867	95.5968	203.874
Dnajb11	2109.97	0.184872	0.0710064	-2.6036	0.00922503	ENSMUSG00000004460	DnaJ (Hsp40) homolog, subfamily B, member 11 [Source:MGI Symbol;Acc:MGI:1915088]	2060.08	1797.11	1903.21	2113.26	2215.29	2253.21	2233.7	2303.9
Dpm2	1127.38	0.18491	0.0731327	-2.52842	0.0114576	ENSMUSG00000026810	dolichol-phosphate (beta-D) mannosyltransferase 2 [Source:MGI Symbol;Acc:MGI:1330238]	1027.13	1089.67	1100.08	989.832	1203.21	1149.31	1161.15	1298.67
Psmd8	4309.14	0.18495	0.0897849	-2.05993	0.0394053	ENSMUSG00000030591	proteasome (prosome, macropain) 26S subunit, non-ATPase, 8 [Source:MGI Symbol;Acc:MGI:1888669]	4122.65	3692.15	4328.56	3902.94	4248.66	4337.74	4644.61	5195.85
Zfp579	515.694	0.185248	0.0842198	-2.19958	0.0278364	ENSMUSG00000051550	zinc finger protein 579 [Source:MGI Symbol;Acc:MGI:1915740]	434.619	467.818	510.18	510.098	548.066	567.242	560.757	526.774
Mup20	151.779	0.185311	0.0933459	-1.98521	0.0471208	ENSMUSG00000078672	major urinary protein 20 [Source:MGI Symbol;Acc:MGI:3651981]	60.6639	4.75425	42.8471	28.6279	316.635	2.7806	310.107	447.816
Gas6	25504.5	0.186033	0.0860387	-2.16221	0.0306023	ENSMUSG00000031451	growth arrest specific 6 [Source:MGI Symbol;Acc:MGI:95660]	25431.5	21730.7	22755.8	25066.8	27168.4	29273.2	28176.6	24433.1
Psmb1	3927.31	0.186252	0.076055	-2.44891	0.014329	ENSMUSG00000014769	proteasome (prosome, macropain) subunit, beta type 1 [Source:MGI Symbol;Acc:MGI:104884]	3652.3	3533.36	3991.76	3465.71	3895.18	4220.95	4139.81	4519.41
Men1	1068.05	0.186396	0.0737144	-2.52862	0.0114511	ENSMUSG00000024947	multiple endocrine neoplasia 1 [Source:MGI Symbol;Acc:MGI:1316736]	949.016	1018.36	1045.27	969.88	1228.54	1063.12	1151.83	1118.36
Urm1	1028.71	0.186647	0.0676652	-2.75839	0.00580866	ENSMUSG00000069020	ubiquitin related modifier 1 homolog (S. cerevisiae) [Source:MGI Symbol;Acc:MGI:1915455]	950.678	1022.16	967.548	897.876	1077.71	1077.02	1090.04	1146.65
Crip2	7712.52	0.186802	0.08929	-2.09208	0.0364311	ENSMUSG00000006356	cysteine rich protein 2 [Source:MGI Symbol;Acc:MGI:1915587]	7709.3	7736.11	7161.45	6095.15	8581.37	8237.99	8177.03	8001.77
Surf1	1433.5	0.186847	0.0863885	-2.16287	0.0305513	ENSMUSG00000015790	surfeit gene 1 [Source:MGI Symbol;Acc:MGI:98443]	1226.57	1363.52	1502.64	1244.88	1598.14	1478.35	1473.59	1580.32
Gtf2f1	1408.4	0.186893	0.0869842	-2.14859	0.0316673	ENSMUSG00000002658	general transcription factor IIF, polypeptide 1 [Source:MGI Symbol;Acc:MGI:1923848]	1198.32	1452.9	1352.18	1239.68	1550.93	1428.3	1437.45	1607.43
Scaf1	3009.52	0.186897	0.0563676	-3.31568	0.0009142	ENSMUSG00000038406	SR-related CTD-associated factor 1 [Source:MGI Symbol;Acc:MGI:2141980]	2788.88	2906.75	2852.82	2688.42	3251.55	3057.73	3352.88	3177.14
Gnptg	881.95	0.187086	0.0662292	-2.82482	0.00473073	ENSMUSG00000035521	N-acetylglucosamine-1-phosphotransferase, gamma subunit [Source:MGI Symbol;Acc:MGI:2147006]	787.799	800.615	851.96	850.163	898.091	935.208	953.637	978.125
Igsf8	2095.9	0.187096	0.0852555	-2.19454	0.0281967	ENSMUSG00000038034	immunoglobulin superfamily, member 8 [Source:MGI Symbol;Acc:MGI:2154090]	2178.08	1912.16	1912.18	1800.09	2386.85	2214.28	2307.15	2056.42
Zfp219	1826.64	0.187413	0.0836928	-2.23929	0.0251371	ENSMUSG00000049295	zinc finger protein 219 [Source:MGI Symbol;Acc:MGI:1917140]	1684.46	1769.53	1743.78	1602.3	2140.45	1727.68	2005.2	1939.75
Nucb1	12187.6	0.187794	0.0946844	-1.98337	0.0473265	ENSMUSG00000030824	nucleobindin 1 [Source:MGI Symbol;Acc:MGI:97388]	13098.4	11210.5	10819.4	10172.5	14089.7	13173.6	12778.5	12158.2
Stub1	868.154	0.187845	0.0881758	-2.13035	0.0331431	ENSMUSG00000039615	STIP1 homology and U-Box containing protein 1 [Source:MGI Symbol;Acc:MGI:1891731]	727.967	867.175	859.932	775.557	1004.02	893.499	879.025	938.058
Lamtor3	1345.74	0.187849	0.0645138	-2.91176	0.00359395	ENSMUSG00000091512	late endosomal/lysosomal adaptor, MAPK and MTOR activator 3 [Source:MGI Symbol;Acc:MGI:1929467]	1288.9	1261.78	1261.5	1205.84	1491.06	1330.05	1461.93	1464.83
Ftsj3	992.058	0.187888	0.0800781	-2.34631	0.0189601	ENSMUSG00000020706	FtsJ homolog 3 (E. coli) [Source:MGI Symbol;Acc:MGI:1860295]	905.803	899.504	902.779	986.362	1040.86	1063.12	1166.98	971.055
Pdzd11	858.453	0.188114	0.0834567	-2.25402	0.0241946	ENSMUSG00000015668	PDZ domain containing 11 [Source:MGI Symbol;Acc:MGI:1919871]	835.998	752.122	825.056	782.497	869.306	946.331	847.548	1008.77
Strip1	1213.1	0.188123	0.0622041	-3.02429	0.00249215	ENSMUSG00000014601	striatin interacting protein 1 [Source:MGI Symbol;Acc:MGI:2443884]	1089.46	1196.17	1132.96	1106.95	1273.45	1257.76	1295.22	1352.88
Zc3h3	498.121	0.188308	0.0869156	-2.16656	0.0302684	ENSMUSG00000075600	zinc finger CCCH type containing 3 [Source:MGI Symbol;Acc:MGI:2663721]	432.957	491.589	448.4	479.735	575.699	501.435	503.632	551.521
Anp32b	2832	0.188534	0.0877717	-2.148	0.0317138	ENSMUSG00000028333	acidic (leucine-rich) nuclear phosphoprotein 32 family, member B [Source:MGI Symbol;Acc:MGI:1914878]	2630.15	2872.52	2603.71	2427.3	3402.38	2826.94	2872.57	3020.4
Rnh1	4297.42	0.188557	0.0859878	-2.19283	0.0283194	ENSMUSG00000038650	ribonuclease/angiogenin inhibitor 1 [Source:MGI Symbol;Acc:MGI:1195456]	4060.33	3455.39	4189.05	4283.78	4308.53	4715.9	4570	4796.35
Ticam1	692.169	0.188692	0.0930521	-2.02781	0.0425792	ENSMUSG00000047123	toll-like receptor adaptor molecule 1 [Source:MGI Symbol;Acc:MGI:2147032]	668.134	610.445	651.675	641.092	672.417	685.881	842.884	764.823
Tmem165	1554.02	0.188765	0.0855433	-2.20666	0.0273376	ENSMUSG00000029234	transmembrane protein 165 [Source:MGI Symbol;Acc:MGI:894407]	1557.32	1363.52	1367.12	1492.99	1681.04	1684.12	1798.85	1487.22
Dda1	1675.39	0.188794	0.0703837	-2.68235	0.00731069	ENSMUSG00000074247	DET1 and DDB1 associated 1 [Source:MGI Symbol;Acc:MGI:1913748]	1617.98	1634.51	1573.39	1418.38	1876.78	1779.58	1727.74	1774.77
Ctsf	2263.85	0.188833	0.0793693	-2.37917	0.0173516	ENSMUSG00000083282	cathepsin F [Source:MGI Symbol;Acc:MGI:1861434]	2036.81	2176.49	2269.9	1945.83	2607.92	2293.07	2304.82	2475.95
Slc39a7	4469.53	0.188909	0.0480422	-3.93215	8.41903e-05	ENSMUSG00000024327	solute carrier family 39 (zinc transporter), member 7 [Source:MGI Symbol;Acc:MGI:95909]	4339.55	4054.42	4042.58	4247.34	4778.3	4752.05	4670.26	4871.77
Pdrg1	1818.46	0.189179	0.0825649	-2.29127	0.0219475	ENSMUSG00000027472	p53 and DNA damage regulated 1 [Source:MGI Symbol;Acc:MGI:1915809]	1637.92	1656.38	1814.53	1657.82	1949.32	1839.83	1810.51	2181.34
Kdelr2	2892.42	0.189192	0.0843173	-2.24381	0.0248446	ENSMUSG00000079111	KDEL (Lys-Asp-Glu-Leu) endoplasmic reticulum protein retention receptor 2 [Source:MGI Symbol;Acc:MGI:1914163]	3046.49	2635.75	2437.3	2640.71	3204.34	3201.4	2954.18	3019.23
Preb	2068.96	0.189267	0.0689423	-2.7453	0.00604564	ENSMUSG00000045302	prolactin regulatory element binding [Source:MGI Symbol;Acc:MGI:1355326]	1890.55	1796.15	2021.79	2000.49	2245.23	2062.28	2239.53	2295.65
Mthfsd	651.402	0.189535	0.0777347	-2.43823	0.0147595	ENSMUSG00000031816	methenyltetrahydrofolate synthetase domain containing [Source:MGI Symbol;Acc:MGI:2679252]	585.033	607.593	631.746	600.319	658.6	663.636	701.821	762.466
Ube2k	1765.88	0.18983	0.0661166	-2.87114	0.00408993	ENSMUSG00000029203	ubiquitin-conjugating enzyme E2K [Source:MGI Symbol;Acc:MGI:1858216]	1585.57	1606.94	1773.67	1615.31	1815.75	1833.34	1915.43	1981
Adam15	5699.31	0.189905	0.0459382	-4.13393	3.56608e-05	ENSMUSG00000028041	a disintegrin and metallopeptidase domain 15 (metargidin) [Source:MGI Symbol;Acc:MGI:1333882]	5580.25	5336.17	5161.58	5192.93	6028.72	6155.32	6068.07	6071.45
Usf2	2645	0.190009	0.0733915	-2.58898	0.00962599	ENSMUSG00000058239	upstream transcription factor 2 [Source:MGI Symbol;Acc:MGI:99961]	2276.97	2346.7	2627.62	2598.2	2903.83	2670.3	2859.74	2876.63
Crtap	4441.2	0.19014	0.0752533	-2.52666	0.0115152	ENSMUSG00000032431	cartilage associated protein [Source:MGI Symbol;Acc:MGI:1891221]	4358.66	4214.17	4005.71	3955.86	5063.85	4718.68	4937.23	4275.47
Rpl7l1	1996.25	0.190168	0.0779081	-2.44092	0.0146498	ENSMUSG00000063888	ribosomal protein L7-like 1 [Source:MGI Symbol;Acc:MGI:1913479]	1896.37	1849.4	1889.26	1793.15	2157.72	1934.37	2078.65	2371.07
Vat1	7540.74	0.190248	0.0761888	-2.49706	0.0125228	ENSMUSG00000034993	vesicle amine transport protein 1 homolog (T californica) [Source:MGI Symbol;Acc:MGI:1349450]	6466.94	6602.7	7476.33	7524.81	7705.16	8066.52	8011.48	8471.98
Chmp6	899.341	0.190261	0.075269	-2.52775	0.0114797	ENSMUSG00000025371	charged multivesicular body protein 6 [Source:MGI Symbol;Acc:MGI:3583942]	875.887	777.795	851.96	841.488	933.784	941.696	926.823	1045.3
Slc25a3	8249.76	0.190271	0.0610826	-3.11497	0.00183963	ENSMUSG00000061904	solute carrier family 25 (mitochondrial carrier, phosphate carrier), member 3 [Source:MGI Symbol;Acc:MGI:1353498]	7583.82	7591.58	8117.04	7461.48	8303.88	8569.81	9183.13	9187.31
Ppp1r16a	1038.91	0.1904	0.0916256	-2.07802	0.0377076	ENSMUSG00000033819	protein phosphatase 1, regulatory (inhibitor) subunit 16A [Source:MGI Symbol;Acc:MGI:1920312]	970.622	975.572	1054.24	858.838	1142.19	1040.87	1050.4	1218.53
Cdpf1	426.512	0.190493	0.0885271	-2.1518	0.0314127	ENSMUSG00000064284	cysteine rich, DPF motif domain containing 1 [Source:MGI Symbol;Acc:MGI:1919605]	405.534	373.684	411.532	393.851	470.922	443.042	413.864	499.669
Pelp1	683.668	0.190639	0.0751729	-2.536	0.0112126	ENSMUSG00000018921	proline, glutamic acid and leucine rich protein 1 [Source:MGI Symbol;Acc:MGI:1922523]	636.555	667.496	627.76	612.464	792.162	696.077	734.464	702.365
Cnppd1	1943.83	0.190777	0.0932551	-2.04575	0.0407808	ENSMUSG00000033159	cyclin Pas1/PHO80 domain containing 1 [Source:MGI Symbol;Acc:MGI:1916421]	1744.29	1553.69	1924.13	1996.15	2086.33	2117.89	2169.58	1958.61
Rnf215	813.536	0.190834	0.0684075	-2.78967	0.00527618	ENSMUSG00000003581	ring finger protein 215 [Source:MGI Symbol;Acc:MGI:1918923]	771.179	736.908	761.284	759.941	916.513	843.449	902.341	816.676
Fibp	967.89	0.19087	0.0907287	-2.10375	0.0354005	ENSMUSG00000024911	fibroblast growth factor (acidic) intracellular binding protein [Source:MGI Symbol;Acc:MGI:1926233]	925.747	808.222	917.726	943.854	914.21	1094.63	1102.86	1035.87
Slc35c2	1071.79	0.190874	0.0645226	-2.95826	0.00309384	ENSMUSG00000017664	solute carrier family 35, member C2 [Source:MGI Symbol;Acc:MGI:2385166]	1011.34	928.98	1036.3	1016.73	1108.8	1155.8	1134.34	1182
Abcf1	2389.86	0.190962	0.0584635	-3.26634	0.00108949	ENSMUSG00000038762	ATP-binding cassette, sub-family F (GCN20), member 1 [Source:MGI Symbol;Acc:MGI:1351658]	2270.33	2228.79	2227.05	2180.93	2514.65	2455.27	2493.68	2748.18
Desi1	758.722	0.191162	0.0844285	-2.26419	0.0235623	ENSMUSG00000022472	desumoylating isopeptidase 1 [Source:MGI Symbol;Acc:MGI:106313]	708.853	677.956	692.529	740.856	814.039	811.935	897.678	725.934
Epn1	3996.68	0.191179	0.0936485	-2.04145	0.0412062	ENSMUSG00000035203	epsin 1 [Source:MGI Symbol;Acc:MGI:1333763]	3353.13	3464.9	4097.38	3922.89	3910.15	4296.95	4234.24	4693.82
Pomp	2145.26	0.191295	0.0843255	-2.26853	0.0232969	ENSMUSG00000029649	proteasome maturation protein [Source:MGI Symbol;Acc:MGI:1913787]	1844.85	2007.24	2165.27	1957.98	2247.53	2275.46	2118.29	2545.48
Gtf2f2	310.955	0.191509	0.0880832	-2.17419	0.029691	ENSMUSG00000067995	general transcription factor IIF, polypeptide 2 [Source:MGI Symbol;Acc:MGI:1915955]	294.178	269.09	283.987	307.1	317.786	326.257	340.418	348.825
Wash	1041.08	0.191645	0.0674223	-2.84245	0.00447677	NA	NA	940.706	922.324	1021.36	991.567	1150.25	1051.99	1126.18	1124.26
Rpl15	11091.8	0.191785	0.0575093	-3.33485	0.000853465	ENSMUSG00000012405	ribosomal protein L15 [Source:MGI Symbol;Acc:MGI:1913730]	9722.01	10500.2	10899.1	10215.8	11655.6	11508	11859.8	12373.9
Usp21	973.641	0.191933	0.0868048	-2.21108	0.02703	ENSMUSG00000053483	ubiquitin specific peptidase 21 [Source:MGI Symbol;Acc:MGI:1353665]	835.998	950.85	996.445	834.548	1101.89	989.894	1022.42	1057.08
E2f4	1119.11	0.192024	0.0601711	-3.1913	0.00141634	ENSMUSG00000014859	E2F transcription factor 4 [Source:MGI Symbol;Acc:MGI:103012]	1071.17	1012.65	1037.3	1047.09	1223.94	1167.85	1246.26	1146.65
Max	1668.23	0.192065	0.0624696	-3.07454	0.00210829	ENSMUSG00000059436	Max protein [Source:MGI Symbol;Acc:MGI:96921]	1499.15	1566.05	1609.26	1540.7	1861.81	1794.41	1817.51	1656.92
Aspscr1	1173.77	0.1921	0.0853185	-2.25156	0.0243498	ENSMUSG00000025142	alveolar soft part sarcoma chromosome region, candidate 1 (human) [Source:MGI Symbol;Acc:MGI:1916188]	1124.36	977.473	1108.05	1151.19	1139.88	1294.83	1250.92	1343.45
Eif1ad	746.878	0.19241	0.0927281	-2.07499	0.0379872	ENSMUSG00000024841	eukaryotic translation initiation factor 1A domain containing [Source:MGI Symbol;Acc:MGI:1917110]	634.893	672.251	805.127	660.177	812.887	762.811	813.739	813.14
Lmnb2	412.106	0.192495	0.0813256	-2.36696	0.0179347	ENSMUSG00000062075	lamin B2 [Source:MGI Symbol;Acc:MGI:96796]	408.027	356.569	392.599	373.898	428.32	433.774	454.668	448.995
Rrp1	3413.47	0.192589	0.0945504	-2.03689	0.0416614	ENSMUSG00000061032	ribosomal RNA processing 1 homolog (S. cerevisiae) [Source:MGI Symbol;Acc:MGI:1203500]	3027.38	3546.67	3297.24	2792.52	3857.18	3447.02	3448.48	3891.29
Wbscr16	613.064	0.192637	0.083273	-2.31332	0.0207049	ENSMUSG00000061979	Williams-Beuren syndrome chromosome region 16 homolog (human) [Source:MGI Symbol;Acc:MGI:2137600]	572.567	545.788	617.796	542.196	639.026	651.587	619.048	716.506
Nxt1	305.491	0.193025	0.0887525	-2.17487	0.0296401	ENSMUSG00000036992	NTF2-related export protein 1 [Source:MGI Symbol;Acc:MGI:1929619]	291.685	302.37	275.019	264.591	341.965	314.208	321.765	332.327
Yrdc	482.949	0.193319	0.0898986	-2.15041	0.0315226	ENSMUSG00000028889	yrdC domain containing (E.coli) [Source:MGI Symbol;Acc:MGI:2387201]	438.774	445.948	487.262	420.744	508.918	500.508	575.913	485.527
Snrpa1	424.112	0.193582	0.0970501	-1.99466	0.0460798	ENSMUSG00000030512	small nuclear ribonucleoprotein polypeptide A' [Source:MGI Symbol;Acc:MGI:1916231]	390.576	438.342	377.653	365.223	478.982	430.993	418.528	492.598
Trex1	778.812	0.193753	0.0863869	-2.24285	0.0249065	ENSMUSG00000105383	three prime repair exonuclease 1 [Source:MGI Symbol;Acc:MGI:1328317]	624.09	738.81	757.298	772.087	842.823	832.326	846.382	816.676
Nelfe	774.544	0.193802	0.0892336	-2.17184	0.0298674	ENSMUSG00000024369	negative elongation factor complex member E, Rdbp [Source:MGI Symbol;Acc:MGI:102744]	671.458	762.581	742.351	697.481	895.788	748.908	792.754	885.027
Scpep1	4240.06	0.193872	0.0815129	-2.37842	0.017387	ENSMUSG00000000278	serine carboxypeptidase 1 [Source:MGI Symbol;Acc:MGI:1921867]	4069.47	3986.91	3856.24	3837.88	5202.02	4336.81	4333.33	4297.86
U2af2	3658.81	0.193894	0.0538598	-3.59997	0.00031825	ENSMUSG00000030435	U2 small nuclear ribonucleoprotein auxiliary factor (U2AF) 2 [Source:MGI Symbol;Acc:MGI:98886]	3235.13	3462.04	3551.33	3379.83	3980.38	3755.66	3933.46	3972.6
Rsl24d1	892.442	0.193898	0.0932763	-2.07875	0.0376406	ENSMUSG00000032215	ribosomal L24 domain containing 1 [Source:MGI Symbol;Acc:MGI:2681840]	817.716	928.98	827.049	735.651	1002.87	877.743	945.476	1004.05
Aars	2558.98	0.193954	0.0708627	-2.73703	0.00619959	ENSMUSG00000031960	alanyl-tRNA synthetase [Source:MGI Symbol;Acc:MGI:2384560]	2531.26	2235.45	2344.63	2403.88	2627.49	2587.81	2838.76	2902.56
Tut1	571.361	0.193961	0.0816273	-2.37618	0.0174928	ENSMUSG00000071645	terminal uridylyl transferase 1, U6 snRNA-specific [Source:MGI Symbol;Acc:MGI:1917294]	535.172	499.196	556.016	531.786	601.03	598.756	673.841	575.091
Traf2	710.277	0.194143	0.0891949	-2.17662	0.0295089	ENSMUSG00000026942	TNF receptor-associated factor 2 [Source:MGI Symbol;Acc:MGI:101835]	623.259	697.924	670.607	642.827	823.25	671.051	753.117	800.177
Usb1	462.891	0.194188	0.0837072	-2.31985	0.0203489	ENSMUSG00000031792	U6 snRNA biogenesis 1 [Source:MGI Symbol;Acc:MGI:2142454]	405.534	400.308	455.375	458.047	473.225	501.435	502.466	506.74
Adck2	495.809	0.194265	0.0916851	-2.11883	0.0341047	ENSMUSG00000046947	aarF domain containing kinase 2 [Source:MGI Symbol;Acc:MGI:1889336]	417.168	434.538	495.233	492.747	502.01	544.998	515.29	564.484
Tchp	341.48	0.194301	0.0871348	-2.22989	0.0257549	ENSMUSG00000002486	trichoplein, keratin filament binding [Source:MGI Symbol;Acc:MGI:1925082]	294.178	303.321	329.823	340.065	376.507	357.771	369.563	360.61
Ppp4c	1662.2	0.19452	0.0735789	-2.6437	0.00820059	ENSMUSG00000030697	protein phosphatase 4, catalytic subunit [Source:MGI Symbol;Acc:MGI:1891763]	1509.12	1440.54	1598.3	1630.92	1645.35	1780.51	1883.96	1808.94
Fam195b	1878.06	0.194547	0.0903872	-2.15238	0.0313678	ENSMUSG00000061111	family with sequence similarity 195, member B [Source:MGI Symbol;Acc:MGI:2384752]	1765.07	1908.36	1683	1609.24	2232.56	1856.51	1889.79	2079.99
Gins4	511.684	0.194578	0.093074	-2.09057	0.0365668	ENSMUSG00000031546	GINS complex subunit 4 (Sld5 homolog) [Source:MGI Symbol;Acc:MGI:1923847]	452.071	439.292	484.272	520.508	523.886	506.069	587.571	579.804
Abcf3	1155.88	0.194855	0.0821735	-2.37127	0.0177272	ENSMUSG00000003234	ATP-binding cassette, sub-family F (GCN20), member 3 [Source:MGI Symbol;Acc:MGI:1351656]	998.877	1047.84	1114.03	1130.37	1174.43	1152.1	1281.23	1348.16
Asna1	1863.54	0.194887	0.0976456	-1.99586	0.0459495	ENSMUSG00000052456	arsA arsenite transporter, ATP-binding, homolog 1 (bacterial) [Source:MGI Symbol;Acc:MGI:1928379]	1592.22	1695.36	1872.32	1743.7	1818.06	1934.37	1921.26	2331
Srsf9	969.776	0.194906	0.0952906	-2.04538	0.0408171	ENSMUSG00000029538	serine/arginine-rich splicing factor 9 [Source:MGI Symbol;Acc:MGI:104896]	888.352	957.506	873.882	872.718	1108.8	887.938	1027.08	1141.93
Pbdc1	415.253	0.194959	0.0839781	-2.32155	0.0202573	ENSMUSG00000031226	polysaccharide biosynthesis domain containing 1 [Source:MGI Symbol;Acc:MGI:1914933]	408.027	372.733	390.606	369.561	411.049	439.335	459.331	471.386
Hmg20b	1573.28	0.195081	0.0728641	-2.67733	0.00742118	ENSMUSG00000020232	high mobility group 20B [Source:MGI Symbol;Acc:MGI:1341190]	1342.92	1486.18	1533.53	1485.18	1729.4	1618.31	1604.16	1786.55
Nob1	537.55	0.195102	0.0960239	-2.03181	0.0421729	ENSMUSG00000003848	NIN1/RPN12 binding protein 1 homolog (S. cerevisiae) [Source:MGI Symbol;Acc:MGI:1914869]	479.494	554.345	518.151	439.829	611.392	535.729	589.902	571.555
Acy1	251.846	0.195264	0.0983765	-1.98487	0.0471595	ENSMUSG00000023262	aminoacylase 1 [Source:MGI Symbol;Acc:MGI:87913]	236.007	232.007	255.09	209.938	274.033	266.011	255.314	286.367
Arhgdia	17606.5	0.195269	0.0658167	-2.96687	0.0030085	ENSMUSG00000025132	Rho GDP dissociation inhibitor (GDI) alpha [Source:MGI Symbol;Acc:MGI:2178103]	17119.7	16625.6	16628.7	15106.9	19557.6	18051.7	18103.9	19658
Bloc1s2a	354.441	0.19531	0.0883408	-2.21087	0.0270445	NA	NA	324.095	297.616	345.766	347.005	396.081	372.6	388.216	364.145
Rab1b	5982.09	0.195495	0.0890237	-2.19599	0.028093	ENSMUSG00000024870	RAB1B, member RAS oncogene family [Source:MGI Symbol;Acc:MGI:1923558]	5434.82	5386.56	5999.59	5364.7	5797.29	6242.45	6296.57	7334.76
Carkd	1540.81	0.195612	0.0893607	-2.18902	0.0285957	ENSMUSG00000031505	carbohydrate kinase domain containing [Source:MGI Symbol;Acc:MGI:1913353]	1296.38	1405.36	1564.42	1447.88	1585.48	1583.09	1591.34	1852.55
1700123O20Rik	740.658	0.195876	0.0704205	-2.78152	0.00541046	ENSMUSG00000040822	RIKEN cDNA 1700123O20 gene [Source:MGI Symbol;Acc:MGI:1920893]	683.092	654.184	702.494	713.963	755.317	836.034	772.935	807.248
Brk1	3115.65	0.195937	0.0659722	-2.96999	0.0029781	ENSMUSG00000033940	BRICK1, SCAR/WAVE actin-nucleating complex subunit [Source:MGI Symbol;Acc:MGI:1915406]	2791.37	2986.62	3011.26	2795.13	3257.31	3192.13	3281.77	3609.64
Lemd2	1729.33	0.195961	0.0759658	-2.57959	0.00989169	ENSMUSG00000044857	LEM domain containing 2 [Source:MGI Symbol;Acc:MGI:2385045]	1583.08	1725.79	1600.29	1513.81	2028.76	1760.12	1831.5	1791.27
Eif4a3	1643.74	0.19625	0.0550739	-3.5634	0.000366086	ENSMUSG00000025580	eukaryotic translation initiation factor 4A3 [Source:MGI Symbol;Acc:MGI:1923731]	1470.89	1604.08	1551.46	1491.26	1727.1	1753.63	1772.04	1779.48
Mrps17	885.542	0.196344	0.0968312	-2.0277	0.0425912	ENSMUSG00000034211	mitochondrial ribosomal protein S17 [Source:MGI Symbol;Acc:MGI:1913508]	747.08	848.158	906.765	777.292	898.091	897.207	934.984	1074.76
Rab13	572.147	0.196368	0.0851198	-2.30696	0.0210573	ENSMUSG00000027935	RAB13, member RAS oncogene family [Source:MGI Symbol;Acc:MGI:1927232]	540.989	484.933	532.102	564.751	567.639	656.222	630.706	599.838
Prdx2	4379.92	0.196684	0.0918974	-2.14026	0.0323337	ENSMUSG00000005161	peroxiredoxin 2 [Source:MGI Symbol;Acc:MGI:109486]	4041.21	3852.84	4395.32	3939.38	4288.96	4548.13	4544.35	5429.19
Med20	692.34	0.196905	0.0786145	-2.50469	0.0122557	ENSMUSG00000092558	mediator complex subunit 20 [Source:MGI Symbol;Acc:MGI:1929648]	609.963	637.069	628.757	694.01	770.285	743.347	770.604	684.688
Aamp	3804.2	0.197166	0.0621806	-3.17086	0.00151986	ENSMUSG00000006299	angio-associated migratory protein [Source:MGI Symbol;Acc:MGI:107809]	3437.9	3372.66	3784.5	3548.13	3879.06	4026.31	4214.42	4170.59
Polrmt	767.93	0.197204	0.0801672	-2.45991	0.0138971	ENSMUSG00000020329	polymerase (RNA) mitochondrial (DNA directed) [Source:MGI Symbol;Acc:MGI:1915843]	687.247	727.4	728.401	705.288	808.282	747.054	835.889	903.882
Unc119b	1116.78	0.19725	0.0929912	-2.12117	0.0339078	ENSMUSG00000046562	unc-119 homolog B (C. elegans) [Source:MGI Symbol;Acc:MGI:2147162]	1027.96	1130.56	988.473	988.097	1272.29	1057.55	1158.82	1310.45
Ufc1	1818.69	0.197286	0.0935937	-2.1079	0.0350397	ENSMUSG00000062963	ubiquitin-fold modifier conjugating enzyme 1 [Source:MGI Symbol;Acc:MGI:1913405]	1593.88	1573.66	1837.44	1730.69	1815.75	1955.69	1821	2221.41
Med11	386.805	0.197518	0.092011	-2.14668	0.031819	ENSMUSG00000018923	mediator complex subunit 11 [Source:MGI Symbol;Acc:MGI:1913422]	346.532	327.092	378.649	379.971	422.563	394.845	450.005	394.786
Mlx	988.907	0.197538	0.100246	-1.97053	0.0487772	ENSMUSG00000017801	MAX-like protein X [Source:MGI Symbol;Acc:MGI:108398]	861.76	835.797	994.452	965.542	944.147	1018.63	1194.96	1095.97
S1pr2	571.404	0.197563	0.0909799	-2.1715	0.0298931	ENSMUSG00000043895	sphingosine-1-phosphate receptor 2 [Source:MGI Symbol;Acc:MGI:99569]	554.285	462.113	527.119	572.559	620.604	613.586	644.696	576.269
Psenen	1983.03	0.197837	0.0961235	-2.05815	0.0395756	ENSMUSG00000036835	presenilin enhancer 2 homolog (C. elegans) [Source:MGI Symbol;Acc:MGI:1913590]	1706.07	1812.32	2088.55	1732.42	2055.25	1974.23	2101.96	2393.46
Sat1	5332.5	0.197904	0.0874664	-2.26263	0.0236587	ENSMUSG00000025283	spermidine/spermine N1-acetyl transferase 1 [Source:MGI Symbol;Acc:MGI:98233]	5374.16	4292.13	4804.86	5290.09	5755.84	5883.75	5853.56	5405.62
Ogfod3	414.309	0.197924	0.0902712	-2.19255	0.0283398	ENSMUSG00000025169	2-oxoglutarate and iron-dependent oxygenase domain containing 3 [Source:MGI Symbol;Acc:MGI:1913429]	358.166	374.635	414.521	386.911	447.894	405.041	447.673	479.635
Ovca2	392.591	0.198436	0.0946328	-2.09691	0.0360019	ENSMUSG00000038268	candidate tumor suppressor in ovarian cancer 2 [Source:MGI Symbol;Acc:MGI:2179725]	342.377	375.586	377.653	356.548	413.352	372.6	443.01	459.601
Tbca	1524.79	0.198469	0.0846514	-2.34454	0.0190503	ENSMUSG00000042043	tubulin cofactor A [Source:MGI Symbol;Acc:MGI:107549]	1321.31	1422.47	1539.51	1368.94	1618.87	1588.65	1521.39	1817.19
Ccdc12	1150.68	0.198762	0.0950145	-2.09191	0.0364465	ENSMUSG00000019659	coiled-coil domain containing 12 [Source:MGI Symbol;Acc:MGI:1919904]	944.03	1083.97	1157.87	1072.25	1165.21	1174.34	1210.12	1397.66
Rpa2	291.646	0.198799	0.0977255	-2.03426	0.0419253	ENSMUSG00000028884	replication protein A2 [Source:MGI Symbol;Acc:MGI:1339939]	255.121	277.648	282.99	262.856	353.479	293.817	293.785	313.472
Nop9	534.775	0.198864	0.0793564	-2.50595	0.0122121	ENSMUSG00000019297	NOP9 nucleolar protein [Source:MGI Symbol;Acc:MGI:1915092]	479.494	474.474	526.123	503.158	582.607	557.047	614.385	540.915
Hgs	1546.36	0.199049	0.0524147	-3.79757	0.00014612	ENSMUSG00000025793	HGF-regulated tyrosine kinase substrate [Source:MGI Symbol;Acc:MGI:104681]	1431.83	1403.45	1493.67	1420.12	1670.68	1623.87	1695.1	1632.17
Exosc1	412.745	0.199211	0.0794718	-2.50669	0.0121868	ENSMUSG00000034321	exosome component 1 [Source:MGI Symbol;Acc:MGI:1913833]	381.435	391.75	381.638	374.766	453.651	415.236	470.989	432.496
Vps28	2231.42	0.199223	0.0953974	-2.08835	0.0367664	NA	NA	1917.14	2289.65	2182.21	1866.02	2434.06	2214.28	2312.98	2635.05
Smpd2	732.205	0.199373	0.0865893	-2.30251	0.0213063	ENSMUSG00000019822	sphingomyelin phosphodiesterase 2, neutral [Source:MGI Symbol;Acc:MGI:1278330]	644.034	736.908	693.526	637.622	853.186	728.517	757.78	806.07
Wdr18	1079.61	0.199387	0.091726	-2.17372	0.0297261	ENSMUSG00000035754	WD repeat domain 18 [Source:MGI Symbol;Acc:MGI:2158400]	938.213	1034.52	1086.12	936.914	1118.01	1052.92	1183.3	1286.88
Stard3	819.894	0.199482	0.0935361	-2.13267	0.0329518	ENSMUSG00000018167	START domain containing 3 [Source:MGI Symbol;Acc:MGI:1929618]	701.374	691.268	801.142	840.62	805.979	927.793	895.346	895.633
Eef1g	10201.5	0.199501	0.0739279	-2.6986	0.00696326	ENSMUSG00000071644	eukaryotic translation elongation factor 1 gamma [Source:MGI Symbol;Acc:MGI:1914410]	9135.32	10013.4	9448.29	9249.42	11603.8	10095.4	10387.4	11678.6
Safb2	1965.03	0.199843	0.0770528	-2.59358	0.00949827	ENSMUSG00000042625	scaffold attachment factor B2 [Source:MGI Symbol;Acc:MGI:2146808]	1613.83	1884.58	1843.42	1944.96	2189.96	2034.47	2107.79	2101.2
Tbc1d10b	1462.44	0.20003	0.0775195	-2.58038	0.00986914	ENSMUSG00000042492	TBC1 domain family, member 10b [Source:MGI Symbol;Acc:MGI:1915699]	1440.98	1304.57	1323.28	1351.59	1714.43	1453.33	1608.82	1502.54
Btg1	3318.34	0.200188	0.0946764	-2.11444	0.0344774	ENSMUSG00000036478	B cell translocation gene 1, anti-proliferative [Source:MGI Symbol;Acc:MGI:88215]	2635.14	3029.41	3088.98	3519.5	3667.2	3627.76	3594.21	3384.55
Jdp2	673.695	0.200263	0.0808068	-2.4783	0.0132012	ENSMUSG00000034271	Jun dimerization protein 2 [Source:MGI Symbol;Acc:MGI:1932093]	636.555	592.379	641.71	627.212	710.413	782.275	743.79	655.226
Slx1b	621.813	0.200389	0.0888255	-2.25599	0.0240714	ENSMUSG00000059772	SLX1 structure-specific endonuclease subunit homolog B (S. cerevisiae) [Source:MGI Symbol;Acc:MGI:1915220]	565.088	586.674	606.835	543.063	717.321	638.611	599.229	717.685
Phkg2	305.291	0.200434	0.100401	-1.99633	0.0458982	ENSMUSG00000030815	phosphorylase kinase, gamma 2 (testis) [Source:MGI Symbol;Acc:MGI:1916211]	277.558	250.073	292.955	307.1	361.539	327.184	311.273	314.65
Cbr3	392.833	0.200434	0.0971973	-2.06213	0.0391951	ENSMUSG00000022947	carbonyl reductase 3 [Source:MGI Symbol;Acc:MGI:1309992]	335.729	380.34	373.667	362.62	379.961	418.017	412.699	479.635
Rps3	14519.1	0.200723	0.0850706	-2.35949	0.0183002	ENSMUSG00000030744	ribosomal protein S3 [Source:MGI Symbol;Acc:MGI:1350917]	11800.4	13752.1	14760.3	13452.5	15770.7	14942	15004	16670.6
Phax	750.726	0.200801	0.100059	-2.00682	0.044769	ENSMUSG00000008301	phosphorylated adaptor for RNA export [Source:MGI Symbol;Acc:MGI:1891839]	658.162	802.517	654.664	657.575	879.668	756.323	753.117	843.78
Rps27l	2137.62	0.201205	0.102516	-1.96267	0.0496843	ENSMUSG00000036781	ribosomal protein S27-like [Source:MGI Symbol;Acc:MGI:1915191]	1846.51	1827.53	2205.13	2012.63	2032.22	2356.09	2196.4	2624.44
Abt1	360.009	0.201451	0.0898082	-2.24313	0.0248887	ENSMUSG00000036376	activator of basal transcription 1 [Source:MGI Symbol;Acc:MGI:1353636]	333.236	343.257	335.802	318.377	412.201	344.794	390.548	401.856
Atp13a1	1325.47	0.201523	0.0779399	-2.58562	0.00972036	ENSMUSG00000031862	ATPase type 13A1 [Source:MGI Symbol;Acc:MGI:2180801]	1195.83	1162.89	1259.51	1291.73	1355.2	1323.57	1471.26	1543.79
Rhno1	410.805	0.201616	0.0866866	-2.3258	0.0200293	ENSMUSG00000048668	RAD9-HUS1-RAD1 interacting nuclear orphan 1 [Source:MGI Symbol;Acc:MGI:1915315]	364.814	411.718	372.67	370.428	464.013	405.041	455.834	441.924
Psmc3	4027.96	0.20165	0.085602	-2.35567	0.0184892	ENSMUSG00000002102	proteasome (prosome, macropain) 26S subunit, ATPase 3 [Source:MGI Symbol;Acc:MGI:1098754]	3607.42	4041.11	3843.29	3417.13	4587.17	4044.85	4040.72	4641.97
Prr13	2164.05	0.201805	0.0957713	-2.10715	0.0351044	ENSMUSG00000023048	proline rich 13 [Source:MGI Symbol;Acc:MGI:1913401]	2046.78	1826.58	2049.69	2073.36	2067.91	2335.7	2227.87	2684.54
Ccm2	1505.08	0.201923	0.0700056	-2.88438	0.00392186	ENSMUSG00000000378	cerebral cavernous malformation 2 [Source:MGI Symbol;Acc:MGI:2384924]	1340.42	1310.27	1489.68	1440.07	1622.32	1537.67	1690.43	1609.78
Rps15a	4905.03	0.201952	0.0898215	-2.24837	0.0245526	ENSMUSG00000008683	ribosomal protein S15A [Source:MGI Symbol;Acc:MGI:2389091]	3875.01	4643	4865.64	4759.18	5178.99	5248.85	5015.34	5654.27
Dazap1	1584.17	0.202091	0.0542937	-3.72219	0.000197505	ENSMUSG00000069565	DAZ associated protein 1 [Source:MGI Symbol;Acc:MGI:1917498]	1440.14	1528.02	1497.66	1416.65	1713.28	1661.87	1686.93	1728.81
Copz1	3083.17	0.202392	0.070023	-2.89036	0.00384796	ENSMUSG00000060992	coatomer protein complex, subunit zeta 1 [Source:MGI Symbol;Acc:MGI:1929063]	2759.79	2700.41	3019.23	2950.41	3188.22	3163.4	3322.57	3561.32
Psmc4	2862.31	0.202558	0.0816712	-2.48016	0.0131323	ENSMUSG00000030603	proteasome (prosome, macropain) 26S subunit, ATPase, 4 [Source:MGI Symbol;Acc:MGI:1346093]	2686.66	2720.38	2804	2384.79	3007.45	2842.7	3115.06	3337.41
Fkbp7	1599.78	0.202643	0.0906611	-2.23517	0.0254061	ENSMUSG00000002732	FK506 binding protein 7 [Source:MGI Symbol;Acc:MGI:1336879]	1652.88	1480.47	1399.01	1381.95	1833.03	1757.34	1761.55	1532
Ttr	152.289	0.202963	0.0965128	-2.10297	0.0354687	ENSMUSG00000061808	transthyretin [Source:MGI Symbol;Acc:MGI:98865]	91.4113	9.5085	19.9289	10.4102	307.423	8.3418	272.801	498.49
Cdk2ap1	2541.2	0.203003	0.0632883	-3.20758	0.00133856	ENSMUSG00000029394	CDK2 (cyclin-dependent kinase 2)-associated protein 1 [Source:MGI Symbol;Acc:MGI:1202069]	2418.25	2385.68	2454.24	2167.05	2824.38	2648.06	2680.21	2751.71
Rnf25	973.097	0.203016	0.0883132	-2.29882	0.0215149	ENSMUSG00000026171	ring finger protein 25 [Source:MGI Symbol;Acc:MGI:1890215]	828.519	967.014	922.708	879.658	1136.43	936.135	1072.55	1041.76
Atg7	1260.14	0.203023	0.0889577	-2.28224	0.0224751	ENSMUSG00000030314	autophagy related 7 [Source:MGI Symbol;Acc:MGI:1921494]	1073.67	1099.18	1244.56	1242.28	1240.06	1352.3	1340.69	1488.4
Slc25a38	682.506	0.203172	0.0896234	-2.26695	0.0233934	ENSMUSG00000032519	solute carrier family 25, member 38 [Source:MGI Symbol;Acc:MGI:2384782]	613.287	619.954	670.607	618.537	803.676	659.002	693.66	781.322
Esd	3097.59	0.203204	0.0802553	-2.53197	0.0113425	ENSMUSG00000021996	esterase D/formylglutathione hydrolase [Source:MGI Symbol;Acc:MGI:95421]	2969.21	2564.44	3030.19	2901.83	3172.1	3196.76	3336.56	3609.64
Tax1bp3	2825.48	0.203311	0.0822291	-2.47249	0.0134175	ENSMUSG00000040158	Tax1 (human T cell leukemia virus type I) binding protein 3 [Source:MGI Symbol;Acc:MGI:1923531]	2615.2	2739.4	2780.08	2321.47	3251.55	2838.99	3055.6	3001.55
Bcap31	4255.06	0.203403	0.0944124	-2.15441	0.031208	ENSMUSG00000002015	B cell receptor associated protein 31 [Source:MGI Symbol;Acc:MGI:1350933]	3843.43	3677.89	4352.47	3843.08	4187.64	4349.78	4538.52	5247.7
Tpt1	41215.5	0.203434	0.095573	-2.12857	0.0332901	ENSMUSG00000060126	tumor protein, translationally-controlled 1 [Source:MGI Symbol;Acc:MGI:104890]	32112.8	40391.1	40962.8	38740.5	45241.9	41990.8	42301.6	47982.4
Commd4	973.185	0.203476	0.0919903	-2.21193	0.0269716	ENSMUSG00000032299	COMM domain containing 4 [Source:MGI Symbol;Acc:MGI:1913449]	880.873	812.026	948.615	954.264	945.298	1039.02	1042.24	1163.14
Polr1a	679.917	0.204184	0.0785891	-2.59812	0.00937362	ENSMUSG00000049553	polymerase (RNA) I polypeptide A [Source:MGI Symbol;Acc:MGI:1096397]	604.146	645.627	627.76	637.622	732.289	665.49	733.298	793.107
Urod	1592.48	0.204253	0.102601	-1.99075	0.0465079	ENSMUSG00000028684	uroporphyrinogen decarboxylase [Source:MGI Symbol;Acc:MGI:98916]	1349.56	1373.98	1666.06	1481.71	1542.87	1622.02	1766.21	1937.4
Fam192a	1008.47	0.20427	0.0600969	-3.39901	0.000676312	ENSMUSG00000031774	family with sequence similarity 192, member A [Source:MGI Symbol;Acc:MGI:1919637]	917.437	927.078	941.64	952.529	1047.77	1047.36	1128.51	1105.4
Ptgr1	462.225	0.204426	0.0831308	-2.45909	0.013929	ENSMUSG00000028378	prostaglandin reductase 1 [Source:MGI Symbol;Acc:MGI:1914353]	469.522	398.406	414.521	426.816	489.344	518.118	488.477	492.598
Pdap1	2573.49	0.204439	0.073821	-2.76939	0.00561608	ENSMUSG00000029623	PDGFA associated protein 1 [Source:MGI Symbol;Acc:MGI:2448536]	2321.85	2489.32	2477.16	2240.79	2893.46	2605.42	2617.26	2942.63
Yif1a	1525.63	0.204953	0.0967286	-2.11884	0.0341037	ENSMUSG00000024875	Yip1 interacting factor homolog A (S. cerevisiae) [Source:MGI Symbol;Acc:MGI:1915340]	1435.99	1279.84	1534.52	1378.48	1502.57	1538.6	1658.95	1876.12
Gps2	1156.82	0.20522	0.0809395	-2.53548	0.0112294	ENSMUSG00000023170	G protein pathway suppressor 2 [Source:MGI Symbol;Acc:MGI:1891751]	971.453	1134.36	1147.9	1025.4	1298.78	1182.68	1274.24	1219.71
Shmt2	907.781	0.205303	0.0735238	-2.79234	0.00523282	ENSMUSG00000025403	serine hydroxymethyltransferase 2 (mitochondrial) [Source:MGI Symbol;Acc:MGI:1277989]	832.674	865.273	849.967	811.125	1023.59	887.938	971.124	1020.55
Dpp7	1029.37	0.205331	0.0917956	-2.23683	0.0252973	ENSMUSG00000026958	dipeptidylpeptidase 7 [Source:MGI Symbol;Acc:MGI:1933213]	909.127	888.093	972.53	1031.47	1024.74	1153.95	1025.92	1229.14
Irf3	1795.06	0.205625	0.084564	-2.43159	0.0150328	ENSMUSG00000003184	interferon regulatory factor 3 [Source:MGI Symbol;Acc:MGI:1859179]	1495.82	1744.81	1824.49	1570.2	1983.86	1822.22	2002.87	1916.18
Porcn	343.89	0.205741	0.104771	-1.96372	0.0495623	ENSMUSG00000031169	porcupine homolog (Drosophila) [Source:MGI Symbol;Acc:MGI:1890212]	269.248	315.682	352.741	329.655	400.687	367.039	366.066	350.004
Prpf19	2668.69	0.205744	0.0588764	-3.49451	0.000474938	ENSMUSG00000024735	PRP19/PSO4 pre-mRNA processing factor 19 homolog (S. cerevisiae) [Source:MGI Symbol;Acc:MGI:106247]	2331.82	2582.51	2503.07	2474.15	2863.53	2770.4	2820.11	3003.91
Polr2h	395.833	0.205861	0.0974992	-2.11142	0.0347366	ENSMUSG00000021018	polymerase (RNA) II (DNA directed) polypeptide H [Source:MGI Symbol;Acc:MGI:2384309]	341.546	341.355	426.478	351.343	417.958	425.432	441.844	420.712
Spsb3	1173.82	0.205903	0.0842964	-2.44261	0.0145815	ENSMUSG00000024160	splA/ryanodine receptor domain and SOCS box containing 3 [Source:MGI Symbol;Acc:MGI:1891471]	1124.36	1093.48	1145.91	974.217	1260.78	1208.63	1198.46	1384.7
Ost4	1896.66	0.205942	0.0842807	-2.44353	0.0145445	ENSMUSG00000038803	oligosaccharyltransferase 4 homolog (S. cerevisiae) [Source:MGI Symbol;Acc:MGI:1914945]	1707.73	1790.45	1879.29	1632.66	1999.98	2014.08	1874.63	2274.44
Zdhhc18	1256.46	0.206018	0.0584938	-3.52204	0.000428232	ENSMUSG00000037553	zinc finger, DHHC domain containing 18 [Source:MGI Symbol;Acc:MGI:3527792]	1160.09	1106.79	1166.84	1222.33	1356.35	1340.25	1375.66	1323.42
Ddx55	321.129	0.206057	0.0928017	-2.2204	0.0263914	ENSMUSG00000029389	DEAD (Asp-Glu-Ala-Asp) box polypeptide 55 [Source:MGI Symbol;Acc:MGI:1915098]	294.178	308.075	289.965	292.352	378.81	322.55	363.734	319.364
Swi5	3865.21	0.206431	0.0938669	-2.19919	0.0278645	ENSMUSG00000044627	SWI5 recombination repair homolog (yeast) [Source:MGI Symbol;Acc:MGI:1920181]	3374.74	3484.86	3953.89	3447.5	3911.3	3989.23	3960.27	4799.89
Ddah2	1595.87	0.20705	0.0953775	-2.17085	0.0299428	ENSMUSG00000007039	dimethylarginine dimethylaminohydrolase 2 [Source:MGI Symbol;Acc:MGI:1859016]	1485.02	1590.77	1490.68	1318.62	1933.2	1643.33	1758.05	1547.32
Zdhhc7	1394.01	0.207086	0.0722401	-2.86663	0.00414867	ENSMUSG00000031823	zinc finger, DHHC domain containing 7 [Source:MGI Symbol;Acc:MGI:2142662]	1364.52	1211.38	1334.24	1245.75	1518.69	1406.06	1486.41	1585.03
BC031181	1966.14	0.207103	0.0927452	-2.23303	0.0255472	ENSMUSG00000036299	cDNA sequence BC031181 [Source:MGI Symbol;Acc:MGI:3039614]	1678.64	1910.26	1999.86	1665.63	2026.46	2087.3	2006.37	2354.57
Kctd17	1932.6	0.207195	0.0636043	-3.25757	0.00112371	ENSMUSG00000033287	potassium channel tetramerisation domain containing 17 [Source:MGI Symbol;Acc:MGI:1920094]	1735.98	1855.11	1888.26	1677.77	2149.66	2032.62	2035.51	2085.88
Tm2d2	1578.39	0.207334	0.0765982	-2.70677	0.00679407	ENSMUSG00000031556	TM2 domain containing 2 [Source:MGI Symbol;Acc:MGI:1916992]	1421.86	1360.67	1514.6	1538.97	1544.02	1711.92	1765.04	1770.05
Bad	833.253	0.20755	0.0876775	-2.36719	0.0179236	ENSMUSG00000024959	BCL2-associated agonist of cell death [Source:MGI Symbol;Acc:MGI:1096330]	727.136	696.022	869.896	783.364	878.517	882.377	893.014	935.701
Znrd1	597.686	0.207869	0.0934377	-2.22468	0.0261024	ENSMUSG00000036315	zinc ribbon domain containing, 1 [Source:MGI Symbol;Acc:MGI:1913386]	501.931	580.969	583.917	536.991	634.42	586.707	638.867	717.685
Npdc1	4338.82	0.207936	0.0875712	-2.37448	0.0175738	ENSMUSG00000015094	neural proliferation, differentiation and control 1 [Source:MGI Symbol;Acc:MGI:1099802]	4073.62	4470.89	3904.07	3566.35	5062.7	4583.36	4440.59	4608.97
Gnb2	7925.63	0.208134	0.0622347	-3.34435	0.00082477	ENSMUSG00000029713	guanine nucleotide binding protein (G protein), beta 2 [Source:MGI Symbol;Acc:MGI:95784]	6934.8	7424.23	7750.35	7231.59	8457.02	8178.67	8356.56	9071.82
Ces3a	20.0754	0.208154	0.0982775	-2.11802	0.0341734	ENSMUSG00000069922	carboxylesterase 3A [Source:MGI Symbol;Acc:MGI:102773]	12.4652	1.9017	2.98933	0.867513	42.6017	0	36.1403	63.6371
Srm	1293.21	0.208555	0.0837289	-2.49083	0.0127444	ENSMUSG00000006442	spermidine synthase [Source:MGI Symbol;Acc:MGI:102690]	1258.15	1186.66	1231.61	1097.4	1307.99	1297.61	1516.73	1449.51
Rpl39	5267.01	0.208588	0.0977315	-2.1343	0.0328184	ENSMUSG00000079641	ribosomal protein L39 [Source:MGI Symbol;Acc:MGI:1914498]	4417.66	4372.96	5152.62	5460.13	5340.18	6163.66	5384.9	5844
Guk1	1491.33	0.208606	0.0991286	-2.10439	0.0353441	ENSMUSG00000020444	guanylate kinase 1 [Source:MGI Symbol;Acc:MGI:95871]	1309.68	1437.68	1510.61	1234.47	1647.65	1512.65	1467.76	1810.12
Slc2a8	791.215	0.208874	0.0883248	-2.36484	0.0180377	ENSMUSG00000026791	solute carrier family 2, (facilitated glucose transporter), member 8 [Source:MGI Symbol;Acc:MGI:1860103]	704.698	661.791	796.159	757.339	822.098	902.768	791.588	893.276
Suv420h2	1130.15	0.208922	0.0929152	-2.24852	0.024543	ENSMUSG00000059851	suppressor of variegation 4-20 homolog 2 (Drosophila) [Source:MGI Symbol;Acc:MGI:2385262]	1003.03	904.258	1187.76	1071.38	1206.67	1199.37	1211.28	1257.42
Drap1	3769.42	0.209013	0.104261	-2.00471	0.0449937	ENSMUSG00000024914	Dr1 associated protein 1 (negative cofactor 2 alpha) [Source:MGI Symbol;Acc:MGI:1913806]	3201.06	3668.38	3953.89	3042.37	4093.22	3807.57	3857.68	4531.2
Eef1b2	6964.51	0.209145	0.0731423	-2.85942	0.00424414	ENSMUSG00000025967	eukaryotic translation elongation factor 1 beta 2 [Source:MGI Symbol;Acc:MGI:1929520]	5748.94	6526.63	6782.8	6685.92	7462.21	7423.27	7208.24	7878.03
Rab40c	661.163	0.209403	0.0869551	-2.40818	0.0160325	ENSMUSG00000025730	Rab40C, member RAS oncogene family [Source:MGI Symbol;Acc:MGI:2183454]	604.977	607.593	565.981	659.31	782.951	671.051	671.51	725.934
Sepw1	7050.84	0.209507	0.10392	-2.01605	0.0437949	ENSMUSG00000041571	selenoprotein W, muscle 1 [Source:MGI Symbol;Acc:MGI:1100878]	6043.12	7255.93	6998.03	5635.37	8020.64	7226.78	6961.08	8265.75
Cks1b	299.488	0.209556	0.0903218	-2.32011	0.0203351	ENSMUSG00000028044	CDC28 protein kinase 1b [Source:MGI Symbol;Acc:MGI:1889208]	299.164	260.533	280.001	263.724	339.662	310.5	320.599	321.721
Eif2b3	502.054	0.209596	0.0797023	-2.62974	0.008545	ENSMUSG00000028683	eukaryotic translation initiation factor 2B, subunit 3 [Source:MGI Symbol;Acc:MGI:1313286]	477.001	432.637	486.265	457.179	563.034	511.63	563.089	525.595
Mbd3	3095.99	0.209884	0.100622	-2.08586	0.0369909	ENSMUSG00000035478	methyl-CpG binding domain protein 3 [Source:MGI Symbol;Acc:MGI:1333812]	2839.57	3117.84	2961.43	2473.28	3516.37	3011.39	3153.53	3694.49
Cfl1	16972.1	0.209957	0.060446	-3.47346	0.000513797	ENSMUSG00000056201	cofilin 1, non-muscle [Source:MGI Symbol;Acc:MGI:101757]	15278.2	15215.5	16670.5	15634.3	17100.6	18641.1	18190.2	19046.3
Dedd	1056.59	0.210165	0.0985237	-2.13314	0.0329135	ENSMUSG00000013973	death effector domain-containing [Source:MGI Symbol;Acc:MGI:1333874]	945.692	1076.36	984.487	882.261	1252.72	1035.31	1057.39	1218.53
Trabd	1363.43	0.210172	0.0972804	-2.16047	0.030736	ENSMUSG00000015363	TraB domain containing [Source:MGI Symbol;Acc:MGI:1915226]	1180.87	1118.2	1346.2	1374.14	1342.53	1419.96	1604.16	1521.4
Ttc1	820.822	0.210315	0.0789303	-2.66457	0.00770871	ENSMUSG00000041278	tetratricopeptide repeat domain 1 [Source:MGI Symbol;Acc:MGI:1914077]	753.728	772.09	769.255	733.916	930.33	785.983	926.823	894.454
Shb	786.461	0.210437	0.0943412	-2.2306	0.0257077	ENSMUSG00000044813	src homology 2 domain-containing transforming protein B [Source:MGI Symbol;Acc:MGI:98294]	740.432	761.63	759.291	635.02	845.126	787.837	818.402	943.95
Bin1	1492.42	0.210456	0.0795907	-2.64423	0.00818773	ENSMUSG00000024381	bridging integrator 1 [Source:MGI Symbol;Acc:MGI:108092]	1288.07	1498.54	1435.88	1287.39	1659.16	1549.72	1536.54	1684.03
Atp6v0b	3730.56	0.210682	0.0895053	-2.35385	0.0185803	ENSMUSG00000033379	ATPase, H+ transporting, lysosomal V0 subunit B [Source:MGI Symbol;Acc:MGI:1890510]	3181.11	3276.63	3831.33	3461.38	3715.56	3852.98	4086.18	4439.28
Scamp4	1345.41	0.210758	0.0713024	-2.95584	0.00311823	ENSMUSG00000078441	secretory carrier membrane protein 4 [Source:MGI Symbol;Acc:MGI:1928947]	1282.25	1178.1	1256.52	1252.69	1426.58	1381.96	1398.98	1586.21
Rps27a	8989.39	0.210769	0.0921111	-2.28821	0.0221255	ENSMUSG00000020460	ribosomal protein S27A [Source:MGI Symbol;Acc:MGI:1925544]	7076.07	8291.41	8826.51	8924.97	9414.98	9700.59	9207.61	10473
Zfp385a	1107.78	0.21079	0.104034	-2.02617	0.0427475	ENSMUSG00000000552	zinc finger protein 385A [Source:MGI Symbol;Acc:MGI:1352495]	1032.95	875.732	1006.41	1156.39	1054.68	1220.68	1254.42	1260.96
Yipf1	983.331	0.211028	0.0954776	-2.21023	0.0270891	ENSMUSG00000057375	Yip1 domain family, member 1 [Source:MGI Symbol;Acc:MGI:1915532]	886.69	778.746	1000.43	954.264	990.202	1045.51	1085.37	1125.43
Ccnk	760.555	0.211113	0.0688097	-3.06808	0.0021544	ENSMUSG00000021258	cyclin K [Source:MGI Symbol;Acc:MGI:1276106]	677.275	704.58	686.55	741.724	865.851	807.301	795.086	806.07
Ncln	2231.05	0.211152	0.0736545	-2.8668	0.00414648	ENSMUSG00000020238	nicalin homolog (zebrafish) [Source:MGI Symbol;Acc:MGI:1926081]	1983.63	1998.69	2143.35	2113.26	2280.92	2266.19	2421.4	2640.94
Tmem115	1274.27	0.211334	0.083657	-2.5262	0.0115304	ENSMUSG00000010045	transmembrane protein 115 [Source:MGI Symbol;Acc:MGI:1930765]	1144.3	1279.84	1207.69	1067.91	1476.09	1293.91	1323.2	1401.19
Mlf2	6663.17	0.211595	0.0843485	-2.50858	0.0121219	ENSMUSG00000030120	myeloid leukemia factor 2 [Source:MGI Symbol;Acc:MGI:1353554]	6004.06	6385.91	6700.09	5480.08	7147.88	6822.67	6977.4	7787.29
Hyal2	1095.58	0.211614	0.0976931	-2.16611	0.0303031	ENSMUSG00000010047	hyaluronoglucosaminidase 2 [Source:MGI Symbol;Acc:MGI:1196334]	923.254	947.046	1128.97	1031.47	1109.95	1102.04	1194.96	1326.95
Rpl22	4970.99	0.211631	0.0854803	-2.47579	0.0132942	ENSMUSG00000028936	ribosomal protein L22 [Source:MGI Symbol;Acc:MGI:99262]	4052.02	4690.54	4959.31	4625.58	5540.53	5201.58	4969.87	5728.52
Tmed9	4280.81	0.211843	0.0621272	-3.40983	0.000650041	ENSMUSG00000058569	transmembrane emp24 protein transport domain containing 9 [Source:MGI Symbol;Acc:MGI:1914761]	4298.83	3820.51	3768.55	3935.91	4519.24	4668.63	4530.36	4704.43
Ldlrap1	905.796	0.211946	0.0912231	-2.32338	0.0201587	ENSMUSG00000037295	low density lipoprotein receptor adaptor protein 1 [Source:MGI Symbol;Acc:MGI:2140175]	826.857	718.842	877.868	912.624	930.33	1016.77	1000.27	962.805
Mvp	2918.08	0.21195	0.077593	-2.73156	0.00630358	ENSMUSG00000030681	major vault protein [Source:MGI Symbol;Acc:MGI:1925638]	2680.85	2443.68	2778.09	2865.4	2960.24	3118.91	3096.41	3401.05
Bysl	729.862	0.212236	0.102381	-2.073	0.038172	ENSMUSG00000023988	bystin-like [Source:MGI Symbol;Acc:MGI:1858419]	723.812	720.744	644.7	591.644	792.162	689.589	825.397	850.851
Capzb	8717.32	0.212349	0.075922	-2.79694	0.00515898	ENSMUSG00000028745	capping protein (actin filament) muscle Z-line, beta [Source:MGI Symbol;Acc:MGI:104652]	8169.68	8448.3	8140.95	7412.03	10133.5	8986.9	8727.29	9719.97
Rps4x	18231	0.212557	0.0964535	-2.20373	0.0275433	ENSMUSG00000031320	ribosomal protein S4, X-linked [Source:MGI Symbol;Acc:MGI:98158]	14483.7	18879.1	17623.1	16080.2	20866.8	18771.8	18607.6	20535.9
Snrnp48	372.464	0.212745	0.101671	-2.09248	0.0363954	ENSMUSG00000021431	small nuclear ribonucleoprotein 48 (U11/U12) [Source:MGI Symbol;Acc:MGI:1915047]	320.771	361.323	358.72	328.787	453.651	414.309	352.076	390.072
Fam109a	432.286	0.212945	0.0793364	-2.68408	0.007273	ENSMUSG00000044134	family with sequence similarity 109, member A [Source:MGI Symbol;Acc:MGI:2442708]	416.337	406.013	395.589	376.501	492.798	470.848	447.673	452.53
Calr	21371.1	0.213101	0.0826447	-2.57852	0.00992254	ENSMUSG00000003814	calreticulin [Source:MGI Symbol;Acc:MGI:88252]	20648.2	18943.8	19356.9	19826.1	21548.4	22673.9	21653.9	26317.5
Fam108a	1692.44	0.213367	0.100859	-2.1155	0.0343877	NA	NA	1458.43	1468.11	1776.66	1515.55	1694.86	1752.7	1772.04	2101.2
Rrp7a	1393.53	0.213392	0.0697216	-3.06063	0.00220871	ENSMUSG00000018040	ribosomal RNA processing 7 homolog A (S. cerevisiae) [Source:MGI Symbol;Acc:MGI:1922028]	1333.77	1297.91	1307.34	1204.98	1618.87	1452.4	1435.12	1497.83
Mxra8	7757.1	0.213434	0.104538	-2.04169	0.0411823	ENSMUSG00000029070	matrix-remodelling associated 8 [Source:MGI Symbol;Acc:MGI:1922011]	7740.05	7003.96	6452.98	7281.91	8907.22	8794.11	8984.94	6891.66
Parl	985.193	0.213666	0.0901833	-2.36924	0.0178245	ENSMUSG00000033918	presenilin associated, rhomboid-like [Source:MGI Symbol;Acc:MGI:1277152]	845.139	843.404	994.452	943.854	983.294	1056.63	1045.74	1169.04
Mgat1	3335.08	0.213987	0.0918582	-2.32953	0.0198308	ENSMUSG00000020346	mannoside acetylglucosaminyltransferase 1 [Source:MGI Symbol;Acc:MGI:96973]	3558.39	2862.06	2759.16	3090.08	3590.06	3491.51	3757.42	3571.93
Psmd4	3084.07	0.214149	0.0900263	-2.37874	0.0173721	ENSMUSG00000005625	proteasome (prosome, macropain) 26S subunit, non-ATPase, 4 [Source:MGI Symbol;Acc:MGI:1201670]	2676.69	2730.84	3170.69	2772.57	3177.86	3194.91	3189.67	3759.3
Tmem50a	3422.62	0.214159	0.0481367	-4.44897	8.62839e-06	ENSMUSG00000028822	transmembrane protein 50A [Source:MGI Symbol;Acc:MGI:1919067]	3198.57	3043.67	3253.39	3160.35	3585.45	3702.83	3638.51	3798.19
Atp6v1f	2635.72	0.214198	0.103456	-2.07043	0.0384122	ENSMUSG00000004285	ATPase, H+ transporting, lysosomal V1 subunit F [Source:MGI Symbol;Acc:MGI:1913394]	2281.96	2601.52	2582.78	2209.56	2822.08	2642.5	2606.76	3338.59
Wdr83	478.173	0.21437	0.0783918	-2.73459	0.00624571	ENSMUSG00000005150	WD repeat domain containing 83 [Source:MGI Symbol;Acc:MGI:1915086]	454.564	412.669	447.404	448.504	489.344	541.29	501.301	530.309
Rab35	1782.31	0.214419	0.0536596	-3.99591	6.44458e-05	ENSMUSG00000029518	RAB35, member RAS oncogene family [Source:MGI Symbol;Acc:MGI:1924657]	1665.35	1601.23	1691.96	1628.32	2009.19	1890.81	1902.61	1869.04
Thap7	602.379	0.214715	0.0748484	-2.86866	0.00412214	ENSMUSG00000022760	THAP domain containing 7 [Source:MGI Symbol;Acc:MGI:1916259]	550.13	591.428	564.984	515.303	637.875	643.245	677.339	638.728
Mtx1	1064.97	0.214929	0.108183	-1.98671	0.0469545	ENSMUSG00000064068	metaxin 1 [Source:MGI Symbol;Acc:MGI:103025]	915.775	997.441	1102.07	889.201	1059.29	1095.56	1102.86	1357.59
Ankrd54	618.339	0.215479	0.09729	-2.21481	0.0267729	ENSMUSG00000033055	ankyrin repeat domain 54 [Source:MGI Symbol;Acc:MGI:2444209]	525.2	624.708	587.902	533.521	739.198	598.756	663.349	674.082
Rnf41	877.253	0.215601	0.0752141	-2.8665	0.00415039	ENSMUSG00000025373	ring finger protein 41 [Source:MGI Symbol;Acc:MGI:1914838]	794.448	857.666	785.198	795.51	1021.29	888.865	967.627	907.418
Psmd3	3150.01	0.215686	0.0848078	-2.54323	0.0109833	ENSMUSG00000017221	proteasome (prosome, macropain) 26S subunit, non-ATPase, 3 [Source:MGI Symbol;Acc:MGI:98858]	2876.96	2785.04	3073.04	2860.19	3155.98	3265.35	3292.26	3891.29
Lrp10	4419.54	0.215764	0.0448451	-4.81132	1.49937e-06	ENSMUSG00000022175	low-density lipoprotein receptor-related protein 10 [Source:MGI Symbol;Acc:MGI:1929480]	4199.94	4026.85	4095.39	4012.25	4770.24	4688.09	4639.94	4923.62
Mrpl33	1480.91	0.215809	0.0936859	-2.30354	0.0212487	ENSMUSG00000106918	mitochondrial ribosomal protein L33 [Source:MGI Symbol;Acc:MGI:2137225]	1308.01	1340.7	1469.76	1325.56	1493.36	1647.04	1438.62	1824.26
Cltb	3263.23	0.215859	0.103112	-2.09345	0.0363091	ENSMUSG00000047547	clathrin, light polypeptide (Lcb) [Source:MGI Symbol;Acc:MGI:1921575]	3425.43	3076.95	2978.37	2490.63	3777.74	3312.62	3546.41	3497.68
Maz	3158.11	0.215863	0.0840402	-2.56857	0.0102119	ENSMUSG00000030678	MYC-associated zinc finger protein (purine-binding transcription factor) [Source:MGI Symbol;Acc:MGI:1338823]	2565.33	3047.47	3118.87	2894.89	3681.02	3249.59	3382.03	3325.63
Mpnd	2382.34	0.216089	0.094875	-2.27762	0.0227494	ENSMUSG00000003199	MPN domain containing [Source:MGI Symbol;Acc:MGI:1915297]	2059.25	2237.35	2406.41	2050.8	2643.61	2406.15	2351.45	2903.74
Tcf19	210.795	0.216255	0.109092	-1.98233	0.0474426	ENSMUSG00000050410	transcription factor 19 [Source:MGI Symbol;Acc:MGI:103180]	221.049	193.022	180.357	176.973	248.702	219.667	221.505	225.087
Rps6	14632.4	0.216494	0.0998291	-2.16865	0.0301093	ENSMUSG00000028495	ribosomal protein S6 [Source:MGI Symbol;Acc:MGI:98159]	11721.4	15198.4	14137.6	12648.3	16988.9	14665.8	15062.3	16636.4
Trmt112	1156.32	0.216619	0.102412	-2.11517	0.0344156	ENSMUSG00000038812	tRNA methyltransferase 11-2 [Source:MGI Symbol;Acc:MGI:1914924]	968.96	1238.96	1070.18	963.807	1367.86	1183.61	1189.13	1268.03
Mtch1	7343.93	0.21694	0.0806348	-2.6904	0.00713665	ENSMUSG00000024012	mitochondrial carrier homolog 1 (C. elegans) [Source:MGI Symbol;Acc:MGI:1929261]	6447.82	6258.49	7229.21	7101.46	7216.96	7911.73	8142.05	8443.7
Mea1	1338.09	0.217105	0.104146	-2.08463	0.037103	ENSMUSG00000002768	male enhanced antigen 1 [Source:MGI Symbol;Acc:MGI:96957]	1183.36	1196.17	1373.1	1152.92	1415.07	1370.84	1308.04	1705.24
Psmd9	681.71	0.217205	0.0805084	-2.69791	0.00697756	ENSMUSG00000029440	proteasome (prosome, macropain) 26S subunit, non-ATPase, 9 [Source:MGI Symbol;Acc:MGI:1914401]	596.667	619.954	693.526	600.319	715.018	729.444	783.428	715.328
Smn1	394.363	0.21725	0.0780207	-2.78452	0.00536068	ENSMUSG00000021645	survival motor neuron 1 [Source:MGI Symbol;Acc:MGI:109257]	359.828	354.667	387.617	350.475	423.715	421.724	422.025	434.853
Serping1	21584.5	0.217525	0.0724422	-3.00273	0.00267567	ENSMUSG00000023224	serine (or cysteine) peptidase inhibitor, clade G, member 1 [Source:MGI Symbol;Acc:MGI:894696]	19285.3	18578.6	19882.1	21783.3	22995.7	23578.6	24604.5	21967.8
Zfp672	826.816	0.217661	0.0975464	-2.23135	0.0256576	ENSMUSG00000049755	zinc finger protein 672 [Source:MGI Symbol;Acc:MGI:2442105]	712.177	810.124	793.17	718.301	902.696	766.519	971.124	940.415
Praf2	1209.3	0.217778	0.0891924	-2.44167	0.0146195	ENSMUSG00000031149	PRA1 domain family 2 [Source:MGI Symbol;Acc:MGI:1859607]	1214.94	1172.4	1075.16	982.025	1402.4	1290.2	1301.05	1236.21
Sppl2b	861.311	0.218047	0.0867296	-2.5141	0.0119337	ENSMUSG00000035206	signal peptide peptidase like 2B [Source:MGI Symbol;Acc:MGI:1920468]	791.124	685.563	835.021	854.5	904.999	920.379	940.813	958.092
Babam1	1869.14	0.218069	0.090249	-2.4163	0.0156791	ENSMUSG00000031820	BRISC and BRCA1 A complex member 1 [Source:MGI Symbol;Acc:MGI:1915501]	1648.73	1683	1896.23	1640.47	1838.78	1982.57	1985.38	2277.97
Rpl10	21180.7	0.218338	0.0991867	-2.20128	0.027716	ENSMUSG00000008682	ribosomal protein L10 [Source:MGI Symbol;Acc:MGI:105943]	16818	21852.4	20745	18275.9	24277.2	21919.5	21445.2	24112.6
Cops6	2340.9	0.218422	0.0905637	-2.4118	0.0158738	ENSMUSG00000019494	COP9 (constitutive photomorphogenic) homolog, subunit 6 (Arabidopsis thaliana) [Source:MGI Symbol;Acc:MGI:1349439]	2068.39	2198.36	2303.78	2029.11	2490.47	2369.07	2361.94	2906.09
Eif5a	11896	0.218449	0.0898722	-2.43066	0.0150715	ENSMUSG00000078812	eukaryotic translation initiation factor 5A [Source:MGI Symbol;Acc:MGI:106248]	10691.8	11126.8	11737.1	10150.8	12302.7	11865.7	12540.7	14752
Zfp213	246.762	0.218732	0.0981132	-2.22938	0.0257885	ENSMUSG00000071256	zinc finger protein 213 [Source:MGI Symbol;Acc:MGI:3053094]	206.091	217.745	251.104	230.758	272.881	262.303	275.132	258.084
Sgsm3	497.202	0.218925	0.0772389	-2.83439	0.00459134	ENSMUSG00000103565	small G protein signaling modulator 3 [Source:MGI Symbol;Acc:MGI:1916329]	480.325	460.211	457.368	431.154	546.914	517.192	518.788	565.663
Mfsd10	1051.77	0.219113	0.0913789	-2.39785	0.0164918	ENSMUSG00000001082	major facilitator superfamily domain containing 10 [Source:MGI Symbol;Acc:MGI:1915544]	915.775	1088.72	991.463	866.646	1206.67	1078.87	1101.7	1164.32
Ubb	2668.47	0.219334	0.0534812	-4.10115	4.11102e-05	ENSMUSG00000019505	ubiquitin B [Source:MGI Symbol;Acc:MGI:98888]	2498.02	2472.21	2477.16	2396.94	2865.83	2915	2718.68	3003.91
Phc2	3188.7	0.219483	0.0543631	-4.03735	5.40593e-05	ENSMUSG00000028796	polyhomeotic-like 2 (Drosophila) [Source:MGI Symbol;Acc:MGI:1860454]	2955.91	3050.33	2936.52	2817.68	3571.64	3302.43	3373.87	3501.22
Ube2s	1942.1	0.21955	0.0922825	-2.3791	0.0173548	ENSMUSG00000060860	ubiquitin-conjugating enzyme E2S [Source:MGI Symbol;Acc:MGI:1925141]	1819.92	1893.14	1899.22	1517.28	2226.8	2010.37	2004.04	2166.02
Samd1	878.874	0.219553	0.0876478	-2.50495	0.0122469	ENSMUSG00000079003	sterile alpha motif domain containing 1 [Source:MGI Symbol;Acc:MGI:2142433]	747.08	848.158	868.9	766.014	1014.38	962.088	967.627	856.744
Pex14	1484.18	0.219621	0.104981	-2.092	0.0364382	ENSMUSG00000028975	peroxisomal biogenesis factor 14 [Source:MGI Symbol;Acc:MGI:1927868]	1359.54	1198.07	1512.6	1363.73	1432.34	1519.13	1648.46	1839.58
Mrto4	490.742	0.21996	0.0953033	-2.308	0.020999	ENSMUSG00000028741	MRT4, mRNA turnover 4, homolog (S. cerevisiae) [Source:MGI Symbol;Acc:MGI:1917152]	412.182	486.835	482.279	419.009	550.368	486.605	565.42	523.238
Tsfm	505.601	0.220047	0.0926885	-2.37405	0.0175943	ENSMUSG00000040521	Ts translation elongation factor, mitochondrial [Source:MGI Symbol;Acc:MGI:1913649]	450.409	460.211	501.212	443.299	513.524	506.069	554.928	615.158
Use1	2451.22	0.220055	0.0956621	-2.30033	0.0214293	ENSMUSG00000002395	unconventional SNARE in the ER 1 homolog (S. cerevisiae) [Source:MGI Symbol;Acc:MGI:1914273]	1967.84	2406.6	2407.41	2209.56	2708.09	2545.18	2429.56	2935.55
Stk19	486.452	0.220115	0.0939845	-2.34203	0.0191791	ENSMUSG00000061207	serine/threonine kinase 19 [Source:MGI Symbol;Acc:MGI:1860085]	424.647	406.013	454.379	499.688	483.587	536.656	533.943	552.7
Fastkd5	213.978	0.220143	0.108626	-2.02661	0.0427022	ENSMUSG00000079043	FAST kinase domains 5 [Source:MGI Symbol;Acc:MGI:2139469]	187.809	206.334	195.303	192.588	209.554	210.399	257.645	252.191
Ltbr	2804.1	0.220397	0.0939241	-2.34654	0.0189487	ENSMUSG00000030339	lymphotoxin B receptor [Source:MGI Symbol;Acc:MGI:104875]	2758.13	2140.36	2676.45	2711.85	2895.77	3135.59	3081.25	3033.37
Rexo4	903.806	0.220607	0.0943701	-2.33767	0.0194041	ENSMUSG00000052406	REX4, RNA exonuclease 4 homolog (S. cerevisiae) [Source:MGI Symbol;Acc:MGI:2684957]	752.897	878.585	837.014	845.825	1035.11	861.986	947.808	1071.22
Psmb3	3072.64	0.220679	0.10491	-2.10352	0.0354207	ENSMUSG00000069744	proteasome (prosome, macropain) subunit, beta type 3 [Source:MGI Symbol;Acc:MGI:1347014]	2566.17	2872.52	3199.58	2607.74	3127.2	3141.15	3197.83	3868.9
Eif3d	2595.77	0.220757	0.0823757	-2.67988	0.00736477	ENSMUSG00000016554	eukaryotic translation initiation factor 3, subunit D [Source:MGI Symbol;Acc:MGI:1933181]	2178.08	2513.1	2510.04	2337.95	2869.28	2554.44	2774.64	3028.65
Rpl23a	13991.9	0.220884	0.108587	-2.03416	0.0419352	ENSMUSG00000058546	ribosomal protein L23A [Source:MGI Symbol;Acc:MGI:3040672]	10859.7	14124.9	14269.1	11907.5	15446	14082.8	14389.7	16855.6
Psmd13	2243.51	0.221101	0.0626658	-3.52825	0.000418313	ENSMUSG00000025487	proteasome (prosome, macropain) 26S subunit, non-ATPase, 13 [Source:MGI Symbol;Acc:MGI:1345192]	2143.18	2012.95	2084.56	2022.17	2302.8	2395.02	2378.26	2609.12
Capns1	14271	0.221213	0.0965338	-2.29155	0.0219314	ENSMUSG00000001794	calpain, small subunit 1 [Source:MGI Symbol;Acc:MGI:88266]	12592.3	14148.6	14178.4	11392.2	15608.4	14626	14528.4	17093.6
Rnaseh1	334.811	0.221297	0.0930169	-2.3791	0.017355	ENSMUSG00000020630	ribonuclease H1 [Source:MGI Symbol;Acc:MGI:1335073]	297.502	292.862	315.873	322.715	364.993	387.43	375.392	321.721
Rps14	13891	0.221404	0.104362	-2.1215	0.0338796	ENSMUSG00000024608	ribosomal protein S14 [Source:MGI Symbol;Acc:MGI:98107]	10779.9	13760.7	13803.7	12487	15388.4	13881.7	14133.2	16893.3
Atraid	2418.5	0.221447	0.0735509	-3.0108	0.00260562	ENSMUSG00000013622	all-trans retinoic acid induced differentiation factor [Source:MGI Symbol;Acc:MGI:1918918]	2067.56	2136.56	2441.29	2251.2	2679.3	2515.52	2547.31	2709.29
Thop1	586.369	0.221961	0.0848799	-2.615	0.00892273	ENSMUSG00000004929	thimet oligopeptidase 1 [Source:MGI Symbol;Acc:MGI:1354165]	504.424	545.788	577.938	524.845	619.452	595.975	624.877	697.651
Rpl9	13156.9	0.222171	0.0906484	-2.45091	0.0142497	ENSMUSG00000047215	ribosomal protein L9 [Source:MGI Symbol;Acc:MGI:1298373]	10258.8	12672	13039.5	12290.9	14531.8	13826.1	13547.9	15087.9
Nip7	709.047	0.222221	0.0736185	-3.01855	0.00253988	ENSMUSG00000031917	nuclear import 7 homolog (S. cerevisiae) [Source:MGI Symbol;Acc:MGI:1913414]	599.991	659.89	686.55	661.045	763.377	733.151	775.267	793.107
Tmub1	368.081	0.222241	0.105627	-2.10401	0.0353772	ENSMUSG00000028958	transmembrane and ubiquitin-like domain containing 1 [Source:MGI Symbol;Acc:MGI:1923764]	321.602	369.88	345.766	308.835	376.507	380.015	377.724	464.315
Nme2	7605.89	0.222386	0.070804	-3.14086	0.0016845	ENSMUSG00000020857	NME/NM23 nucleoside diphosphate kinase 2 [Source:MGI Symbol;Acc:MGI:97356]	6758.62	6638.83	7438.46	7141.37	7579.65	8377.02	8159.54	8753.63
Rps24	13841.2	0.222387	0.100564	-2.2114	0.027008	ENSMUSG00000025290	ribosomal protein S24 [Source:MGI Symbol;Acc:MGI:98147]	10680.2	13807.3	13372.3	12810.6	15449.5	14109.7	13997.9	16502
Mcoln1	884.215	0.22266	0.104402	-2.13271	0.0329482	ENSMUSG00000004567	mucolipin 1 [Source:MGI Symbol;Acc:MGI:1890498]	732.953	714.088	892.815	894.406	864.7	979.698	985.114	1009.94
Tarbp2	879.716	0.222777	0.0953852	-2.33555	0.0195147	ENSMUSG00000023051	TAR (HIV) RNA binding protein 2 [Source:MGI Symbol;Acc:MGI:103027]	783.644	879.536	824.06	735.651	979.84	868.474	900.009	1066.51
Gpr137	1200.38	0.223451	0.0954585	-2.34082	0.0192417	ENSMUSG00000024958	G protein-coupled receptor 137 [Source:MGI Symbol;Acc:MGI:2147529]	1056.22	1042.13	1204.7	1093.93	1139.88	1264.25	1345.35	1456.58
Ubl5	2214.32	0.223494	0.0893202	-2.50216	0.0123437	ENSMUSG00000084786	ubiquitin-like 5 [Source:MGI Symbol;Acc:MGI:1913427]	1894.71	2032.92	2231.04	1961.45	2230.26	2302.34	2353.78	2708.11
Eif1b	1126.32	0.223783	0.106778	-2.09579	0.0361011	ENSMUSG00000006941	eukaryotic translation initiation factor 1B [Source:MGI Symbol;Acc:MGI:1916219]	927.41	1169.54	1112.03	906.551	1333.32	1137.27	1166.98	1257.42
Rp9	897.288	0.223837	0.105851	-2.11465	0.03446	ENSMUSG00000032239	retinitis pigmentosa 9 (human) [Source:MGI Symbol;Acc:MGI:2157166]	718.825	891.897	865.911	802.45	1050.08	899.987	870.864	1078.29
Rab34	2408.43	0.223889	0.0688109	-3.25368	0.0011392	ENSMUSG00000002059	RAB34, member RAS oncogene family [Source:MGI Symbol;Acc:MGI:104606]	2201.35	2083.31	2311.75	2258.14	2478.96	2473.81	2688.37	2771.75
Sfrp2	7725.67	0.224617	0.109796	-2.04577	0.0407787	ENSMUSG00000027996	secreted frizzled-related protein 2 [Source:MGI Symbol;Acc:MGI:108078]	7248.09	7342.46	6940.24	6664.24	10164.5	7963.64	8411.36	7070.79
Rrp9	583.434	0.224692	0.103731	-2.16611	0.0303026	ENSMUSG00000041506	RRP9, small subunit (SSU) processome component, homolog (yeast) [Source:MGI Symbol;Acc:MGI:2384313]	543.482	543.886	592.885	451.974	635.572	582.999	621.379	695.294
Saysd1	360.72	0.22481	0.11191	-2.00885	0.0445526	ENSMUSG00000045107	SAYSVFN motif domain containing 1 [Source:MGI Symbol;Acc:MGI:1914759]	320.771	335.65	362.706	295.822	414.503	325.33	419.693	411.284
Sumf2	613.848	0.224974	0.0892023	-2.52207	0.0116667	ENSMUSG00000025538	sulfatase modifying factor 2 [Source:MGI Symbol;Acc:MGI:1915152]	529.355	522.967	576.942	620.272	628.663	665.49	644.696	722.399
Csnk2b	2452.26	0.225257	0.0907119	-2.48322	0.0130201	ENSMUSG00000024387	casein kinase 2, beta polypeptide [Source:MGI Symbol;Acc:MGI:88548]	2075.87	2298.2	2500.08	2109.79	2634.4	2474.73	2575.29	2949.7
B930041F14Rik	279.818	0.225355	0.108088	-2.08491	0.0370773	ENSMUSG00000074738	RIKEN cDNA B930041F14 gene [Source:MGI Symbol;Acc:MGI:2444790]	233.514	275.746	286.976	225.553	313.18	283.621	318.268	301.687
Prpf3	603.432	0.225582	0.0996915	-2.2628	0.0236479	ENSMUSG00000015748	PRP3 pre-mRNA processing factor 3 homolog (yeast) [Source:MGI Symbol;Acc:MGI:1918017]	525.2	629.462	523.134	528.315	702.353	599.683	704.152	615.158
Ints5	611.455	0.225583	0.0862764	-2.61466	0.00893175	ENSMUSG00000071652	integrator complex subunit 5 [Source:MGI Symbol;Acc:MGI:1923578]	555.116	559.1	546.052	580.366	725.381	627.489	700.655	597.481
Tmem98	1178.63	0.225618	0.112692	-2.00208	0.0452764	ENSMUSG00000035413	transmembrane protein 98 [Source:MGI Symbol;Acc:MGI:1923457]	1207.46	1161.94	923.704	1002.85	1468.03	1294.83	1163.48	1206.75
Tmem214	2301.46	0.225786	0.0578977	-3.89974	9.62976e-05	ENSMUSG00000038828	transmembrane protein 214 [Source:MGI Symbol;Acc:MGI:1916046]	2199.69	1977.77	2139.37	2147.09	2447.87	2425.61	2513.5	2560.8
Psmb4	3774.05	0.22593	0.0944547	-2.39194	0.0167594	ENSMUSG00000005779	proteasome (prosome, macropain) subunit, beta type 4 [Source:MGI Symbol;Acc:MGI:1098257]	3178.62	3525.75	3820.37	3288.74	3773.13	4033.72	3917.14	4654.93
Rcc1	365.573	0.226165	0.113571	-1.9914	0.0464374	ENSMUSG00000028896	regulator of chromosome condensation 1 [Source:MGI Symbol;Acc:MGI:1913989]	340.715	276.697	336.798	377.368	415.655	399.48	426.688	351.182
Fbxl8	195.412	0.226463	0.0982973	-2.30386	0.0212306	ENSMUSG00000033313	F-box and leucine-rich repeat protein 8 [Source:MGI Symbol;Acc:MGI:1354697]	186.978	175.907	175.374	176.105	213.009	214.106	223.837	197.982
Slc39a13	1928.57	0.226602	0.10761	-2.10576	0.0352248	ENSMUSG00000002105	solute carrier family 39 (metal ion transporter), member 13 [Source:MGI Symbol;Acc:MGI:1915677]	2054.26	1580.31	1619.22	1781.87	2139.3	2151.26	2272.17	1830.16
2310011J03Rik	1075.88	0.226654	0.0646904	-3.50368	0.000458874	ENSMUSG00000020133	RIKEN cDNA 2310011J03 gene [Source:MGI Symbol;Acc:MGI:1913624]	978.932	995.539	1014.38	963.807	1132.98	1107.61	1169.31	1244.46
Agap3	2044.83	0.226702	0.0711656	-3.18556	0.00144475	ENSMUSG00000023353	ArfGAP with GTPase domain, ankyrin repeat and PH domain 3 [Source:MGI Symbol;Acc:MGI:2183446]	1797.48	2034.82	1900.22	1776.67	2313.16	2173.5	2266.34	2096.49
Cps1	16.085	0.226768	0.10352	-2.19058	0.0284822	ENSMUSG00000025991	carbamoyl-phosphate synthetase 1 [Source:MGI Symbol;Acc:MGI:891996]	12.4652	0.95085	0.996445	1.73503	47.2073	0.926867	38.4719	25.9262
Rpl11	9716.15	0.226983	0.0885808	-2.56244	0.010394	ENSMUSG00000059291	ribosomal protein L11 [Source:MGI Symbol;Acc:MGI:1914275]	7753.34	8873.33	9639.61	9317.09	10195.6	10234.5	10193.9	11521.8
Fis1	2378.74	0.227087	0.0769322	-2.95178	0.00315949	ENSMUSG00000019054	fission 1 (mitochondrial outer membrane) homolog (yeast) [Source:MGI Symbol;Acc:MGI:1913687]	2107.45	2310.56	2243.99	2064.68	2496.23	2471.95	2482.02	2853.06
Efemp2	3451.63	0.227252	0.107512	-2.11373	0.034538	ENSMUSG00000024909	epidermal growth factor-containing fibulin-like extracellular matrix protein 2 [Source:MGI Symbol;Acc:MGI:1891209]	3588.31	3307.05	2789.05	2905.3	4232.54	3811.28	3630.35	3349.2
Tmem259	3689.91	0.22727	0.065735	-3.45736	0.000545496	ENSMUSG00000013858	transmembrane protein 259 [Source:MGI Symbol;Acc:MGI:2177957]	3254.24	3470.6	3628.06	3201.99	4147.34	3817.76	3924.13	4075.13
Tmem150a	905.756	0.227311	0.0791897	-2.87047	0.00409868	ENSMUSG00000055912	transmembrane protein 150A [Source:MGI Symbol;Acc:MGI:2385244]	810.237	764.483	862.921	883.996	921.119	993.601	1048.07	961.627
Gnb2l1	16282.8	0.227324	0.058664	-3.87501	0.000106619	ENSMUSG00000020372	guanine nucleotide binding protein (G protein), beta polypeptide 2 like 1 [Source:MGI Symbol;Acc:MGI:101849]	13839.7	15159.4	15328.3	15527.6	18071.2	17118.3	17179.5	18038.8
[truncated: 696 more rows]
