# Supplementary material for: Microskeletal stiffness promotes aortic aneurysm by sustaining pathological vascular smooth muscle cell mechanosensation via Piezo1
Source: Nat Commun. 2022 Jan 26;13:512. doi: 10.1038/s41467-021-27874-5 (PMC8791986; doi:10.1038/s41467-021-27874-5)
Supplement: Supplementary file 7 — Source Data [file 41467_2021_27874_MOESM7_ESM.xlsx]

## Sheet: Fig.1b
Fig.1b
Day0	Day7	Day14	Day21	Day28		One-way ANOVA
2.39619	6.03937	3.01609	11.1542	6.11877			P Value
2.54237	7.89253	1.81851	10.1543	6.77883		Day0 vs. Day7	0.0962
3.25663	8.41535	1.63688	10.3183	14.8946		Day0 vs. Day14	0.2559
1.7877	12.0671	4.13426	10.0027	13.6023		Day0 vs. Day21	0.0041
3.96011	5.98841	3.74332	3.26643	8.32119		Day0 vs. Day28	0.0136
1.55594	5.24945	14.3819	14.8488	13.864
1.92523	1.98361	8.31915	10.0893	3.57103
9.16366	8.72327	8.42924	8.25763	4.39198
	9.46501	2.00084
		10.8946
		10.6335

## Sheet: Fig. 1e
							Ingenuity Canonical Pathways	-log(p-value)	Ratio	z-score
							Regulation of eIF4 and p70S6K Signaling	15.4	0.288	1.667
							Integrin Signaling	13.9	0.255	1.677
							mTOR Signaling	13.7	0.255	3.5
							Actin Cytoskeleton Signaling	13.5	0.237	1.938
							Coronavirus Pathogenesis Pathway	10.8	0.238	4.422
							Remodeling of Epithelial Adherens Junctions	9.72	0.359	1.633
							Hepatic Fibrosis Signaling Pathway	9.63	0.173	3.713
							Sirtuin Signaling Pathway	9.51	0.197	2.897
							Regulation of Actin-based Motility by Rho	9.28	0.278	1.877
							ILK Signaling	7.82	0.207	1.768
							Acute Phase Response Signaling	7.3	0.208	3
							Paxillin Signaling	7.02	0.248	1.964
							Leukocyte Extravasation Signaling	6.89	0.198	2.058
							Signaling by Rho Family GTPases	6.86	0.177	1.808
							Tumor Microenvironment Pathway	6.74	0.201	3.773
							Actin Nucleation by ARP-WASP Complex	6.74	0.261	2.668
							Glioma Invasiveness Signaling	6.63	0.286	2.668
							GP6 Signaling Pathway	6.59	0.226	3.78
							IL-8 Signaling	6.47	0.188	3.55

## Sheet: Fig.1i
Elastic modulus heatmap (PBS)
5.40331	1.71726	1.11481	1.18172	1.64392	0.0395508	0.0255048	0.159532
1.69096	11.3555	8.17292	4.54224	3.92536	0.659729	5.56151	4.11344
0.35301	4.60178	2.63088	0.333806	0.0822327	0.61784	1.85183	0.470671
2.37731	9.43872	8.42119	9.10661	7.1784	10.1185	3.54583	6.04731
0.0165548	0.0146252	2.42011	4.13481	0.0160497	0.0140308	0.105852	1.32264
5.22933	4.27968	6.58767	10.2455	3.24047	5.19633	7.65106	3.08244
0.0222442	0.0198094	0.0186254	0.0187967	0.291697	0.018385	0.402054	0.803481
1.40989	1.69292	2.19865	4.06572	0.5537	3.09969	1.44954	2.44982
Elastic modulus heatmap (Ang II)
9.70767	0.850917	4.26213	14.9324	8.82775	0.248917	2.1758	1.05852
4.23287	11.6133	4.02463	3.34362	3.5552	12.2451	11.9049	1.86251
7.87213	10.3842	2.91862	0.251044	3.0333	3.76285	8.12712	9.69008
9.021	1.03689	6.17786	3.03813	1.39401	2.45945	14.0433	10.483
14.9078	3.7778	9.72375	8.62683	12.2064	5.88757	4.80773	2.88079
9.23575	33.9563	4.34612	7.40327	12.7469	6.29137	7.52616	1.1565
21.9746	17.5206	0.239703	5.26547	8.04082	7.1699	7.34556	1.7068
9.54533	63.0112	19.8347	6.83215	7.99547	8.69558	10.7103	1.78863

## Sheet: Fig.1j
Elastic modulus
PBS	AngII			Unpaired t-test
4.08144	7.17102		p-value	<0.0001
2.00079	5.4835
3.7156	7.42663
2.76541	5.70892
0.772757	5.17341
1.90018	9.38304
3.03251	8.87356
1.45184	12.2558
1.24015
2.6805
1.85876
3.41515
1.40446
2.26394
2.29478

## Sheet: Fig.2e
Fig.2e
Time (s)	Displacement(µm)
0	0
0.5	2.05548
1	0
1.5	1.95
2	0.65
2.5	1.95
3	0.65
3.5	2.68002
4	0.65
4.5	2.6
5	0.65
5.5	2.6
6	0.65
6.5	2.68002
7	0.65
7.5	2.6
8	0.919239
8.5	1.95
9	0.65
9.5	1.95
10	0.919239

## Sheet: Fig.2f
Fig.2f
Time (s)														Average	SEM
0	0.564162	-0.0601689	-0.299954	-0.337282	-0.268311	0.717009	-0.220079	0.115788	0.0229795	0.109966	0.30511	-0.622747	-0.0264723	1.67868e-16	0.103397
1	0.569008	-0.0681403	-0.297201	-0.352187	-0.258023	0.712567	-0.225228	0.108236	0.0135991	0.114773	0.303031	-0.61866	-0.0342184	0.0691111	0.103359
2	0.566117	-0.0645872	-0.291855	-0.360763	-0.249466	0.711398	-0.221158	0.10792	0.0172317	0.129956	0.299327	-0.612518	-0.0308111	6.07337e-05	0.1029
3	0.537332	-0.0771977	-0.306758	-0.369447	-0.263918	0.688863	-0.218384	0.0958922	-0.00788312	0.121714	0.278589	-0.633477	-0.0477193	-0.0155689	0.101882
4	0.562661	-0.0888555	-0.308623	-0.377139	-0.251901	0.689011	-0.219093	0.0990223	-0.0184322	0.101169	0.269149	-0.638704	-0.0528091	-0.0180419	0.102766
5	0.558872	-0.0854934	-0.304581	-0.367067	-0.255598	0.68948	-0.20153	0.119094	-0.0149332	0.0976848	0.276159	-0.637497	-0.0547252	-0.0138565	0.102394
6	0.562002	-0.0867848	-0.310139	-0.369865	-0.276973	0.679413	-0.223289	0.116486	-0.0266044	0.103297	0.269881	-0.644888	-0.0700712	-0.0213489	0.103068
7	0.547804	-0.0826259	-0.302407	-0.372088	-0.259046	0.69279	-0.222571	0.136104	-0.0208907	0.0980082	0.271403	-0.639497	-0.0833017	-0.0181784	0.102758
8	0.585413	-0.0665493	-0.282302	-0.354369	-0.254745	0.711384	-0.200077	0.144981	0.00756646	0.110074	0.285024	-0.624167	-0.0695793	-0.000565076	0.103535
9	0.583661	-0.0563276	-0.284996	-0.364915	-0.258459	0.724671	-0.195072	0.150388	0.000946524	0.11519	0.281615	-0.637849	-0.0630148	-0.000320111	0.104827
10	0.560386	-0.0801285	-0.233735	-0.375143	-0.29135	0.689355	-0.212653	0.106248	-0.02747	0.0887654	0.25837	-0.664548	-0.099501	-0.0216465	0.102945
11	0.596406	-0.0421784	-0.101475	-0.351853	-0.300095	0.72193	-0.176925	0.108134	0.00583787	0.0928687	0.267862	-0.64283	-0.0732469	0.00803342	0.102656
12	1.14316	0.00317078	0.0279143	-0.30032	-0.295602	0.749673	-0.0774644	0.104941	0.0419292	0.147851	0.278892	-0.629322	-0.0917443	0.0848524	0.125995
13	2.39635	0.0401304	0.138345	-0.230012	-0.280825	0.776686	-0.014657	0.107095	0.0498829	0.266939	0.270786	-0.60886	-0.0682739	0.218738	0.202712
14	3.0348	0.0378379	0.22352	-0.184439	-0.287379	0.808479	0.0282753	0.0924442	0.0433546	0.331898	0.256184	-0.62189	-0.0832915	0.283061	0.247691
15	3.24105	0.0839048	0.280572	-0.0826305	-0.257227	0.85209	0.0765108	0.123357	0.105768	0.37884	0.276305	-0.606251	-0.051531	0.340058	0.259539
16	3.31968	0.131978	0.326715	0.0310161	-0.150431	0.884951	0.187945	0.175772	0.125105	0.422668	0.286517	-0.588195	-0.0341952	0.39381	0.260975
17	3.38962	0.173502	0.384573	0.178944	0.0783661	0.923622	0.262079	0.260409	0.139293	0.445208	0.299092	-0.574476	-0.0137221	0.457424	0.260823
18	3.39418	0.250138	0.570722	0.336878	0.257232	1.17186	0.324519	0.339069	0.135948	0.480171	0.32758	-0.55438	0.0184492	0.542489	0.259686
19	3.38884	0.307581	0.68653	0.453123	0.352338	1.38877	0.349361	0.412509	0.158325	0.500256	0.402814	-0.537595	0.0703843	0.610249	0.259324
20	3.38695	0.379007	0.797682	0.53723	0.402761	1.48973	0.358914	0.498436	0.179716	0.587499	0.476532	-0.54191	0.126254	0.6676	0.258434
21	3.38155	0.452344	0.876239	0.626034	0.442437	1.52439	0.368118	0.597903	0.175227	0.704518	0.666988	-0.530653	0.203786	0.729913	0.255462
22	3.29274	0.748409	0.960249	1.09888	0.461062	1.4297	0.470241	0.901844	0.373639	0.990058	1.41385	-0.454135	0.4162	0.930979	0.240909
23	3.27895	0.824004	0.989788	1.16151	0.434202	1.40982	0.676355	0.916998	0.378501	1.08654	1.49072	-0.395978	0.453646	0.977311	0.236502
24	3.20639	0.857919	1.00664	1.2129	0.399377	1.37534	0.851103	0.916641	0.380141	1.18487	1.53686	-0.286062	0.456624	1.0076	0.228141
25	3.20113	0.889971	1.04012	1.23516	0.409031	1.36215	1.01364	0.936362	0.397375	1.25889	1.56858	-0.151789	0.483323	1.04953	0.222367
26	3.15959	0.902407	1.03501	1.24634	0.375589	1.33628	1.10714	0.939933	0.373915	1.28713	1.60191	-0.0948168	0.473627	1.05724	0.219603
27	3.0925	0.914008	1.05576	1.25578	0.338794	1.26362	1.17954	0.931265	0.375105	1.34382	1.619	-0.0664356	0.462702	1.05888	0.21589
28	3.04556	0.925742	1.06743	1.27115	0.32218	1.2147	1.23695	0.929665	0.353377	1.36854	1.64395	-0.0654217	0.454144	1.05907	0.214698
29	2.99505	0.946008	1.09271	1.28664	0.307852	1.15932	1.27268	0.929811	0.355201	1.4239	1.66977	-0.0696261	0.440576	1.0623	0.213462
30	2.93508	0.951511	1.11738	1.31086	0.28261	1.10166	1.30003	0.911777	0.363607	1.43534	1.67755	-0.0931413	0.429348	1.05566	0.212041
31	2.87643	0.964778	1.11915	1.30079	0.246296	1.05001	1.31725	0.88428	0.336083	1.47391	1.67063	-0.109481	0.387324	1.0398	0.212016
32	2.80977	0.961403	1.13536	1.30577	0.210197	0.979018	1.32863	0.858374	0.330152	1.4935	1.64924	-0.136009	0.36425	1.02228	0.210963
33	2.74479	0.966603	1.15024	1.31707	0.181139	0.94678	1.33236	0.840332	0.332078	1.49756	1.61653	-0.157837	0.324852	1.00711	0.209507
34	2.68272	0.970157	1.16384	1.32637	0.15892	0.899817	1.34796	0.831748	0.323172	1.52997	1.58808	-0.169804	0.301096	0.996464	0.208385
35	2.59793	0.965655	1.17363	1.31558	0.115492	0.866243	1.33736	0.80862	0.304138	1.53482	1.5254	-0.20579	0.256215	0.968869	0.206867
36	2.51075	0.953059	1.17769	1.29085	0.0979713	0.843281	1.33283	0.797668	0.310482	1.53624	1.44225	-0.225475	0.224291	0.94553	0.202772
37	2.42342	0.944188	1.18681	1.28526	0.06062	0.841146	1.32326	0.783876	0.292998	1.53782	1.38337	-0.253846	0.188247	0.922859	0.200866
38	2.33862	0.926519	1.18591	1.26295	0.0426017	0.825252	1.30165	0.76978	0.291208	1.53443	1.31602	-0.27675	0.155458	0.897973	0.19755
39	2.24742	0.910498	1.19199	1.25415	0.00271679	0.808008	1.28661	0.7555	0.277471	1.51795	1.22597	-0.307695	0.120617	0.868555	0.195117
40	2.18137	0.903451	1.19905	1.23987	0.00209168	0.807812	1.26894	0.753841	0.277067	1.51008	1.15143	-0.32014	0.0979563	0.851755	0.191892
41	2.10057	0.881435	1.21738	1.22738	-0.00495515	0.804952	1.24468	0.736344	0.286415	1.51015	1.06518	-0.350367	0.0651015	0.82956	0.189385
42	2.02137	0.85959	1.21364	1.1923	-0.0141328	0.804105	1.2209	0.723757	0.271332	1.50064	1.00045	-0.374001	0.0344091	0.80418	0.186754
43	1.94641	0.844031	1.21527	1.17802	-0.00667082	0.799544	1.19888	0.721784	0.25936	1.48311	0.924953	-0.372528	0.0138634	0.78508	0.182784
44	1.86506	0.807948	1.20455	1.13972	-0.0235222	0.812144	1.17146	0.708223	0.229077	1.45419	0.84854	-0.402754	-0.00918044	0.754266	0.180254
45	1.80991	0.801671	1.22275	1.10874	-0.00818303	0.822382	1.16237	0.715356	0.229518	1.45574	0.781009	-0.418576	-0.0372286	0.741959	0.178742
46	1.73863	0.763088	1.21244	1.08386	-0.0178754	0.816864	1.12747	0.699581	0.217078	1.4382	0.706595	-0.429735	-0.0644253	0.714752	0.176149
47	1.67349	0.731737	1.20147	1.05717	-0.0125529	0.827743	1.09823	0.701591	0.232312	1.40935	0.658964	-0.455344	-0.0767704	0.695953	0.173056
48	1.62375	0.688628	1.18808	1.01911	-0.0108082	0.82011	1.07076	0.682961	0.244525	1.40969	0.596067	-0.466907	-0.084182	0.675522	0.170626
49	1.57358	0.668794	1.18333	0.993932	-0.00427686	0.82703	1.04322	0.680389	0.24841	1.39832	0.56266	-0.478834	-0.084329	0.66248	0.168162
50	1.53896	0.639351	1.16649	0.969161	-0.00519619	0.824848	1.02268	0.666802	0.253401	1.40079	0.513424	-0.476189	-0.0935079	0.64777	0.166385
51	1.52242	0.606237	1.1565	0.928279	-0.0111057	0.837502	0.987598	0.64091	0.236427	1.37063	0.481256	-0.488022	-0.0931631	0.628882	0.164934
52	1.50382	0.568703	1.14283	0.892864	-0.0340733	0.828634	0.964365	0.630001	0.238737	1.3502	0.452489	-0.502633	-0.110088	0.60968	0.164476
53	1.49835	0.543913	1.13675	0.853742	-0.0303785	0.831723	0.94284	0.622653	0.229468	1.36139	0.433424	-0.50953	-0.0994237	0.601147	0.164019
54	1.44365	0.509915	1.1187	0.816744	-0.051793	0.823021	0.890162	0.613014	0.227471	1.33417	0.4106	-0.521505	-0.105445	0.577593	0.161273
55	1.42824	0.472207	1.10349	0.779151	-0.0611355	0.814332	0.85601	0.590955	0.208468	1.30876	0.376558	-0.53685	-0.117018	0.555628	0.160589
56	1.41979	0.451003	1.08689	0.740178	-0.0762702	0.816352	0.82239	0.590326	0.224685	1.3039	0.368553	-0.53267	-0.111261	0.546451	0.159046
57	1.40532	0.41583	1.08027	0.697638	-0.0881398	0.806515	0.791025	0.588385	0.223677	1.29411	0.365512	-0.53916	-0.126421	0.531889	0.158497
58	1.40402	0.387743	1.05318	0.622948	-0.0851094	0.80572	0.731246	0.58426	0.226137	1.29112	0.35186	-0.527976	-0.126081	0.516852	0.156386
59	1.38714	0.352566	1.02145	0.569114	-0.0876587	0.787645	0.68326	0.562029	0.213765	1.2637	0.329965	-0.542172	-0.136806	0.492616	0.154753
60	1.37932	0.33265	1.0232	0.528421	-0.0828486	0.803219	0.629993	0.557895	0.232329	1.24975	0.331723	-0.531258	-0.134244	0.486166	0.153026
61	1.35656	0.30556	1.00527	0.469118	-0.0857431	0.780338	0.568411	0.528892	0.20845	1.23354	0.317914	-0.531396	-0.133106	0.46337	0.15103
62	1.34064	0.294969	0.990023	0.418536	-0.0874521	0.791849	0.526803	0.526145	0.222103	1.22523	0.321854	-0.525438	-0.122951	0.455562	0.149271
63	1.34576	0.274601	0.970707	0.357281	-0.106132	0.787444	0.47243	0.510164	0.226642	1.19549	0.311619	-0.524259	-0.125832	0.438147	0.148581
64	1.32808	0.258873	0.948897	0.316532	-0.110862	0.774623	0.403655	0.483535	0.218145	1.17256	0.311978	-0.528163	-0.138264	0.41843	0.147246
65	1.31237	0.246718	0.924634	0.257584	-0.121268	0.768183	0.347954	0.465735	0.211599	1.16934	0.304208	-0.522461	-0.133728	0.402374	0.146279
66	1.34231	0.249815	0.919538	0.232978	-0.120901	0.759006	0.290062	0.462684	0.212408	1.16189	0.321647	-0.505238	-0.140711	0.398884	0.14672
67	1.33476	0.235527	0.897772	0.207921	-0.123431	0.753184	0.240125	0.432848	0.200615	1.13931	0.32527	-0.507791	-0.133316	0.38483	0.145626
68	1.3469	0.232311	0.882083	0.182333	-0.125459	0.765366	0.198464	0.423572	0.198221	1.12405	0.304099	-0.503057	-0.128189	0.376977	0.145819
69	1.35053	0.222265	0.860951	0.152465	-0.131684	0.75983	0.162204	0.416618	0.184249	1.1067	0.310383	-0.510532	-0.135023	0.365304	0.146136
70	1.33277	0.199936	0.820229	0.128024	-0.133612	0.748552	0.118965	0.395605	0.177282	1.09279	0.298658	-0.502075	-0.130878	0.349712	0.144302
71	1.35166	0.199176	0.810627	0.121509	-0.120418	0.759939	0.10938	0.394585	0.178328	1.09382	0.310959	-0.498656	-0.131942	0.352228	0.144922
72	1.3284	0.178976	0.78556	0.0992157	-0.143286	0.761147	0.0751038	0.378047	0.161013	1.05886	0.297637	-0.502893	-0.138697	0.333776	0.143929
73	1.31884	0.1846	0.760168	0.0955812	-0.1442	0.767486	0.0565048	0.377813	0.134282	1.04518	0.305115	-0.498498	-0.136267	0.3282	0.14292
74	1.30863	0.178463	0.725798	0.0875051	-0.15501	0.768664	0.0491265	0.357153	0.114855	1.04544	0.296315	-0.51153	-0.140558	0.317296	0.143003
75	1.28849	0.177694	0.704901	0.0842016	-0.158044	0.769751	0.0442595	0.352816	0.130972	1.03479	0.292976	-0.496649	-0.131878	0.314945	0.140695
76	1.27221	0.169394	0.6771	0.0835067	-0.161632	0.76792	0.041175	0.344268	0.143007	1.02582	0.298226	-0.489221	-0.13782	0.310304	0.139067
77	1.23947	0.15347	0.650192	0.0702068	-0.168214	0.745897	0.0574552	0.338247	0.130312	1.00508	0.298446	-0.485079	-0.140961	0.299578	0.136216
78	1.22664	0.150535	0.611555	0.0605889	-0.168848	0.735131	0.0744315	0.340436	0.138821	0.988547	0.297976	-0.46554	-0.135142	0.296549	0.133311
79	1.20159	0.152583	0.591646	0.0618816	-0.163977	0.727546	0.0781623	0.331234	0.152371	0.967653	0.294984	-0.470405	-0.132617	0.291742	0.130874
80	1.19293	0.149956	0.555119	0.0758841	-0.156048	0.732719	0.117279	0.331932	0.153184	0.947822	0.300135	-0.453841	-0.127409	0.293821	0.128014
81	1.15996	0.133716	0.511398	0.0692074	-0.156205	0.735075	0.129322	0.318246	0.141526	0.936062	0.288419	-0.461348	-0.134929	0.282342	0.126253
82	1.12921	0.126777	0.457369	0.0583233	-0.17163	0.720843	0.132731	0.301859	0.135332	0.898318	0.286404	-0.480377	-0.159046	0.264317	0.124467
83	1.11283	0.118233	0.423601	0.075738	-0.169383	0.72259	0.154783	0.332369	0.138613	0.890261	0.287816	-0.463744	-0.136981	0.26821	0.121846
84	1.07488	0.108979	0.376061	0.0759758	-0.171265	0.719304	0.178369	0.321309	0.12056	0.86129	0.291503	-0.467304	-0.133434	0.258171	0.11895
85	1.05882	0.105584	0.343921	0.0843742	-0.154126	0.723033	0.203202	0.341147	0.117669	0.865258	0.293179	-0.458668	-0.143388	0.26	0.117736
86	1.03183	0.107749	0.307672	0.0926656	-0.16132	0.723334	0.22811	0.344893	0.123769	0.846898	0.290755	-0.454197	-0.123816	0.258334	0.115217
87	1.00895	0.0927572	0.267194	0.0978234	-0.172266	0.716686	0.235636	0.333104	0.122518	0.846455	0.29196	-0.45816	-0.132969	0.249976	0.114615
88	0.977499	0.0744653	0.229464	0.090322	-0.195594	0.708111	0.242564	0.337939	0.113202	0.810796	0.296287	-0.457247	-0.139322	0.237576	0.112868
89	0.960415	0.0712283	0.209487	0.110879	-0.193685	0.705735	0.257441	0.348756	0.116559	0.793893	0.281526	-0.447286	-0.125435	0.237655	0.110703
90	0.928984	0.0639668	0.176404	0.117707	-0.192572	0.707511	0.256902	0.348836	0.113463	0.776591	0.293377	-0.443126	-0.12824	0.232293	0.108922
91	0.933232	0.0686739	0.153951	0.12605	-0.19173	0.734992	0.277603	0.353216	0.129888	0.749311	0.29016	-0.440106	-0.133016	0.234787	0.108938
92	0.905141	0.0704727	0.130017	0.105437	-0.201441	0.728049	0.295077	0.350779	0.127137	0.734723	0.295872	-0.429977	-0.135713	0.22889	0.10738
93	0.903634	0.0635509	0.0971724	0.0843899	-0.200669	0.732744	0.304635	0.351512	0.139142	0.709975	0.29922	-0.42507	-0.129543	0.225438	0.106832
94	0.87821	0.066284	0.0708996	0.0728254	-0.199248	0.727293	0.303923	0.348074	0.13608	0.698159	0.296167	-0.420915	-0.140573	0.218244	0.105598
95	0.868518	0.058381	0.0592732	0.0639198	-0.213498	0.697769	0.326165	0.330388	0.119917	0.668984	0.29253	-0.422895	-0.139046	0.208493	0.104203
96	0.851759	0.0543472	0.0356327	0.0596961	-0.205027	0.6993	0.320643	0.317949	0.131391	0.652216	0.296628	-0.41987	-0.148146	0.203578	0.103104
97	0.840115	0.0578755	0.0239934	0.0299209	-0.211137	0.686738	0.317864	0.300801	0.126475	0.631504	0.28653	-0.418988	-0.126089	0.195816	0.101533
98	0.849253	0.0540454	0.00220409	0.0152119	-0.201151	0.681256	0.313415	0.295381	0.136235	0.615355	0.287983	-0.413507	-0.137675	0.192154	0.101417
99	0.831133	0.0559336	-0.00801446	0.00356668	-0.179793	0.680724	0.320798	0.283391	0.137492	0.590848	0.290971	-0.409768	-0.133119	0.189551	0.0994902
100	0.823095	0.0596097	-0.00488608	0.00247249	-0.184875	0.682461	0.302964	0.287438	0.139414	0.572992	0.297421	-0.401255	-0.133193	0.187974	0.0984178
101	0.831651	0.0473617	-0.0210607	0.00131984	-0.196271	0.675641	0.29284	0.274683	0.129247	0.557391	0.291679	-0.398296	-0.141823	0.180336	0.0986771
102	0.80527	0.0579549	-0.027954	-0.00105943	-0.203345	0.670241	0.267003	0.262785	0.127574	0.54624	0.290978	-0.393268	-0.125329	0.175161	0.0965545
103	0.81826	0.0522833	-0.0368368	0.00604262	-0.196526	0.664905	0.27577	0.246561	0.120339	0.521284	0.287011	-0.400477	-0.130294	0.171409	0.0965838
104	0.79925	0.0439539	-0.0569284	-0.0090888	-0.196361	0.656611	0.241756	0.244892	0.111767	0.500685	0.292374	-0.406757	-0.143946	0.159862	0.0959024
105	0.808904	0.0573619	-0.0535026	-0.00609586	-0.195431	0.66717	0.22694	0.254157	0.1087	0.487194	0.297845	-0.396436	-0.136236	0.163121	0.095663
106	0.784529	0.0460083	-0.0622458	-0.0104531	-0.195023	0.660008	0.208524	0.247994	0.114607	0.459069	0.294641	-0.404994	-0.137285	0.15426	0.0942046
107	0.787811	0.0533445	-0.0758634	-0.0148835	-0.194793	0.663828	0.186143	0.248201	0.101802	0.450606	0.289733	-0.402834	-0.134697	0.150646	0.094295
108	0.77248	0.0466625	-0.0807257	-0.0275107	-0.1933	0.679575	0.172615	0.248427	0.0978987	0.440929	0.296616	-0.405157	-0.124625	0.147991	0.0941842
109	0.77255	0.0533972	-0.0886728	-0.0316637	-0.19963	0.675802	0.148692	0.249278	0.0833748	0.415195	0.306098	-0.399513	-0.136013	0.142223	0.0939705
110	0.779139	0.0489529	-0.0934262	-0.0252821	-0.195735	0.668942	0.151995	0.250351	0.0866778	0.395199	0.297603	-0.386881	-0.134795	0.141749	0.0930019
111	0.775622	0.0556077	-0.103613	-0.0302704	-0.187044	0.670919	0.131764	0.262209	0.0816719	0.375821	0.29473	-0.398963	-0.143449	0.137308	0.0932668
112	0.770354	0.0527029	-0.104645	-0.0427068	-0.185192	0.649777	0.109151	0.259746	0.0785507	0.357549	0.288252	-0.398215	-0.135246	0.130775	0.0918655
113	0.756626	0.0414174	-0.112141	-0.0515144	-0.185833	0.648911	0.0927861	0.249511	0.0629587	0.340071	0.292903	-0.406846	-0.145206	0.121819	0.0918125
114	0.760194	0.0455512	-0.109487	-0.052332	-0.186518	0.64687	0.0900428	0.267302	0.0703434	0.315986	0.291405	-0.399435	-0.136121	0.123369	0.0911962
115	0.773821	0.0416644	-0.122817	-0.0519653	-0.189738	0.635006	0.0845923	0.2688	0.0837576	0.312651	0.293561	-0.39603	-0.115308	0.124461	0.0911698
116	0.775457	0.0422895	-0.103857	-0.0426213	-0.180358	0.645136	0.0867457	0.272274	0.109745	0.312326	0.302061	-0.401703	-0.119082	0.130647	0.0913081
117	0.765737	0.0389294	-0.12246	-0.0542189	-0.192945	0.635429	0.0867115	0.259254	0.10865	0.302434	0.293728	-0.396101	-0.121237	0.123378	0.0907514
118	0.753718	0.0369592	-0.110769	-0.0424569	-0.202804	0.627602	0.081146	0.249673	0.0964639	0.288056	0.300326	-0.397033	-0.129395	0.119345	0.0898417
119	0.760589	0.0251108	-0.11017	-0.0437091	-0.206516	0.629945	0.0667932	0.267348	0.112433	0.287542	0.295368	-0.398789	-0.125815	0.12001	0.0905392
120	0.756207	0.022947	-0.118169	-0.0408067	-0.222152	0.62976	0.0592849	0.259415	0.102942	0.277215	0.297175	-0.400202	-0.123337	0.115406	0.0906796
121	0.763036	0.0178009	-0.12843	-0.0518936	-0.231057	0.612445	0.0527961	0.249857	0.104218	0.268041	0.288509	-0.41109	-0.132785	0.107804	0.0911786
122	0.773303	0.0192782	-0.135353	-0.0599038	-0.24151	0.61394	0.0470341	0.246338	0.104485	0.275874	0.289324	-0.41073	-0.132818	0.106866	0.0922312
123	0.770002	0.0196395	-0.128371	-0.0696882	-0.242451	0.617848	0.0486807	0.252172	0.104091	0.276571	0.294725	-0.417781	-0.12588	0.107658	0.092508
124	0.768811	0.0159176	-0.125026	-0.0783084	-0.249579	0.618212	0.0493095	0.262717	0.112515	0.269705	0.293216	-0.414572	-0.123979	0.107611	0.0925802
125	0.758694	0.0106232	-0.139733	-0.0756126	-0.252448	0.612653	0.044364	0.248969	0.112583	0.263814	0.289326	-0.441443	-0.131389	0.100031	0.0930962
126	0.765079	0.0210107	-0.121413	-0.0822965	-0.259344	0.616128	0.0388727	0.242444	0.112595	0.281904	0.293742	-0.439108	-0.117066	0.104042	0.0933251
127	0.761812	0.0100052	-0.129247	-0.100219	-0.266781	0.619597	0.0259591	0.240391	0.097756	0.273403	0.292034	-0.452706	-0.12627	0.0958259	0.0944567
128	0.763915	0.0172049	-0.131411	-0.0952717	-0.252072	0.634848	0.0514095	0.231456	0.109744	0.265983	0.302348	-0.448276	-0.104432	0.103496	0.0940475
129	0.765238	0.0148089	-0.131674	-0.104479	-0.260979	0.617766	0.0395171	0.233923	0.0977806	0.264382	0.293525	-0.45061	-0.128379	0.096217	0.0942203
130	0.764187	0.016011	-0.14412	-0.101373	-0.270108	0.628495	0.0311964	0.221861	0.100719	0.267885	0.298738	-0.461409	-0.115472	0.0951241	0.0951785
131	0.755088	0.00923975	-0.148709	-0.107588	-0.27286	0.615757	0.0336167	0.210563	0.0843317	0.261953	0.292722	-0.467703	-0.113992	0.0886477	0.0945301
132	0.764827	0.000948835	-0.140843	-0.106316	-0.272193	0.612806	0.0337621	0.22243	0.0936863	0.259603	0.3011	-0.477222	-0.121413	0.0900906	0.095412
133	0.77111	0.0110606	-0.136045	-0.0983242	-0.270085	0.612874	0.0482687	0.21843	0.0889087	0.273465	0.302957	-0.477366	-0.107048	0.0952467	0.0953194
134	0.757241	0.00397151	-0.13896	-0.102295	-0.271282	0.612357	0.058538	0.209243	0.0899202	0.266526	0.311503	-0.47843	-0.111385	0.0928422	0.0948815
135	0.758327	-0.00283999	-0.140917	-0.115361	-0.279674	0.612136	0.0602379	0.199455	0.0792881	0.250731	0.297779	-0.497512	-0.120754	0.0846842	0.0957851
136	0.764804	-0.00166314	-0.133733	-0.114714	-0.276006	0.600119	0.0777044	0.189766	0.0846301	0.264487	0.315604	-0.499953	-0.114184	0.0889892	0.0957797
137	0.767382	-0.00216821	-0.134963	-0.118563	-0.288689	0.612348	0.0930693	0.192635	0.0610511	0.26581	0.305554	-0.494226	-0.116363	0.0879137	0.09642
138	0.747233	-0.00721134	-0.137413	-0.134025	-0.291382	0.603626	0.0893998	0.175066	0.0645061	0.263651	0.29199	-0.504229	-0.125602	0.0796622	0.0957299
139	0.740039	-0.000986155	-0.138772	-0.124063	-0.285356	0.609383	0.0994588	0.177828	0.0722418	0.26595	0.304965	-0.50087	-0.124713	0.0842388	0.0953981
140	0.756441	-0.0052069	-0.126791	-0.128607	-0.288645	0.607278	0.117009	0.18393	0.0802427	0.261248	0.3032	-0.498444	-0.113103	0.0883501	0.0957712
141	0.746727	-0.0108398	-0.11727	-0.125649	-0.284565	0.605721	0.117467	0.177016	0.0613238	0.256838	0.311926	-0.496621	-0.110322	0.087058	0.0949887
142	0.746081	-0.00532013	-0.124996	-0.127549	-0.281377	0.607933	0.14001	0.179227	0.0797098	0.260971	0.305471	-0.490867	-0.102452	0.0912954	0.0947298
143	0.721359	-0.0177981	-0.139882	-0.138614	-0.287945	0.587942	0.12648	0.166957	0.0520952	0.250057	0.288475	-0.510191	-0.125703	0.074864	0.094177
144	0.744906	-0.0100905	-0.131582	-0.126485	-0.275043	0.604757	0.143777	0.179567	0.0503726	0.258785	0.300948	-0.492749	-0.113672	0.0871916	0.0947183
145	0.736187	-0.0202798	-0.128158	-0.145464	-0.279363	0.59394	0.150103	0.169387	0.0423035	0.253048	0.289218	-0.503865	-0.11762	0.0799566	0.0946001
146	0.739087	-0.0154009	-0.134737	-0.142873	-0.282496	0.576695	0.154032	0.176262	0.0488652	0.251897	0.288147	-0.5046	-0.112083	0.080215	0.0942118
147	0.733215	-0.0217765	-0.140795	-0.149452	-0.271747	0.583561	0.140589	0.159065	0.0325382	0.250257	0.282063	-0.503799	-0.124739	0.074537	0.0940571
148	0.738808	-0.00522964	-0.128908	-0.134089	-0.269732	0.587626	0.137684	0.16415	0.0465233	0.271446	0.301066	-0.498002	-0.112887	0.0844965	0.0940146
149	0.741382	-0.017969	-0.125238	-0.131674	-0.274592	0.588875	0.136853	0.165629	0.0465665	0.259506	0.295495	-0.503021	-0.121148	0.0815896	0.0943713
150	0.75778	0.000120134	-0.114645	-0.122776	-0.24531	0.601001	0.15049	0.179725	0.0491081	0.27805	0.308005	-0.496712	-0.106292	0.0952727	0.0945091

## Sheet: Fig.2h
	Fig.2h
	PBS
Time (min)	Normalized CSK tension								Average	SEM			Two-tailed unpaired t-test
0	1	1	1	1	1	1	1	1	1	0			PBS-t=5min	AngII-t=5min
1	1.09531	1.14391	1.11646	1.15135	1.15031	1.097	1.26839	1.18906	1.15147	0.0200394		P-value	0.0001
5	1.17386	1.23392	1.1734	1.28046	1.25258	1.25901	1.38932	1.31483	1.25967	0.0252854
10	1.13212	1.14161	1.10992	1.16726	1.16012	1.14668	1.31896	1.23437	1.17638	0.024093
15	1.12963	1.07733	1.09628	1.16148	1.13966	1.1098	1.15524	1.08482	1.11928	0.0113094
20	1.09859	1.06834	1.06258	1.15997	1.06979	1.06275	1.05535	0.999	1.07205	0.0159489
25	1.01741	1.02469	0.99708	1.07101	1.03559	0.98431	1.06077	1.02458	1.02693	0.0103267
30	0.9876	1.02462	0.99707	1.04174	1.02339	1.00296	1.00947	1.02067	1.01344	0.0061795
	AngII
Time (min)	Normalized CSK tension								Average	SEM
0	1	1	1	1	1	1	1	1	1	0
1	1.00314	1.0812	1.03215	1.05584	1.09215	1.07092	1.07851	1.08015	1.06176	0.0106509
5	1.03147	1.12632	1.06585	1.07741	1.10365	1.07898	1.08896	1.08895	1.0827	0.00979279
10	0.974804	1.07486	1.04126	1.03225	1.07416	1.04414	1.04116	1.05215	1.04185	0.0110462
15	0.965361	1.05215	1.02155	1.02201	1.05215	1.03001	1.0221	1.0332	1.02482	0.00959177
20	0.963471	1.02146	1.01005	1.0111	1.0211	1.02514	1.01022	1.02106	1.01045	0.00703401
25	0.953953	1.00894	1.00514	1.00521	1.01002	1.01123	1.00684	1.01441	1.00197	0.00694871
30	0.949369	1.00015	0.95874	0.995841	1.00615	1.00015	1.00559	1.00314	0.98989	0.00795561

## Sheet: Fig.2i
Fig.2i
PBS																Kolmogorov–Smirnov (KS) test
Freq bin (Hz)	Probability density												Average			PBS	AngII
0.000333333	0	0	0	0	0	0	0	0	0	0	0	0	0		P-value	0.010364
0.001	41.129	49.5868	22.4359	63.3117	28.2132	14.2857	34.5821	36.533	40.5405	29.3478	35.7918	25.8621	35.135
0.00166667	33.871	34.0909	35.2564	4.87013	16.4577	39.2857	32.4207	47.2779	20.2703	13.0435	29.2842	22.1675	27.358
0.00233333	60.4839	77.4793	51.2821	19.4805	35.2665	46.4286	51.8732	40.8309	32.4324	39.1304	58.5683	33.2512	45.5423
0.003	101.613	142.562	83.3333	48.7013	58.7774	50	92.9395	98.8539	91.2162	16.3043	110.629	59.1133	79.5036
0.00366667	147.581	229.339	137.821	82.7922	91.6928	82.1429	149.135	146.132	147.973	58.6957	165.944	114.532	129.482
0.00433333	137.903	58.8843	108.974	141.234	171.63	182.143	123.199	126.791	129.73	195.652	159.436	133.005	139.048
0.005	145.161	96.0744	176.282	107.143	209.248	164.286	155.62	146.132	164.189	166.304	152.928	140.394	151.98
0.00566667	169.355	133.264	192.308	131.494	195.141	125	123.199	165.473	127.703	198.913	165.944	144.089	155.99
0.00633333	142.742	260.331	205.128	131.494	145.768	128.571	177.233	161.175	212.838	120.652	156.182	166.256	167.364
0.007	191.129	204.545	237.179	160.714	183.386	110.714	213.977	178.367	180.405	153.261	191.974	129.31	177.914
0.00766667	145.161	43.3884	73.7179	150.974	101.097	153.571	112.392	111.748	97.2973	127.174	87.8525	110.837	109.601
0.00833333	77.4194	27.8926	57.6923	112.013	82.2884	142.857	71.3256	85.9599	87.1622	104.348	61.8221	118.227	85.7506
0.009	48.3871	24.7934	51.2821	87.6623	56.4263	85.7143	38.9049	55.8739	58.7838	88.0435	45.5531	96.0591	61.457
0.00966667	14.5161	24.7934	9.61538	63.3117	37.6176	50	36.7435	12.894	32.4324	68.4783	22.7766	62.8079	36.3322
0.0103333	19.3548	21.6942	12.8205	77.9221	35.2665	42.8571	32.4207	25.788	22.2973	32.6087	16.269	55.4187	32.8931
0.011	7.25806	12.3967	12.8205	24.3506	14.1066	25	4.32277	19.341	22.2973	32.6087	6.50759	33.2512	17.8551
0.0116667	2.41935	21.6942	3.20513	29.2208	11.7555	14.2857	8.64553	6.44699	10.1351	19.5652	9.76139	11.0837	12.3516
0.0123333	7.25806	9.29752	9.61538	9.74026	4.70219	14.2857	10.8069	17.192	2.02703	13.0435	0	11.0837	9.08769
0.013	2.41935	6.19835	0	9.74026	2.3511	10.7143	6.48415	2.149	4.05405	3.26087	9.76139	11.0837	5.68471
0.0136667	0	0	6.41026	9.74026	4.70219	3.57143	6.48415	0	4.05405	6.52174	3.2538	14.7783	4.95968
0.0143333	0	9.29752	0	0	4.70219	0	6.48415	2.149	2.02703	0	3.2538	3.69458	2.63402
0.015	0	0	3.20513	4.87013	2.3511	3.57143	6.48415	4.29799	4.05405	3.26087	0	0	2.67457
0.0156667	0	3.09917	3.20513	19.4805	2.3511	7.14286	0	0	0	3.26087	3.2538	0	3.48279
0.0163333	4.83871	9.29752	6.41026	9.74026	4.70219	3.57143	4.32277	8.59599	6.08108	6.52174	3.2538	3.69458	5.91919
Ang II
Freq bin (Hz)	Probability density									Average
0.000333333	0	0	0	0	0	0	0	0	0	0
0.001	34.5774	24.7181	35.3496	60.1604	60.0667	44.1658	34.8837	43.3305	24.4035	40.184
0.00166667	26.3447	28.621	35.3496	38.1016	38.376	50.7088	30.2326	36.9584	35.7918	35.6094
0.00233333	44.4566	45.5334	60.0943	74.1979	45.0501	52.3446	60.4651	57.3492	43.9262	53.713
0.003	67.5082	61.1448	95.4438	124.332	98.4427	89.9673	79.0698	81.5633	65.0759	84.7275
0.00366667	93.8529	127.493	147.29	196.524	148.498	130.862	104.651	127.443	81.3449	128.662
0.00433333	207.464	186.036	215.632	152.406	180.2	155.398	174.419	168.224	196.855	181.848
0.005	141.603	173.027	164.965	204.545	151.835	175.027	179.07	219.201	151.302	173.397
0.00566667	181.12	212.056	146.112	144.385	150.167	139.04	172.093	145.285	175.705	162.885
0.00633333	128.43	140.503	188.531	194.519	183.537	152.126	155.814	161.852	125.271	158.954
0.007	167.947	147.008	143.755	92.246	126.808	134.133	130.233	109.601	156.182	134.212
0.00766667	103.732	98.8725	95.4438	72.1925	91.7686	88.3315	113.953	131.266	139.913	103.942
0.00833333	103.732	55.941	64.8075	38.1016	58.3982	83.4242	90.6977	64.9958	102.495	73.6214
0.009	80.6806	58.5429	34.1712	38.1016	60.0667	58.8877	62.7907	47.1538	73.2104	57.0673
0.00966667	42.8101	46.8343	14.1398	14.0374	26.6963	40.8942	39.5349	33.1351	39.0456	33.0142
0.0103333	21.405	31.2229	16.4965	18.0481	15.0167	40.8942	20.9302	15.2931	24.4035	22.6345
0.011	13.1723	18.2134	9.42655	4.0107	13.3482	14.7219	6.97674	12.7443	13.0152	11.7366
0.0116667	11.5258	9.10668	4.71328	10.0267	13.3482	4.90731	18.6047	10.1954	21.1497	11.5086
0.0123333	9.87925	3.90286	5.89159	6.01604	8.3426	6.54308	9.30233	8.92099	4.88069	7.07549
0.013	4.93963	11.7086	4.71328	2.00535	8.3426	8.17884	4.65116	10.1954	3.2538	6.44318
0.0136667	0	5.20382	2.35664	4.0107	5.00556	6.54308	2.32558	2.54885	8.13449	4.0143
0.0143333	3.29308	2.60191	4.71328	2.00535	5.00556	4.90731	4.65116	1.27443	3.2538	3.52287
0.015	4.93963	0	5.89159	2.00535	1.66852	6.54308	0	6.37213	3.2538	3.40823
0.0156667	4.93963	2.60191	1.17832	4.0107	6.67408	6.54308	2.32558	2.54885	3.2538	3.78622
0.0163333	1.64654	9.10668	3.53496	4.0107	3.33704	4.90731	2.32558	2.54885	4.88069	4.03315

## Sheet: Fig.2j
Fig. 2j
Time (min)	PBS	Ang II
0	0.00309513	0.00377832
0.5	0.00306833	0.0038271
1	0.00304609	0.00387152
1.5	0.00302821	0.0039118
2	0.00301447	0.00394816
2.5	0.00300467	0.00398083
3	0.00299859	0.00401004
3.5	0.00299603	0.00403601
4	0.00299677	0.00405896
4.5	0.00300061	0.00407912
5	0.00300733	0.00409672
5.5	0.00301673	0.00411198
6	0.00302859	0.00412512
6.5	0.00304271	0.00413637
7	0.00305887	0.00414596
7.5	0.00307687	0.00415411
8	0.00309649	0.00416104
8.5	0.00311753	0.00416698
9	0.00313977	0.00417216
9.5	0.00316301	0.0041768
10	0.00318703	0.00418112
10.5	0.00321163	0.00418535
11	0.00323659	0.00418972
11.5	0.00326171	0.00419445
12	0.00328677	0.00419976
12.5	0.00331157	0.00420588
13	0.00333589	0.00421304
13.5	0.00335953	0.00422146
14	0.00338227	0.00423136
14.5	0.00340391	0.00424297
15	0.00342423	0.00425652
15.5	0.00329529	0.00461629
16	0.0033422	0.00459746
16.5	0.00353487	0.00457842
17	0.0038379	0.0045592
17.5	0.00421589	0.00453985
18	0.00463344	0.0045204
18.5	0.00505515	0.00450089
19	0.00544562	0.00448136
19.5	0.00576945	0.00446184
20	0.00599124	0.00444238
20.5	0.00607559	0.00442301
21	0.0059871	0.00440376
21.5	0.00569037	0.00438468
22	0.00515	0.0043658
22.5	0.00498079	0.00434716
23	0.00482924	0.0043288
23.5	0.00469018	0.00431075
24	0.00456312	0.00429306
24.5	0.00444756	0.00427576
25	0.004343	0.00425888
25.5	0.00424895	0.00424247
26	0.00416492	0.00422656
26.5	0.00409041	0.00421119
27	0.00402492	0.0041964
27.5	0.00396796	0.00418222
28	0.00391904	0.0041687
28.5	0.00387766	0.00415587
29	0.00384332	0.00414376
29.5	0.00381553	0.00413242
30	0.0037938	0.00412188
30.5	0.00377763	0.00411218
31	0.00376652	0.00410336
31.5	0.00375998	0.00409545
32	0.00375752	0.0040885
32.5	0.00375864	0.00408254
33	0.00376284	0.0040776
33.5	0.00376963	0.00407373
34	0.00377852	0.00407096
34.5	0.00378901	0.00406933
35	0.0038006	0.00406888
35.5	0.0038128	0.00406964
36	0.00382512	0.00407166
36.5	0.00383706	0.00407497
37	0.00384812	0.0040796
37.5	0.00385781	0.0040856
38	0.00386564	0.004093
38.5	0.00387111	0.00410184
39	0.00387372	0.00411216
39.5	0.00387298	0.00412399
40	0.0038684	0.00413738
40.5	0.00385948	0.00415236
41	0.00384572	0.00416896
41.5	0.00382663	0.00418723
42	0.00380172	0.0042072
42.5	0.00377049	0.00422891

## Sheet: Fig.3b
Fig. 3b
Day0	Day7	Day14	Day21	Day28			Kruskal-Wallis test
0.42576	1.6925	0.69075	1.11722	1.57469				P-value
0.72446	0.38024	0.48918	1.54152	2.806			Day 0 vs. Day 7	0.0151
0.3569	1.23565	0.69514	1.50934	1.30711			Day 0 vs. Day 14	0.0002
0.76474	0.36412	1.47847	0.58237	1.52164			Day 0 vs. Day 21	<0.0001
1.06872	0.52843	0.65185	2.87019	1.13507			Day 0 vs. Day 28	<0.0001
0.43647	0.41214	0.84523	1.37274	1.71342			Day 7 vs. Day 14	>0.9999
0.40452	0.23897	0.50993	0.54131	0.81339			Day 7 vs. Day 21	0.4823
0.3479	0.30157	1.1947	0.96913	2.24252			Day 7 vs. Day 28	<0.0001
0.40733	0.37333	1.00553	1.42649	1.19435			Day 14 vs. Day 21	>0.9999
0.75559	0.43866	1.47428	0.45219	2.80829			Day 14 vs. Day 28	0.0043
0.44505	0.57409	0.84185	0.94725	2.4254			Day 21 vs. Day 28	0.082
2.33809	0.50441	1.53528	1.37597	2.8615
0.36786	0.46299	0.61466	0.68604	1.55541
1.25558	0.95842	0.76685	0.72635	2.61105
0.59334	0.95379	0.71046	1.47557	1.49575
0.7957	0.54694	0.75456	0.85169	1.22489
0.47294	0.72443	1.3813	1.34318	2.00597
0.49407	0.39474	1.06323	1.68525	1.93799
0.95668	0.42646	4.43343	3.03154	1.65582
1.09942	0.31324	0.89402	1.62316	1.19749
1.00972	1.92166	0.89983	2.57367	2.24451
2.0005	1.3274	1.51858	2.59779	2.44145
0.70622	0.68871	0.99424	3.08488	3.84721
1.7274	0.49335	0.56323	0.98403	1.77428
0.26097	1.60818	0.542	1.34759	2.94655
0.41197	1.56379	0.85238	0.43466	2.45674
0.5382	1.42988	0.77544	0.91946	2.61894
0.36241	1.51868	0.58934	0.92506	2.01076
0.0902	1.99471	0.65793	1.58225	3.47637
0.3913	2.26652	0.64897	0.8221	2.2913
0.4791	1.18953	0.65903	0.73325	0.89344
0.23572	1.2481	0.61065	0.06649	0.95113
0.22085	2.39299	3.03738	0.46957	3.24261
0.7479	1.67675	2.1692	0.76138	1.08664
3.00945	1.91868	0.7005	2.98119	2.42816
1.21317	1.99471	2.73142	2.51932	2.39299
0.83957	2.26652	1.93264	3.05097	1.67675
0.48781	1.18953	2.43871	2.25353	0.58942
0.4714	1.2481	0.75823	0.86323	1.49757
0.96134	0.82429	1.65582	1.92267	1.97969
0.90282	3.09603	1.19749	1.80565	2.89185
0.99532	2.40164	2.24451	1.99064	1.63301
0.44046	2.25288	2.44145	0.88092	1.16388
0.52254	2.84911	3.84721	1.04507	1.93831
0.66465	1.87698	1.07428	1.32931	2.25419
0.56303	2.01474	2.94655	1.12606	1.21112
0.7145	0.11972	2.45674	1.42899	0.82429
0.8149	0.5847	2.61894	1.62979	3.09603
2.10737	1.8878	2.01076	4.21473	2.40164
1.891	1.57469	3.47637	3.782	5.25288
0.82346	2.806	2.2913	1.64692	2.84911
1.02547	1.30711	0.39344	2.05094	1.87698
0.66484	1.52164	0.95113	1.32967	4.01474
1.48077	1.13507	3.24261	2.96153	1.92166
0.99402	1.71342	0.68664	1.98803	1.3274
1.44626	0.51339	2.42816	2.89251	0.68871
1.42098	2.24252	0.49335	2.84197	2.8615
0.27172	1.19435	2.60818	0.54343	1.55541
0.60338	2.80829	4.56379	1.20677	2.61105
0.74879	2.4254	1.42988	1.93799	1.49575
0.98984	0.58194	1.99982	1.12709	1.22489
1.44592	0.96916	2.00597
0.81651	0.60556

[truncated: 49 more sheets: Fig.3c, Fig.3d, Fig.3e, Fig.3f, Fig.3g, Fig.3h, Fig.4c, Fig.4d, Fig.4e, Fig.4f, Fig.4g, Fig.5b, Fig.5d-f, Fig.5h-i, Fig.5j, Fig.5k,l, Fig.6a, Fig.6b-c, Fig.6f, Fig.6g …]
